# Supplementary material for: Systematic evaluation of chromatin immunoprecipitation sequencing to study histone occupancy in dormancy transitions of grapevine buds
Source: Tree Physiol. 2023 Jan 13;43(4):675–89. doi: 10.1093/treephys/tpac146 (PMC10094961; doi:10.1093/treephys/tpac146)
Supplement: SuppTable1_qPCR_titration_tpac146 [file supptable1_qpcr_titration_tpac146.xlsx]

## Sheet: Legend
Supplementary Table S1. Quantitative polymerase chain reaction (qPCR) titration. A total genomic DNA from grapevine leaves were extracted using modified CTAB method (Piccolo et al., 2012) was used to performed qpCR using primer design at promoter area of 5 selected genes, i.e ubiquitin, cell division cycle, HRE, RAP, and TRX.
This worksheet is composed by different sheets that refer to:
(a)	qPCR amplification data of titrated sample
(b)	List of primer pairs and qPCR reaction protocol

## Sheet: Titration
Block Type	96fast
Chemistry	SYBR_GREEN
Experiment File Name	C:\Documents and Settings\ABI User\Desktop\ABI 7500 user\Dina\Titration1.eds
Experiment Run End Time	2019-05-30 15:58:37 PM WST
Instrument Type	sds7500fast
Passive Reference	ROX
Sample Name	Target Name	Cт	Tm1	Tm2	Tm3	NOAMP	EXPFAIL
0.1 ng	ubiquitin	28.4821	79.8235			N	N
0.1 ng	ubiquitin	28.653	79.8235			N	N
0.25 ng	ubiquitin	27.173	79.6412			N	N
0.25 ng	ubiquitin	26.8219	80.0059			N	N
0.5 ng	ubiquitin	25.5402	80.0059			N	N
0.5 ng	ubiquitin	25.498	80.1882			N	N
1 ng	ubiquitin	24.9092	80.0059			N	N
1 ng	ubiquitin	24.8955	80.1882			N	N
2.5 ng	ubiquitin	23.1313	80.1882			N	N
2.5 ng	ubiquitin	23.262	80.1882			N	N
5 ng	ubiquitin	21.8246	80.1882			N	N
5 ng	ubiquitin	22.1093	80.1882			N	N
NTC	ubiquitin	Undetermined	80.9176			Y	Y
NTC	ubiquitin	Undetermined	80.5529			Y	Y
0.1 ng	cell division	27.7718	73.9882			N	N
0.1 ng	cell division	27.9114	73.9882			N	N
0.25 ng	cell division	26.3077	74.1706			N	N
0.25 ng	cell division	26.453	74.1706			N	N
0.5 ng	cell division	24.9368	74.3529			N	N
0.5 ng	cell division	24.9843	74.5353			N	N
1 ng	cell division	24.3914	74.3529			N	N
1 ng	cell division	24.4112	74.3529			N	N
2.5 ng	cell division	22.6646	74.3529			N	N
2.5 ng	cell division	22.5413	74.5353			N	N
5 ng	cell division	21.5359	74.3529			N	N
5 ng	cell division	21.4562	74.3529			N	N
NTC	cell division	Undetermined	76.9059			Y	Y
NTC	cell division	Undetermined	72.8941			Y	Y
0.25 ng	HRE	26.0163	75.4471			N	N
0.25 ng	HRE	25.6243	75.4471			N	N
0.1 ng	HRE	27.8773	75.0824			N	N
0.1 ng	HRE	27.5513	75.2647			N	N
0.5 ng	HRE	24.5533	75.8118			N	N
0.5 ng	HRE	24.6438	75.6294			N	N
1 ng	HRE	24.1207	75.6294			N	N
1 ng	HRE	23.9862	75.6294			N	N
2.5 ng	HRE	22.2167	75.6294			N	N
2.5 ng	HRE	22.1705	75.8118			N	N
5 ng	HRE	21.218	75.6294			N	N
5 ng	HRE	21.2222	75.6294			N	N
NTC	HRE	Undetermined	83.2882			Y	Y
NTC	HRE	Undetermined	85.6588			Y	Y
0.1 ng	RAP	28.9537	79.6412			N	N
0.1 ng	RAP	28.8863	79.4588			N	N
0.25 ng	RAP	26.8924	79.6412			N	N
0.25 ng	RAP	26.9325	79.8235			N	N
0.5 ng	RAP	26.0411	80.0059			N	N
0.5 ng	RAP	25.7593	79.8235			N	N
1 ng	RAP	25.1175	79.8235			N	N
1 ng	RAP	24.9951	79.8235			N	N
2.5 ng	RAP	23.4556	80.0059			N	N
2.5 ng	RAP	23.2444	80.0059			N	N
5 ng	RAP	22.2405	80.0059			N	N
5 ng	RAP	22.2718	79.8235			N	N
NTC	RAP	Undetermined	75.4471			N	N
NTC	RAP	Undetermined	80.3706			Y	Y
0.1 ng	TRX	30.3274	79.4588			N	N
0.1 ng	TRX	29.9745	79.4588			N	N
0.25 ng	TRX	28.0687	79.8235			N	N
0.25 ng	TRX	28.0077	79.6412			N	N
0.5 ng	TRX	26.6852	80.0059			N	N
0.5 ng	TRX	26.2054	79.8235			N	N
1 ng	TRX	25.8424	79.8235			N	N
1 ng	TRX	25.8813	79.8235			N	N
2.5 ng	TRX	24.1457	79.8235			N	N
2.5 ng	TRX	23.9951	79.8235			N	N
5 ng	TRX	22.9747	80.0059			N	N
5 ng	TRX	22.9796	79.8235			N	N
NTC	TRX	Undetermined	78.7294			Y	Y
NTC	TRX	Undetermined	84.7471			Y	Y

## Sheet: Primers_PCRprotocol
	Unique ID	Functional annotation	Pair	Primer Sequence	Product size (bp)	Length (bp)	Tm (°C)	GC (%)	GC Clamp (∆G)	Cross Dimer (∆G)	Self Dimer (∆G)	Hairpin (∆G)
	VIT_05s0102g00260	Cell division cycle protein 48	1	ACA ATG GTA CTC TTC CCC TTG TGC T	199	25	61.99	48	2	-3.3	-2.1	-2.1
				TCC TAC ACT GGG AGC ATT TTG AGG T		25	61.75	48	2	-3.3	-1.3	-1.3
	VIT_09s0002g00280	Ubiquitin-conjugating enzyme E2 J2	1	ACA CAC TGT CCT TTC AAT CCC CTC A	125	25	61.93	48	1	-1	-1	-1
				CTC AAT CTT CTC ATC CCC ACC CAC A		25	62.09	52	1	-1	0	0
	VIT_07s0005g00820	AP2-like ethylene-responsive transcription factor (HRE2)	3	GCACGTCACCCCTCTACATTTTTCC	199	25	62.14	52	2	-4.7	-2.3	-1.3
				ACGTGTTGGCAACTTGGCACTAAAA		25	62.17	48	2	-4.7	0	0
	VIT_09s0002g00470	Ethylene response factor (RAP2)	9	CTTATTGATGGCCTGGGGTTACGTG	168	25	61.71	52	1	-1.9	-4.4	0
				CAAAGGAGACCGAGCTTCCTAAACG		25	61.63	52	1	-1.9	-3	-2.6
	VIT_18s0001g1325	Thioredoxin H-type 1 (TRX1)	1	ACAAGAACCAACCAGTCTTGCGTTT	143	25	61.83	44	2	-2.9	-3.5	-3.5
				AAGAAGTGGTAGGGCGCGATAGAAA		25	62.12	48	2	-2.9	-5.2	0
				REACTION COMPONENTS
				Component	Stock concentration	Final concentration
				2x KiCqStart® SYBR® Green qPCR ReadyMix™	2 x	1 x
				Forward Primer	10 uM	0.5 uM
				Reverse Primer	10 uM	0.5 uM
				Template DNA		0.1 - 5 ng/uL
				Water
				Total volume
				*NB: KiCqStart® SYBR® Green qPCR ReadyMix™ (Sigma cat. no. KCQS01) with low ROX
				CYCLING PROGRAM
				Cycle step	Temp (°C)	Time	Cycles
				Initial denaturation	95	2 min
				Denaturation	95	30 sec	40
				Annealing	65	30 sec
				Extension	72	30 sec
				Final extension	72	5 min
				Hold	4
