# Supplementary material for: Systematic evaluation of chromatin immunoprecipitation sequencing to study histone occupancy in dormancy transitions of grapevine buds
Source: Tree Physiol. 2023 Jan 13;43(4):675–89. doi: 10.1093/treephys/tpac146 (PMC10094961; doi:10.1093/treephys/tpac146)
Supplement: SuppTable2_Sequencing_Statistics_tpac146 [file supptable2_sequencing_statistics_tpac146.xlsx]

## Sheet: Legend
Supplementary Table S2. Sequencing reads and mapping statistics of eight ChIP-enriched DNA from the histone H3-enriched and input DNA libraries of water-treated March(3W), May (5W), August(8W), and H2CN2-treated March buds (3H).

## Sheet: Seq-Stat
	Raw reads	Clean reads	Reads mapped			Filtered and sorted reads mapped
			Total	pairs	singletons	Total	Pairs	Singletons
3H-H3_combined_R1	16386881	15483498 (94.49%)	15555101 (98.92%)	14595699 (94.27%)	887799 (5.73%)	13803708 (94.57%)	13389325 (97%)	414383 (3)
3H-H3_combined_R2	16386881	15483498 (94.49%)	15555101 (98.92%)	14595699 (94.27%)	887799 (5.73%)	13803708 (94.57%)	13389325 (97%)	414383 (3)
3H-input_combined_R1	18150520	17545487 (96.67%)	17341498 (96.99%)	15990688 (91.14%)	1350810 (8.86%)	14999691 (93.8%)	14321478 (95.48%)	678213 (4.52)
3H-input_combined_R2	18150520	17545487 (96.67%)	17341498 (96.99%)	15990688 (91.14%)	1350810 (8.86%)	14999691 (93.8%)	14321478 (95.48%)	678213 (4.52)
3W-H3_combined_R1	18545500	17876378 (96.39%)	17628267 (98.61%)	16552350 (94.07% )	1075917 (5.93%)	15695739 (94.82%)	15225866 (97.01%)	469873 (2.99)
3W-H3_combined_R2	18545500	17876378 (96.39%)	17628267 (98.61%)	16552350 (94.07% )	1075917 (5.93%)	15695739 (94.82%)	15225866 (97.01%)	469873 (2.99)
3W-input_combined_R1	17080971	16476943 (96.46%)	16254530 (96.79%)	14964230 (90.82%)	1290300 (9.18%)	14101714 (94.24%)	13446031 (95.35%)	655683 (4.65)
3W-input_combined_R2	17080971	16476943 (96.46%)	16254530 (96.79%)	14964230 (90.82%)	1290300 (9.18%)	14101714 (94.24%)	13446031 (95.35%)	655683 (4.65)
5W-H3_combined_R1	24118847	23093735 (95.75%)	22863910 (97.47%)	21469130 (92.97%)	1394780 (7.03%)	20295528 (94.53%)	19657706 (96.86%)	637822 (3.14)
5W-H3_combined_R2	24118847	23093735 (95.75%)	22863910 (97.47%)	21469130 (92.97%)	1394780 (7.03%)	20295528 (94.53%)	19657706 (96.86%)	637822 (3.14)
5W-input_combined_R1	22547069	22069566 (97.88%)	21129108 (94.12%)	19821366 (89.81%)	1307742 (1.19%)	18111354 (91.37%)	17467488 (96.44%)	643866 (3.56)
5W-input_combined_R2	22547069	22069566 (97.88%)	21129108 (94.12%)	19821366 (89.81%)	1307742 (1.19%)	18111354 (91.37%)	17467488 (96.44%)	643866 (3.56)
8W-H3_combined_R1	23725924	22688698 (95.63%)	22103139 (95.91%)	20744149 (91.43% )	1358990 (8.57%)	19508222 (94.04%)	18906206 (96.91%)	602016 (3.09)
8W-H3_combined_R2	23725924	22688698 (95.63%)	22103139 (95.91%)	20744149 (91.43% )	1358990 (8.57%)	19508222 (94.04%)	18906206 (96.91%)	602016 (3.09)
8W-input_combined_R1	20907932	20456424 (97.84%)	19454541 (93.53%)	18260567 (89.27% )	1193974 (10.73%)	16678217 (91.33%)	16103745 (96.56%)	574472 (3.44)
8W-input_combined_R2	20907932	20456424 (97.84%)	19454541 (93.53%)	18260567 (89.27% )	1193974 (10.73%)	16678217 (91.33%)	16103745 (96.56%)	574472 (3.44)
