# Supplementary material for: Systematic evaluation of chromatin immunoprecipitation sequencing to study histone occupancy in dormancy transitions of grapevine buds
Source: Tree Physiol. 2023 Jan 13;43(4):675–89. doi: 10.1093/treephys/tpac146 (PMC10094961; doi:10.1093/treephys/tpac146)
Supplement: SuppTable3_Annotated_peaks_histoneH3_Chip-Seq_tpac146 [file supptable3_annotated_peaks_histoneh3_chip-seq_tpac146.xlsx]

## Sheet: Legend
Supplementary Table S3. Annotated ChIP peak at 4000 bp up- and downstream transcription start site region. Peak calling was done using MACS2 software with cut off q-value < 0.05 and peak was annotated using the annotatePeaks.pl algorithm of the HOMER (Hypergeometric Optimization of Motif EnRichment) suite of tools (Heinz et al., 2010) refering to grapevine annotation by Grimplet et al (2012).
This worksheet is composed by different sheets that refer to each sample:
(a)	Water-treated, March (3W)
(b)	Water-treated, May (5W)
(c)	Water-treated, August (8W)
(d)	HC-treated, March(3H)

## Sheet: 3W
3W
PeakID	Chr	Start	End	Strand	Peak Score	Focus Ratio/Region Size	Annotation	Detailed Annotation	Distance to TSS	Nearest PromoterID	Entrez ID	Nearest Unigene	Nearest Refseq	Nearest Ensembl	Gene Name	Gene Alias	Gene Description	Gene Type
Nanog-rep1_peak_12	chr10	2399868	2399868	+	7.38861	NA	intron (VIT_10s0003g01010.t01, intron 4 of 11)	-intron (VIT_10s0003g01010.t01, intron 4 of 11)	12088	VIT_10s0003g01020.t01	VIT_10s0003g01020	VIT_10s0003g01020.t01			VIT_10s0003g01020.t01
Nanog-rep1_peak_52	chr16	17803193	17803193	+	6.42248	NA	Intergenic	Intergenic	2759	VIT_16s0050g00860.t01	VIT_16s0050g00860	VIT_16s0050g00860.t01			VIT_16s0050g00860.t01
Nanog-rep1_peak_87	chr3	3718310	3718310	+	4.92997	NA	exon (VIT_03s0063g00130.t01, exon 1 of 1)	-exon (VIT_03s0063g00130.t01, exon 1 of 1)	410	VIT_03s0063g00130.t01	VIT_03s0063g00130	VIT_03s0063g00130.t01			VIT_03s0063g00130.t01
Nanog-rep1_peak_48	chr15	18351463	18351463	+	4.7771	NA	Intergenic	Intergenic	-3619	VIT_15s0046g01340.t01	VIT_15s0046g01340	VIT_15s0046g01340.t01			VIT_15s0046g01340.t01
Nanog-rep1_peak_71	chr19	23279591	23279591	+	4.55197	NA	exon (VIT_19s0085g00820.t01, exon 1 of 4)	-exon (VIT_19s0085g00820.t01, exon 1 of 4)	466	VIT_19s0085g00820.t01	VIT_19s0085g00820	VIT_19s0085g00820.t01			VIT_19s0085g00820.t01
Nanog-rep1_peak_139	chr9	3050470	3050470	+	4.40349	NA	intron (VIT_09s0002g03380.t01, intron 2 of 12)	-intron (VIT_09s0002g03380.t01, intron 2 of 12)	1155	VIT_09s0002g03380.t01	VIT_09s0002g03380	VIT_09s0002g03380.t01			VIT_09s0002g03380.t01
Nanog-rep1_peak_21	chr11	5159373	5159373	+	4.3307	NA	intron (VIT_11s0016g05700.t01, intron 8 of 15)	-intron (VIT_11s0016g05700.t01, intron 8 of 15)	10556	VIT_11s0016g05700.t01	VIT_11s0016g05700	VIT_11s0016g05700.t01			VIT_11s0016g05700.t01
Nanog-rep1_peak_55	chr17	1081957	1081957	+	4.3307	NA	intron (VIT_17s0000g01520.t01, intron 4 of 7)	-intron (VIT_17s0000g01520.t01, intron 4 of 7)	999	VIT_17s0000g01520.t01	VIT_17s0000g01520	VIT_17s0000g01520.t01			VIT_17s0000g01520.t01
Nanog-rep1_peak_46	chr15	13828906	13828906	+	4.2807	NA	promoter-TSS (VIT_15s0021g02780.t01)	#NAME?	35	VIT_15s0021g02780.t01	VIT_15s0021g02780	VIT_15s0021g02780.t01			VIT_15s0021g02780.t01
Nanog-rep1_peak_11	chr10	1919058	1919058	+	4.16106	NA	intron (VIT_10s0003g00670.t01, intron 7 of 15)	-intron (VIT_10s0003g00670.t01, intron 7 of 15)	25705	VIT_10s0003g00680.t01	VIT_10s0003g00680	VIT_10s0003g00680.t01			VIT_10s0003g00680.t01
Nanog-rep1_peak_68	chr19	2433931	2433931	+	4.16106	NA	intron (VIT_19s0014g02310.t01, intron 3 of 20)	-intron (VIT_19s0014g02310.t01, intron 3 of 20)	7475	VIT_19s0014g02310.t01	VIT_19s0014g02310	VIT_19s0014g02310.t01			VIT_19s0014g02310.t01
Nanog-rep1_peak_49	chr16	6670918	6670918	+	4.11958	NA	exon (VIT_16s0013g00940.t01, exon 4 of 7)	-exon (VIT_16s0013g00940.t01, exon 4 of 7)	4140	VIT_16s0013g00940.t01	VIT_16s0013g00940	VIT_16s0013g00940.t01			VIT_16s0013g00940.t01
Nanog-rep1_peak_65	chr18	27682990	27682990	+	4.07197	NA	exon (VIT_18s0089g00030.t01, exon 1 of 14)	-exon (VIT_18s0089g00030.t01, exon 1 of 14)	317	VIT_18s0089g00030.t01	VIT_18s0089g00030	VIT_18s0089g00030.t01			VIT_18s0089g00030.t01
Nanog-rep1_peak_138	chr9	1949924	1949924	+	4.0131	NA	intron (VIT_09s0002g02130.t01, intron 1 of 6)	-intron (VIT_09s0002g02130.t01, intron 1 of 6)	600	VIT_09s0002g02130.t01	VIT_09s0002g02130	VIT_09s0002g02130.t01			VIT_09s0002g02130.t01
Nanog-rep1_peak_100	chr5	184128	184128	+	3.93235	NA	Intergenic	Intergenic	-10588	VIT_05s0077g00300.t01	VIT_05s0077g00300	VIT_05s0077g00300.t01			VIT_05s0077g00300.t01
Nanog-rep1_peak_42	chr14	2895457	2895457	+	3.89024	NA	intron (VIT_14s0128g00220.t01, intron 2 of 5)	-intron (VIT_14s0128g00220.t01, intron 2 of 5)	579	VIT_14s0128g00220.t01	VIT_14s0128g00220	VIT_14s0128g00220.t01			VIT_14s0128g00220.t01
Nanog-rep1_peak_40	chr13	14834185	14834185	+	3.79613	NA	promoter-TSS (VIT_13s0073g00700.t01)	#NAME?	-946	VIT_13s0073g00700.t01	VIT_13s0073g00700	VIT_13s0073g00700.t01			VIT_13s0073g00700.t01
Nanog-rep1_peak_128	chr8	13204762	13204762	+	3.72301	NA	intron (VIT_08s0040g02090.t01, intron 1 of 8)	-intron (VIT_08s0040g02090.t01, intron 1 of 8)	596	VIT_08s0040g02090.t01	VIT_08s0040g02090	VIT_08s0040g02090.t01			VIT_08s0040g02090.t01
Nanog-rep1_peak_15	chr10	8438498	8438498	+	3.69538	NA	Intergenic	Intergenic	8002	VIT_10s0003g04740.t01	VIT_10s0003g04740	VIT_10s0003g04740.t01			VIT_10s0003g04740.t01
Nanog-rep1_peak_33	chr12	14657556	14657556	+	3.69538	NA	exon (VIT_12s0055g01090.t01, exon 1 of 1)	-exon (VIT_12s0055g01090.t01, exon 1 of 1)	394	VIT_12s0055g01090.t01	VIT_12s0055g01090	VIT_12s0055g01090.t01			VIT_12s0055g01090.t01
Nanog-rep1_peak_8	chr1	22395536	22395536	+	3.69538	NA	Intergenic	Intergenic	5831	VIT_01s0146g00530.t01	VIT_01s0146g00530	VIT_01s0146g00530.t01			VIT_01s0146g00530.t01
Nanog-rep1_peak_90	chr3	11039474	11039474	+	3.68239	NA	exon (VIT_03s0097g00600.t01, exon 1 of 1)	-exon (VIT_03s0097g00600.t01, exon 1 of 1)	1295	VIT_03s0097g00600.t01	VIT_03s0097g00600	VIT_03s0097g00600.t01			VIT_03s0097g00600.t01
Nanog-rep1_peak_58	chr18	759372	759372	+	3.58741	NA	intron (VIT_18s0122g01080.t01, intron 1 of 12)	-intron (VIT_18s0122g01080.t01, intron 1 of 12)	846	VIT_18s0122g01080.t01	VIT_18s0122g01080	VIT_18s0122g01080.t01			VIT_18s0122g01080.t01
Nanog-rep1_peak_47	chr15	14902209	14902209	+	3.57299	NA	intron (VIT_15s0048g00750.t01, intron 1 of 2)	-intron (VIT_15s0048g00750.t01, intron 1 of 2)	1211	VIT_15s0048g00750.t01	VIT_15s0048g00750	VIT_15s0048g00750.t01			VIT_15s0048g00750.t01
Nanog-rep1_peak_51	chr16	16370066	16370066	+	3.56871	NA	Intergenic	Intergenic	-1649	VIT_16s0100g00880.t01	VIT_16s0100g00880	VIT_16s0100g00880.t01			VIT_16s0100g00880.t01
Nanog-rep1_peak_35	chr12	18790692	18790692	+	3.56871	NA	Intergenic	Intergenic	-1240	VIT_12s0034g02360.t01	VIT_12s0034g02360	VIT_12s0034g02360.t01			VIT_12s0034g02360.t01
Nanog-rep1_peak_20	chr11	3690313	3690313	+	3.56871	NA	exon (VIT_11s0016g04390.t01, exon 1 of 3)	-exon (VIT_11s0016g04390.t01, exon 1 of 3)	304	VIT_11s0016g04390.t01	VIT_11s0016g04390	VIT_11s0016g04390.t01			VIT_11s0016g04390.t01
Nanog-rep1_peak_115	chr6	15203434	15203434	+	3.56871	NA	Intergenic	Intergenic	-4107	VIT_06s0009g02520.t01	VIT_06s0009g02520	VIT_06s0009g02520.t01			VIT_06s0009g02520.t01
Nanog-rep1_peak_81	chr20	36797703	36797703	+	3.56871	NA	NA	NA	NA	NA
Nanog-rep1_peak_72	chr2	585845	585845	+	3.56871	NA	intron (VIT_02s0025g00490.t01, intron 1 of 6)	-intron (VIT_02s0025g00490.t01, intron 1 of 6)	687	VIT_02s0025g00490.t01	VIT_02s0025g00490	VIT_02s0025g00490.t01			VIT_02s0025g00490.t01
Nanog-rep1_peak_137	chr9	1639466	1639466	+	3.52857	NA	exon (VIT_09s0002g01850.t01, exon 1 of 4)	-exon (VIT_09s0002g01850.t01, exon 1 of 4)	1147	VIT_09s0002g01850.t01	VIT_09s0002g01850	VIT_09s0002g01850.t01			VIT_09s0002g01850.t01
Nanog-rep1_peak_32	chr12	12180230	12180230	+	3.49121	NA	Intergenic	Intergenic	-2956	VIT_12s0121g00250.t01	VIT_12s0121g00250	VIT_12s0121g00250.t01			VIT_12s0121g00250.t01
Nanog-rep1_peak_34	chr12	17373309	17373309	+	3.48641	NA	exon (VIT_12s0034g01370.t01, exon 1 of 8)	-exon (VIT_12s0034g01370.t01, exon 1 of 8)	459	VIT_12s0034g01370.t01	VIT_12s0034g01370	VIT_12s0034g01370.t01			VIT_12s0034g01370.t01
Nanog-rep1_peak_37	chr13	5132924	5132924	+	3.47811	NA	Intergenic	Intergenic	-4898	VIT_13s0019g03890.t01	VIT_13s0019g03890	VIT_13s0019g03890.t01			VIT_13s0019g03890.t01
Nanog-rep1_peak_95	chr4	6105036	6105036	+	3.46043	NA	intron (VIT_04s0008g06280.t01, intron 1 of 6)	-intron (VIT_04s0008g06280.t01, intron 1 of 6)	367	VIT_04s0008g06280.t01	VIT_04s0008g06280	VIT_04s0008g06280.t01			VIT_04s0008g06280.t01
Nanog-rep1_peak_18	chr11	2142123	2142123	+	3.44556	NA	exon (VIT_11s0016g02680.t01, exon 1 of 6)	-exon (VIT_11s0016g02680.t01, exon 1 of 6)	164	VIT_11s0016g02680.t01	VIT_11s0016g02680	VIT_11s0016g02680.t01			VIT_11s0016g02680.t01
Nanog-rep1_peak_83	chr29	368381	368381	+	3.44441	NA	NA	NA	NA	NA
Nanog-rep1_peak_94	chr4	5719759	5719759	+	3.42624	NA	exon (VIT_04s0008g06030.t01, exon 3 of 3)	-exon (VIT_04s0008g06030.t01, exon 3 of 3)	1230	VIT_04s0008g06030.t01	VIT_04s0008g06030	VIT_04s0008g06030.t01			VIT_04s0008g06030.t01
Nanog-rep1_peak_108	chr6	3547329	3547329	+	3.42423	NA	exon (VIT_06s0004g02820.t01, exon 1 of 14)	-exon (VIT_06s0004g02820.t01, exon 1 of 14)	407	VIT_06s0004g02820.t01	VIT_06s0004g02820	VIT_06s0004g02820.t01			VIT_06s0004g02820.t01
Nanog-rep1_peak_75	chr2	3673020	3673020	+	3.2694	NA	intron (VIT_02s0025g04150.t01, intron 3 of 4)	-intron (VIT_02s0025g04150.t01, intron 3 of 4)	2367	VIT_02s0025g04150.t01	VIT_02s0025g04150	VIT_02s0025g04150.t01			VIT_02s0025g04150.t01
Nanog-rep1_peak_91	chr4	1558079	1558079	+	3.25492	NA	promoter-TSS (VIT_04s0008g01950.t01)	#NAME?	299	VIT_04s0008g01960.t01	VIT_04s0008g01960	VIT_04s0008g01960.t01			VIT_04s0008g01960.t01
Nanog-rep1_peak_56	chr17	3131524	3131524	+	3.25423	NA	intron (VIT_17s0000g03250.t01, intron 1 of 3)	-intron (VIT_17s0000g03250.t01, intron 1 of 3)	666	VIT_17s0000g03250.t01	VIT_17s0000g03250	VIT_17s0000g03250.t01			VIT_17s0000g03250.t01
Nanog-rep1_peak_22	chr11	5338602	5338602	+	3.22014	NA	intron (VIT_11s0016g05820.t01, intron 1 of 5)	-intron (VIT_11s0016g05820.t01, intron 1 of 5)	249	VIT_11s0016g05820.t01	VIT_11s0016g05820	VIT_11s0016g05820.t01			VIT_11s0016g05820.t01
Nanog-rep1_peak_116	chr6	16455030	16455030	+	3.19984	NA	intron (VIT_06s0009g03240.t01, intron 10 of 19)	-intron (VIT_06s0009g03240.t01, intron 10 of 19)	12433	VIT_06s0009g03240.t01	VIT_06s0009g03240	VIT_06s0009g03240.t01			VIT_06s0009g03240.t01
Nanog-rep1_peak_114	chr6	12979908	12979908	+	3.17493	NA	Intergenic	Intergenic	-2493	VIT_06s0009g01340.t01	VIT_06s0009g01340	VIT_06s0009g01340.t01			VIT_06s0009g01340.t01
Nanog-rep1_peak_86	chr3	3384374	3384374	+	3.13114	NA	intron (VIT_03s0038g04600.t01, intron 1 of 3)	-intron (VIT_03s0038g04600.t01, intron 1 of 3)	523	VIT_03s0038g04600.t01	VIT_03s0038g04600	VIT_03s0038g04600.t01			VIT_03s0038g04600.t01
Nanog-rep1_peak_131	chr8	17836307	17836307	+	3.08142	NA	promoter-TSS (VIT_08s0007g03860.t01)	#NAME?	-879	VIT_08s0007g03860.t01	VIT_08s0007g03860	VIT_08s0007g03860.t01			VIT_08s0007g03860.t01
Nanog-rep1_peak_53	chr16	17903720	17903720	+	3.07286	NA	exon (VIT_16s0050g00970.t01, exon 1 of 5)	-exon (VIT_16s0050g00970.t01, exon 1 of 5)	490	VIT_16s0050g00970.t01	VIT_16s0050g00970	VIT_16s0050g00970.t01			VIT_16s0050g00970.t01
Nanog-rep1_peak_97	chr4	19256445	19256445	+	3.03866	NA	promoter-TSS (VIT_04s0023g02720.t01)	#NAME?	-728	VIT_04s0023g02720.t01	VIT_04s0023g02720	VIT_04s0023g02720.t01			VIT_04s0023g02720.t01
Nanog-rep1_peak_99	chr4	23621223	23621223	+	3.03866	NA	exon (VIT_04s0044g01790.t01, exon 1 of 1)	-exon (VIT_04s0044g01790.t01, exon 1 of 1)	861	VIT_04s0044g01790.t01	VIT_04s0044g01790	VIT_04s0044g01790.t01			VIT_04s0044g01790.t01
Nanog-rep1_peak_38	chr13	6835450	6835450	+	3.03822	NA	intron (VIT_13s0019g05080.t01, intron 2 of 3)	-intron (VIT_13s0019g05080.t01, intron 2 of 3)	943	VIT_13s0019g05080.t01	VIT_13s0019g05080	VIT_13s0019g05080.t01			VIT_13s0019g05080.t01
Nanog-rep1_peak_125	chr7	4557278	4557278	+	3.02808	NA	exon (VIT_07s0005g02160.t01, exon 2 of 2)	-exon (VIT_07s0005g02160.t01, exon 2 of 2)	473	VIT_07s0005g02160.t01	VIT_07s0005g02160	VIT_07s0005g02160.t01			VIT_07s0005g02160.t01
Nanog-rep1_peak_39	chr13	7056676	7056676	+	2.99158	NA	intron (VIT_13s0019g05240.t01, intron 2 of 5)	-intron (VIT_13s0019g05240.t01, intron 2 of 5)	743	VIT_13s0019g05240.t01	VIT_13s0019g05240	VIT_13s0019g05240.t01			VIT_13s0019g05240.t01
Nanog-rep1_peak_103	chr5	8881292	8881292	+	2.9638	NA	intron (VIT_05s0049g01520.t01, intron 1 of 3)	-intron (VIT_05s0049g01520.t01, intron 1 of 3)	644	VIT_05s0049g01520.t01	VIT_05s0049g01520	VIT_05s0049g01520.t01			VIT_05s0049g01520.t01
Nanog-rep1_peak_26	chr11	17749473	17749473	+	2.91131	NA	exon (VIT_11s0052g00400.t01, exon 1 of 1)	-exon (VIT_11s0052g00400.t01, exon 1 of 1)	173	VIT_11s0052g00400.t01	VIT_11s0052g00400	VIT_11s0052g00400.t01			VIT_11s0052g00400.t01
Nanog-rep1_peak_67	chr19	1660784	1660784	+	2.85167	NA	exon (VIT_19s0014g01570.t01, exon 1 of 1)	-exon (VIT_19s0014g01570.t01, exon 1 of 1)	481	VIT_19s0014g01570.t01	VIT_19s0014g01570	VIT_19s0014g01570.t01			VIT_19s0014g01570.t01
Nanog-rep1_peak_107	chr6	1108965	1108965	+	2.85167	NA	Intergenic	Intergenic	7306	VIT_06s0004g01010.t01	VIT_06s0004g01010	VIT_06s0004g01010.t01			VIT_06s0004g01010.t01
Nanog-rep1_peak_130	chr8	15837386	15837386	+	2.85167	NA	exon (VIT_08s0007g01780.t01, exon 2 of 18)	-exon (VIT_08s0007g01780.t01, exon 2 of 18)	700	VIT_08s0007g01780.t01	VIT_08s0007g01780	VIT_08s0007g01780.t01			VIT_08s0007g01780.t01
Nanog-rep1_peak_6	chr1	10074858	10074858	+	2.85167	NA	intron (VIT_01s0026g01080.t01, intron 1 of 5)	-intron (VIT_01s0026g01080.t01, intron 1 of 5)	339	VIT_01s0026g01080.t01	VIT_01s0026g01080	VIT_01s0026g01080.t01			VIT_01s0026g01080.t01
Nanog-rep1_peak_54	chr16	21734227	21734227	+	2.85167	NA	TTS (VIT_16s0098g01560.t01)	#NAME?	438	VIT_16s0098g01570.t01	VIT_16s0098g01570	VIT_16s0098g01570.t01			VIT_16s0098g01570.t01
Nanog-rep1_peak_50	chr16	14306811	14306811	+	2.75749	NA	exon (VIT_16s0022g02010.t01, exon 1 of 4)	-exon (VIT_16s0022g02010.t01, exon 1 of 4)	341	VIT_16s0022g02010.t01	VIT_16s0022g02010	VIT_16s0022g02010.t01			VIT_16s0022g02010.t01
Nanog-rep1_peak_140	chr9	4955832	4955832	+	2.74411	NA	intron (VIT_09s0002g05250.t01, intron 8 of 8)	-intron (VIT_09s0002g05250.t01, intron 8 of 8)	-3227	VIT_09s0002g05260.t01	VIT_09s0002g05260	VIT_09s0002g05260.t01			VIT_09s0002g05260.t01
Nanog-rep1_peak_124	chr7	4178301	4178301	+	2.72743	NA	intron (VIT_07s0005g01690.t01, intron 3 of 3)	-intron (VIT_07s0005g01690.t01, intron 3 of 3)	1619	VIT_07s0005g01690.t01	VIT_07s0005g01690	VIT_07s0005g01690.t01			VIT_07s0005g01690.t01
Nanog-rep1_peak_117	chr6	17955812	17955812	+	2.61624	NA	exon (VIT_06s0061g00480.t01, exon 1 of 3)	-exon (VIT_06s0061g00480.t01, exon 1 of 3)	378	VIT_06s0061g00480.t01	VIT_06s0061g00480	VIT_06s0061g00480.t01			VIT_06s0061g00480.t01
Nanog-rep1_peak_135	chr9	7192	7192	+	2.61624	NA	Intergenic	Intergenic	-4176	VIT_09s0002g00010.t01	VIT_09s0002g00010	VIT_09s0002g00010.t01			VIT_09s0002g00010.t01
Nanog-rep1_peak_76	chr20	15315139	15315139	+	2.5998	NA	NA	NA	NA	NA
Nanog-rep1_peak_24	chr11	12789214	12789214	+	2.5998	NA	intron (VIT_11s0078g00440.t01, intron 1 of 12)	-intron (VIT_11s0078g00440.t01, intron 1 of 12)	226	VIT_11s0078g00440.t01	VIT_11s0078g00440	VIT_11s0078g00440.t01			VIT_11s0078g00440.t01
Nanog-rep1_peak_122	chr7	2126871	2126871	+	2.58208	NA	promoter-TSS (VIT_07s0104g01040.t01)	#NAME?	-239	VIT_07s0104g01040.t01	VIT_07s0104g01040	VIT_07s0104g01040.t01			VIT_07s0104g01040.t01
Nanog-rep1_peak_36	chr12	22689476	22689476	+	2.53016	NA	intron (VIT_12s0035g02290.t01, intron 2 of 18)	-intron (VIT_12s0035g02290.t01, intron 2 of 18)	825	VIT_12s0035g02290.t01	VIT_12s0035g02290	VIT_12s0035g02290.t01			VIT_12s0035g02290.t01
Nanog-rep1_peak_80	chr20	35590552	35590552	+	2.53016	NA	NA	NA	NA	NA
Nanog-rep1_peak_60	chr18	4350808	4350808	+	2.51975	NA	intron (VIT_18s0001g05550.t01, intron 6 of 8)	-intron (VIT_18s0001g05550.t01, intron 6 of 8)	1805	VIT_18s0001g05550.t01	VIT_18s0001g05550	VIT_18s0001g05550.t01			VIT_18s0001g05550.t01
Nanog-rep1_peak_44	chr14	26710551	26710551	+	2.50519	NA	exon (VIT_14s0066g00140.t01, exon 1 of 4)	-exon (VIT_14s0066g00140.t01, exon 1 of 4)	331	VIT_14s0066g00140.t01	VIT_14s0066g00140	VIT_14s0066g00140.t01			VIT_14s0066g00140.t01
Nanog-rep1_peak_3	chr1	6875806	6875806	+	2.50519	NA	intron (VIT_01s0137g00340.t01, intron 1 of 1)	-intron (VIT_01s0137g00340.t01, intron 1 of 1)	350	VIT_01s0137g00340.t01	VIT_01s0137g00340	VIT_01s0137g00340.t01			VIT_01s0137g00340.t01
Nanog-rep1_peak_110	chr6	5172919	5172919	+	2.50519	NA	intron (VIT_06s0004g04200.t01, intron 1 of 7)	-intron (VIT_06s0004g04200.t01, intron 1 of 7)	303	VIT_06s0004g04200.t01	VIT_06s0004g04200	VIT_06s0004g04200.t01			VIT_06s0004g04200.t01
Nanog-rep1_peak_127	chr7	15768477	15768477	+	2.50519	NA	promoter-TSS (VIT_07s0129g00540.t01)	#NAME?	60	VIT_07s0129g00540.t01	VIT_07s0129g00540	VIT_07s0129g00540.t01			VIT_07s0129g00540.t01
Nanog-rep1_peak_126	chr7	5136549	5136549	+	2.50519	NA	intron (VIT_07s0005g02810.t01, intron 2 of 18)	-intron (VIT_07s0005g02810.t01, intron 2 of 18)	19909	VIT_07s0005g02810.t01	VIT_07s0005g02810	VIT_07s0005g02810.t01			VIT_07s0005g02810.t01
Nanog-rep1_peak_28	chr12	98246	98246	+	2.47805	NA	intron (VIT_12s0142g00100.t01, intron 1 of 12)	-intron (VIT_12s0142g00100.t01, intron 1 of 12)	603	VIT_12s0142g00100.t01	VIT_12s0142g00100	VIT_12s0142g00100.t01			VIT_12s0142g00100.t01
Nanog-rep1_peak_17	chr10	10676974	10676974	+	2.45925	NA	exon (VIT_10s0003g05720.t01, exon 2 of 14)	-exon (VIT_10s0003g05720.t01, exon 2 of 14)	1334	VIT_10s0003g05720.t01	VIT_10s0003g05720	VIT_10s0003g05720.t01			VIT_10s0003g05720.t01
Nanog-rep1_peak_57	chr17	3464229	3464229	+	2.43565	NA	intron (VIT_17s0000g03570.t01, intron 3 of 5)	-intron (VIT_17s0000g03570.t01, intron 3 of 5)	1238	VIT_17s0000g03570.t01	VIT_17s0000g03570	VIT_17s0000g03570.t01			VIT_17s0000g03570.t01
Nanog-rep1_peak_92	chr4	1758664	1758664	+	2.41643	NA	intron (VIT_04s0008g02150.t01, intron 2 of 8)	-intron (VIT_04s0008g02150.t01, intron 2 of 8)	636	VIT_04s0008g02150.t01	VIT_04s0008g02150	VIT_04s0008g02150.t01			VIT_04s0008g02150.t01
Nanog-rep1_peak_74	chr2	3671032	3671032	+	2.41643	NA	exon (VIT_02s0025g04150.t01, exon 1 of 5)	-exon (VIT_02s0025g04150.t01, exon 1 of 5)	379	VIT_02s0025g04150.t01	VIT_02s0025g04150	VIT_02s0025g04150.t01			VIT_02s0025g04150.t01
Nanog-rep1_peak_118	chr6	20880810	20880810	+	2.41643	NA	intron (VIT_06s0080g00860.t01, intron 1 of 7)	-intron (VIT_06s0080g00860.t01, intron 1 of 7)	194	VIT_06s0080g00860.t01	VIT_06s0080g00860	VIT_06s0080g00860.t01			VIT_06s0080g00860.t01
Nanog-rep1_peak_84	chr3	1805421	1805421	+	2.40177	NA	intron (VIT_03s0038g02590.t01, intron 4 of 9)	-intron (VIT_03s0038g02590.t01, intron 4 of 9)	1098	VIT_03s0038g02590.t01	VIT_03s0038g02590	VIT_03s0038g02590.t01			VIT_03s0038g02590.t01
Nanog-rep1_peak_31	chr12	7091392	7091392	+	2.40177	NA	promoter-TSS (VIT_12s0059g02300.t01)	#NAME?	50	VIT_12s0059g02300.t01	VIT_12s0059g02300	VIT_12s0059g02300.t01			VIT_12s0059g02300.t01
Nanog-rep1_peak_7	chr1	17020280	17020280	+	2.25821	NA	exon (VIT_01s0010g01230.t01, exon 1 of 12)	-exon (VIT_01s0010g01230.t01, exon 1 of 12)	540	VIT_01s0010g01230.t01	VIT_01s0010g01230	VIT_01s0010g01230.t01			VIT_01s0010g01230.t01
Nanog-rep1_peak_102	chr5	4797726	4797726	+	2.2555	NA	intron (VIT_05s0020g03060.t01, intron 5 of 5)	-intron (VIT_05s0020g03060.t01, intron 5 of 5)	-2383	VIT_05s0020g03070.t01	VIT_05s0020g03070	VIT_05s0020g03070.t01			VIT_05s0020g03070.t01
Nanog-rep1_peak_64	chr18	19596085	19596085	+	2.22754	NA	intron (VIT_18s0072g00400.t01, intron 1 of 4)	-intron (VIT_18s0072g00400.t01, intron 1 of 4)	476	VIT_18s0072g00400.t01	VIT_18s0072g00400	VIT_18s0072g00400.t01			VIT_18s0072g00400.t01
Nanog-rep1_peak_109	chr6	3608096	3608096	+	2.16998	NA	TTS (VIT_06s0004g02880.t01)	#NAME?	497	VIT_06s0004g02890.t01	VIT_06s0004g02890	VIT_06s0004g02890.t01			VIT_06s0004g02890.t01
Nanog-rep1_peak_88	chr3	7137871	7137871	+	2.1635	NA	intron (VIT_03s0091g00700.t01, intron 1 of 8)	-intron (VIT_03s0091g00700.t01, intron 1 of 8)	427	VIT_03s0091g00700.t01	VIT_03s0091g00700	VIT_03s0091g00700.t01			VIT_03s0091g00700.t01
Nanog-rep1_peak_14	chr10	3303659	3303659	+	2.1635	NA	Intergenic	Intergenic	-2641	VIT_10s0003g01850.t01	VIT_10s0003g01850	VIT_10s0003g01850.t01			VIT_10s0003g01850.t01
Nanog-rep1_peak_129	chr8	14141362	14141362	+	2.1635	NA	exon (VIT_08s0040g03200.t01, exon 1 of 2)	-exon (VIT_08s0040g03200.t01, exon 1 of 2)	606	VIT_08s0040g03200.t01	VIT_08s0040g03200	VIT_08s0040g03200.t01			VIT_08s0040g03200.t01
Nanog-rep1_peak_133	chr8	18354477	18354477	+	2.10053	NA	intron (VIT_08s0007g04400.t01, intron 3 of 9)	-intron (VIT_08s0007g04400.t01, intron 3 of 9)	1703	VIT_08s0007g04400.t01	VIT_08s0007g04400	VIT_08s0007g04400.t01			VIT_08s0007g04400.t01
Nanog-rep1_peak_2	chr1	530090	530090	+	2.07226	NA	exon (VIT_01s0011g00580.t01, exon 1 of 6)	-exon (VIT_01s0011g00580.t01, exon 1 of 6)	303	VIT_01s0011g00580.t01	VIT_01s0011g00580	VIT_01s0011g00580.t01			VIT_01s0011g00580.t01
Nanog-rep1_peak_69	chr19	6437292	6437292	+	2.06616	NA	exon (VIT_19s0090g00300.t01, exon 2 of 13)	-exon (VIT_19s0090g00300.t01, exon 2 of 13)	1098	VIT_19s0090g00300.t01	VIT_19s0090g00300	VIT_19s0090g00300.t01			VIT_19s0090g00300.t01
Nanog-rep1_peak_63	chr18	11632513	11632513	+	2.05474	NA	exon (VIT_18s0001g13630.t01, exon 2 of 3)	-exon (VIT_18s0001g13630.t01, exon 2 of 3)	678	VIT_18s0001g13630.t01	VIT_18s0001g13630	VIT_18s0001g13630.t01			VIT_18s0001g13630.t01
Nanog-rep1_peak_66	chr19	1510107	1510107	+	2.05264	NA	exon (VIT_19s0014g01440.t01, exon 1 of 3)	-exon (VIT_19s0014g01440.t01, exon 1 of 3)	430	VIT_19s0014g01440.t01	VIT_19s0014g01440	VIT_19s0014g01440.t01			VIT_19s0014g01440.t01
Nanog-rep1_peak_93	chr4	5445801	5445801	+	2.05264	NA	exon (VIT_04s0008g05840.t01, exon 1 of 2)	-exon (VIT_04s0008g05840.t01, exon 1 of 2)	824	VIT_04s0008g05840.t01	VIT_04s0008g05840	VIT_04s0008g05840.t01			VIT_04s0008g05840.t01
Nanog-rep1_peak_121	chr7	2106805	2106805	+	2.05264	NA	exon (VIT_07s0104g01030.t01, exon 2 of 21)	-exon (VIT_07s0104g01030.t01, exon 2 of 21)	476	VIT_07s0104g01030.t01	VIT_07s0104g01030	VIT_07s0104g01030.t01			VIT_07s0104g01030.t01
Nanog-rep1_peak_9	chr1	22629244	22629244	+	2.03201	NA	intron (VIT_01s0150g00190.t01, intron 1 of 6)	-intron (VIT_01s0150g00190.t01, intron 1 of 6)	246	VIT_01s0150g00190.t01	VIT_01s0150g00190	VIT_01s0150g00190.t01			VIT_01s0150g00190.t01
Nanog-rep1_peak_123	chr7	3021795	3021795	+	1.9664	NA	TTS (VIT_07s0005g00250.t01)	#NAME?	2657	VIT_07s0005g00250.t01	VIT_07s0005g00250	VIT_07s0005g00250.t01			VIT_07s0005g00250.t01
Nanog-rep1_peak_101	chr5	621287	621287	+	1.93127	NA	intron (VIT_05s0077g00820.t01, intron 11 of 15)	-intron (VIT_05s0077g00820.t01, intron 11 of 15)	-9947	VIT_05s0077g00810.t01	VIT_05s0077g00810	VIT_05s0077g00810.t01			VIT_05s0077g00810.t01
Nanog-rep1_peak_136	chr9	1249946	1249946	+	1.91678	NA	intron (VIT_09s0002g01480.t01, intron 1 of 9)	-intron (VIT_09s0002g01480.t01, intron 1 of 9)	441	VIT_09s0002g01480.t01	VIT_09s0002g01480	VIT_09s0002g01480.t01			VIT_09s0002g01480.t01
Nanog-rep1_peak_111	chr6	6809280	6809280	+	1.91465	NA	intron (VIT_06s0004g06010.t01, intron 1 of 7)	-intron (VIT_06s0004g06010.t01, intron 1 of 7)	258	VIT_06s0004g06010.t01	VIT_06s0004g06010	VIT_06s0004g06010.t01			VIT_06s0004g06010.t01
Nanog-rep1_peak_78	chr20	22227316	22227316	+	1.83872	NA	NA	NA	NA	NA
Nanog-rep1_peak_112	chr6	8357433	8357433	+	1.83872	NA	intron (VIT_06s0004g07570.t01, intron 2 of 13)	-intron (VIT_06s0004g07570.t01, intron 2 of 13)	477	VIT_06s0004g07570.t01	VIT_06s0004g07570	VIT_06s0004g07570.t01			VIT_06s0004g07570.t01
Nanog-rep1_peak_134	chr8	19344029	19344029	+	1.83872	NA	exon (VIT_08s0007g05400.t01, exon 3 of 9)	-exon (VIT_08s0007g05400.t01, exon 3 of 9)	1068	VIT_08s0007g05400.t01	VIT_08s0007g05400	VIT_08s0007g05400.t01			VIT_08s0007g05400.t01
Nanog-rep1_peak_106	chr5	17126437	17126437	+	1.83872	NA	exon (VIT_05s0029g01220.t01, exon 1 of 2)	-exon (VIT_05s0029g01220.t01, exon 1 of 2)	356	VIT_05s0029g01220.t01	VIT_05s0029g01220	VIT_05s0029g01220.t01			VIT_05s0029g01220.t01
Nanog-rep1_peak_62	chr18	4675746	4675746	+	1.83153	NA	intron (VIT_18s0001g06200.t01, intron 1 of 1)	-intron (VIT_18s0001g06200.t01, intron 1 of 1)	1246	VIT_18s0001g06200.t01	VIT_18s0001g06200	VIT_18s0001g06200.t01			VIT_18s0001g06200.t01
Nanog-rep1_peak_82	chr25	936162	936162	+	1.83153	NA	NA	NA	NA	NA
Nanog-rep1_peak_98	chr4	21377791	21377791	+	1.83153	NA	exon (VIT_04s0044g00540.t01, exon 1 of 2)	-exon (VIT_04s0044g00540.t01, exon 1 of 2)	441	VIT_04s0044g00540.t01	VIT_04s0044g00540	VIT_04s0044g00540.t01			VIT_04s0044g00540.t01
Nanog-rep1_peak_105	chr5	13902159	13902159	+	1.82908	NA	intron (VIT_05s0029g00010.t01, intron 2 of 10)	-intron (VIT_05s0029g00010.t01, intron 2 of 10)	869	VIT_05s0029g00010.t01	VIT_05s0029g00010	VIT_05s0029g00010.t01			VIT_05s0029g00010.t01
Nanog-rep1_peak_119	chr7	1178188	1178188	+	1.82908	NA	intron (VIT_07s0151g00970.t01, intron 1 of 12)	-intron (VIT_07s0151g00970.t01, intron 1 of 12)	469	VIT_07s0151g00970.t01	VIT_07s0151g00970	VIT_07s0151g00970.t01			VIT_07s0151g00970.t01
Nanog-rep1_peak_70	chr19	22726414	22726414	+	1.82908	NA	intron (VIT_19s0085g00370.t01, intron 1 of 5)	-intron (VIT_19s0085g00370.t01, intron 1 of 5)	1192	VIT_19s0085g00370.t01	VIT_19s0085g00370	VIT_19s0085g00370.t01			VIT_19s0085g00370.t01
Nanog-rep1_peak_1	chr1	373303	373303	+	1.82908	NA	exon (VIT_01s0011g00300.t01, exon 1 of 18)	-exon (VIT_01s0011g00300.t01, exon 1 of 18)	492	VIT_01s0011g00300.t01	VIT_01s0011g00300	VIT_01s0011g00300.t01			VIT_01s0011g00300.t01
Nanog-rep1_peak_59	chr18	3701231	3701231	+	1.82908	NA	intron (VIT_18s0001g04100.t01, intron 1 of 8)	-intron (VIT_18s0001g04100.t01, intron 1 of 8)	727	VIT_18s0001g04100.t01	VIT_18s0001g04100	VIT_18s0001g04100.t01			VIT_18s0001g04100.t01
Nanog-rep1_peak_113	chr6	12770983	12770983	+	1.82908	NA	exon (VIT_06s0009g01180.t01, exon 1 of 3)	-exon (VIT_06s0009g01180.t01, exon 1 of 3)	533	VIT_06s0009g01180.t01	VIT_06s0009g01180	VIT_06s0009g01180.t01			VIT_06s0009g01180.t01
Nanog-rep1_peak_27	chr11	18632712	18632712	+	1.82908	NA	exon (VIT_11s0052g00980.t01, exon 2 of 4)	-exon (VIT_11s0052g00980.t01, exon 2 of 4)	410	VIT_11s0052g00980.t01	VIT_11s0052g00980	VIT_11s0052g00980.t01			VIT_11s0052g00980.t01
Nanog-rep1_peak_43	chr14	2981650	2981650	+	1.82908	NA	exon (VIT_14s0128g00360.t01, exon 1 of 10)	-exon (VIT_14s0128g00360.t01, exon 1 of 10)	211	VIT_14s0128g00360.t01	VIT_14s0128g00360	VIT_14s0128g00360.t01			VIT_14s0128g00360.t01
Nanog-rep1_peak_30	chr12	2420626	2420626	+	1.82908	NA	intron (VIT_12s0028g01800.t01, intron 1 of 3)	-intron (VIT_12s0028g01800.t01, intron 1 of 3)	178	VIT_12s0028g01800.t01	VIT_12s0028g01800	VIT_12s0028g01800.t01			VIT_12s0028g01800.t01
Nanog-rep1_peak_25	chr11	17026899	17026899	+	1.82908	NA	exon (VIT_11s0052g00080.t01, exon 1 of 2)	-exon (VIT_11s0052g00080.t01, exon 1 of 2)	203	VIT_11s0052g00080.t01	VIT_11s0052g00080	VIT_11s0052g00080.t01			VIT_11s0052g00080.t01
Nanog-rep1_peak_16	chr10	8637990	8637990	+	1.81248	NA	promoter-TSS (VIT_10s0003g04820.t01)	#NAME?	-636	VIT_10s0003g04820.t01	VIT_10s0003g04820	VIT_10s0003g04820.t01			VIT_10s0003g04820.t01
Nanog-rep1_peak_77	chr20	15376068	15376068	+	1.78915	NA	NA	NA	NA	NA
Nanog-rep1_peak_61	chr18	4352051	4352051	+	1.73352	NA	intron (VIT_18s0001g05550.t01, intron 3 of 8)	-intron (VIT_18s0001g05550.t01, intron 3 of 8)	562	VIT_18s0001g05550.t01	VIT_18s0001g05550	VIT_18s0001g05550.t01			VIT_18s0001g05550.t01
Nanog-rep1_peak_41	chr13	21451366	21451366	+	1.73352	NA	exon (VIT_13s0064g00020.t01, exon 1 of 1)	-exon (VIT_13s0064g00020.t01, exon 1 of 1)	345	VIT_13s0064g00020.t01	VIT_13s0064g00020	VIT_13s0064g00020.t01			VIT_13s0064g00020.t01
Nanog-rep1_peak_5	chr1	8956946	8956946	+	1.73352	NA	intron (VIT_01s0026g00280.t01, intron 2 of 6)	-intron (VIT_01s0026g00280.t01, intron 2 of 6)	1168	VIT_01s0026g00280.t01	VIT_01s0026g00280	VIT_01s0026g00280.t01			VIT_01s0026g00280.t01
Nanog-rep1_peak_45	chr14	29784849	29784849	+	1.73352	NA	exon (VIT_14s0108g01160.t01, exon 1 of 2)	-exon (VIT_14s0108g01160.t01, exon 1 of 2)	387	VIT_14s0108g01160.t01	VIT_14s0108g01160	VIT_14s0108g01160.t01			VIT_14s0108g01160.t01
Nanog-rep1_peak_23	chr11	5350960	5350960	+	1.73352	NA	intron (VIT_11s0016g05820.t01, intron 2 of 5)	-intron (VIT_11s0016g05820.t01, intron 2 of 5)	12607	VIT_11s0016g05820.t01	VIT_11s0016g05820	VIT_11s0016g05820.t01			VIT_11s0016g05820.t01
Nanog-rep1_peak_85	chr3	2175444	2175444	+	1.61	NA	intron (VIT_03s0038g03050.t01, intron 14 of 18)	-intron (VIT_03s0038g03050.t01, intron 14 of 18)	-13415	VIT_03s0038g03040.t01	VIT_03s0038g03040	VIT_03s0038g03040.t01			VIT_03s0038g03040.t01
Nanog-rep1_peak_13	chr10	2923755	2923755	+	1.60174	NA	exon (VIT_10s0003g01520.t01, exon 3 of 4)	-exon (VIT_10s0003g01520.t01, exon 3 of 4)	579	VIT_10s0003g01520.t01	VIT_10s0003g01520	VIT_10s0003g01520.t01			VIT_10s0003g01520.t01
Nanog-rep1_peak_96	chr4	19023216	19023216	+	1.60152	NA	exon (VIT_04s0023g02460.t01, exon 1 of 17)	-exon (VIT_04s0023g02460.t01, exon 1 of 17)	108	VIT_04s0023g02460.t01	VIT_04s0023g02460	VIT_04s0023g02460.t01			VIT_04s0023g02460.t01
Nanog-rep1_peak_89	chr3	7616885	7616885	+	1.53597	NA	Intergenic	Intergenic	-12559	VIT_03s0091g01040.t01	VIT_03s0091g01040	VIT_03s0091g01040.t01			VIT_03s0091g01040.t01
Nanog-rep1_peak_79	chr20	31245904	31245904	+	1.52681	NA	NA	NA	NA	NA
Nanog-rep1_peak_73	chr2	887279	887279	+	1.51852	NA	TTS (VIT_02s0025g00920.t01)	#NAME?	974	VIT_02s0025g00920.t01	VIT_02s0025g00920	VIT_02s0025g00920.t01			VIT_02s0025g00920.t01
Nanog-rep1_peak_104	chr5	9290977	9290977	+	1.5145	NA	intron (VIT_05s0049g01840.t01, intron 2 of 17)	-intron (VIT_05s0049g01840.t01, intron 2 of 17)	635	VIT_05s0049g01840.t01	VIT_05s0049g01840	VIT_05s0049g01840.t01			VIT_05s0049g01840.t01
Nanog-rep1_peak_120	chr7	1812362	1812362	+	1.5145	NA	intron (VIT_07s0104g00600.t01, intron 1 of 11)	-intron (VIT_07s0104g00600.t01, intron 1 of 11)	569	VIT_07s0104g00600.t01	VIT_07s0104g00600	VIT_07s0104g00600.t01			VIT_07s0104g00600.t01
Nanog-rep1_peak_4	chr1	7217955	7217955	+	1.5109	NA	exon (VIT_01s0137g00690.t01, exon 1 of 3)	-exon (VIT_01s0137g00690.t01, exon 1 of 3)	1052	VIT_01s0137g00690.t01	VIT_01s0137g00690	VIT_01s0137g00690.t01			VIT_01s0137g00690.t01
Nanog-rep1_peak_132	chr8	18354132	18354132	+	1.5084	NA	intron (VIT_08s0007g04400.t01, intron 3 of 9)	-intron (VIT_08s0007g04400.t01, intron 3 of 9)	1358	VIT_08s0007g04400.t01	VIT_08s0007g04400	VIT_08s0007g04400.t01			VIT_08s0007g04400.t01
Nanog-rep1_peak_19	chr11	2144600	2144600	+	1.5084	NA	exon (VIT_11s0016g02690.t01, exon 3 of 4)	-exon (VIT_11s0016g02690.t01, exon 3 of 4)	471	VIT_11s0016g02690.t01	VIT_11s0016g02690	VIT_11s0016g02690.t01			VIT_11s0016g02690.t01
Nanog-rep1_peak_29	chr12	1095179	1095179	+	1.5084	NA	intron (VIT_12s0028g00470.t01, intron 1 of 3)	-intron (VIT_12s0028g00470.t01, intron 1 of 3)	1091	VIT_12s0028g00470.t01	VIT_12s0028g00470	VIT_12s0028g00470.t01			VIT_12s0028g00470.t01
Nanog-rep1_peak_10	chr10	1175896	1175896	+	1.35292	NA	exon (VIT_10s0116g01920.t01, exon 1 of 2)	-exon (VIT_10s0116g01920.t01, exon 1 of 2)	615	VIT_10s0116g01920.t01	VIT_10s0116g01920	VIT_10s0116g01920.t01			VIT_10s0116g01920.t01
Nanog-rep1_peak_141	chr9	5570354	5570354	+	1.30995	NA	intron (VIT_09s0002g05780.t01, intron 1 of 1)	-intron (VIT_09s0002g05780.t01, intron 1 of 1)	310	VIT_09s0002g05780.t01	VIT_09s0002g05780	VIT_09s0002g05780.t01			VIT_09s0002g05780.t01

## Sheet: 5W
5W
PeakID	Chr	Start	End	Strand	Peak Score	Focus Ratio/Region Size	Annotation	Detailed Annotation	Distance to TSS	Nearest PromoterID	Entrez ID	Nearest Unigene	Nearest Refseq	Nearest Ensembl	Gene Name	Gene Alias	Gene Description	Gene Type
Nanog-rep1_peak_861	chr17	14231047	14231047	+	17.5732	NA	promoter-TSS (VIT_17s0053g00010.t01)	#NAME?	-647	VIT_17s0053g00010.t01	VIT_17s0053g00010	VIT_17s0053g00010.t01			VIT_17s0053g00010.t01
Nanog-rep1_peak_1076	chr19	19300747	19300747	+	14.1524	NA	Intergenic	Intergenic	7132	VIT_19s0027g00450.t01	VIT_19s0027g00450	VIT_19s0027g00450.t01			VIT_19s0027g00450.t01
Nanog-rep1_peak_698	chr15	18351460	18351460	+	12.5058	NA	Intergenic	Intergenic	-3622	VIT_15s0046g01340.t01	VIT_15s0046g01340	VIT_15s0046g01340.t01			VIT_15s0046g01340.t01
Nanog-rep1_peak_701	chr15	18768661	18768661	+	11.6035	NA	TTS (VIT_15s0046g01930.t01)	#NAME?	2648	VIT_15s0046g01930.t01	VIT_15s0046g01930	VIT_15s0046g01930.t01			VIT_15s0046g01930.t01
Nanog-rep1_peak_172	chr10	18100418	18100418	+	8.46868	NA	intron (VIT_10s0071g01200.t01, intron 1 of 10)	-intron (VIT_10s0071g01200.t01, intron 1 of 10)	543	VIT_10s0071g01200.t01	VIT_10s0071g01200	VIT_10s0071g01200.t01			VIT_10s0071g01200.t01
Nanog-rep1_peak_83	chr1	17913516	17913516	+	7.81358	NA	promoter-TSS (VIT_01s0010g01590.t01)	#NAME?	-488	VIT_01s0010g01590.t01	VIT_01s0010g01590	VIT_01s0010g01590.t01			VIT_01s0010g01590.t01
Nanog-rep1_peak_1171	chr20	1366108	1366108	+	7.33234	NA	NA	NA	NA	NA
Nanog-rep1_peak_621	chr14	28461509	28461509	+	7.1165	NA	intron (VIT_14s0066g02240.t01, intron 1 of 5)	-intron (VIT_14s0066g02240.t01, intron 1 of 5)	4081	VIT_14s0066g02240.t01	VIT_14s0066g02240	VIT_14s0066g02240.t01			VIT_14s0066g02240.t01
Nanog-rep1_peak_2110	chr9	14663708	14663708	+	7.0598	NA	promoter-TSS (VIT_09s0070g00860.t01)	#NAME?	-758	VIT_09s0070g00860.t01	VIT_09s0070g00860	VIT_09s0070g00860.t01			VIT_09s0070g00860.t01
Nanog-rep1_peak_1512	chr4	19972026	19972026	+	7.05701	NA	Intergenic	Intergenic	-33343	VIT_04s0023g03420.t01	VIT_04s0023g03420	VIT_04s0023g03420.t01			VIT_04s0023g03420.t01
Nanog-rep1_peak_1966	chr8	14277685	14277685	+	6.99785	NA	Intergenic	Intergenic	-1370	VIT_08s0040g03310.t01	VIT_08s0040g03310	VIT_08s0040g03310.t01			VIT_08s0040g03310.t01
Nanog-rep1_peak_824	chr17	5578995	5578995	+	6.90394	NA	TTS (VIT_17s0000g05080.t01)	#NAME?	1168	VIT_17s0000g05090.t01	VIT_17s0000g05090	VIT_17s0000g05090.t01			VIT_17s0000g05090.t01
Nanog-rep1_peak_1641	chr5	22007229	22007229	+	6.81466	NA	Intergenic	Intergenic	-18055	VIT_05s0102g00160.t01	VIT_05s0102g00160	VIT_05s0102g00160.t01			VIT_05s0102g00160.t01
Nanog-rep1_peak_996	chr18	28096155	28096155	+	6.67177	NA	Intergenic	Intergenic	-17419	VIT_18s0089g00340.t01	VIT_18s0089g00340	VIT_18s0089g00340.t01			VIT_18s0089g00340.t01
Nanog-rep1_peak_60	chr1	8090983	8090983	+	6.67013	NA	Intergenic	Intergenic	-4990	VIT_01s0127g00740.t01	VIT_01s0127g00740	VIT_01s0127g00740.t01			VIT_01s0127g00740.t01
Nanog-rep1_peak_626	chr14	29161272	29161272	+	6.41124	NA	Intergenic	Intergenic	-3544	VIT_14s0108g00400.t01	VIT_14s0108g00400	VIT_14s0108g00400.t01			VIT_14s0108g00400.t01
Nanog-rep1_peak_1034	chr19	2976837	2976837	+	6.32242	NA	exon (VIT_19s0014g02870.t01, exon 2 of 6)	-exon (VIT_19s0014g02870.t01, exon 2 of 6)	3373	VIT_19s0014g02870.t01	VIT_19s0014g02870	VIT_19s0014g02870.t01			VIT_19s0014g02870.t01
Nanog-rep1_peak_79	chr1	17038914	17038914	+	6.25923	NA	intron (VIT_01s0010g01230.t01, intron 6 of 11)	-intron (VIT_01s0010g01230.t01, intron 6 of 11)	19174	VIT_01s0010g01230.t01	VIT_01s0010g01230	VIT_01s0010g01230.t01			VIT_01s0010g01230.t01
Nanog-rep1_peak_864	chr17	16692841	16692841	+	6.25923	NA	Intergenic	Intergenic	-11164	VIT_17s0053g00950.t01	VIT_17s0053g00950	VIT_17s0053g00950.t01			VIT_17s0053g00950.t01
Nanog-rep1_peak_922	chr18	6331042	6331042	+	6.25221	NA	Intergenic	Intergenic	11782	VIT_18s0001g07870.t01	VIT_18s0001g07870	VIT_18s0001g07870.t01			VIT_18s0001g07870.t01
Nanog-rep1_peak_1629	chr5	19734712	19734712	+	6.18975	NA	intron (VIT_05s0062g01080.t01, intron 2 of 11)	-intron (VIT_05s0062g01080.t01, intron 2 of 11)	2070	VIT_05s0062g01080.t01	VIT_05s0062g01080	VIT_05s0062g01080.t01			VIT_05s0062g01080.t01
Nanog-rep1_peak_332	chr12	10074645	10074645	+	6.03267	NA	exon (VIT_12s0057g01340.t01, exon 2 of 9)	-exon (VIT_12s0057g01340.t01, exon 2 of 9)	695	VIT_12s0057g01340.t01	VIT_12s0057g01340	VIT_12s0057g01340.t01			VIT_12s0057g01340.t01
Nanog-rep1_peak_1854	chr7	17713916	17713916	+	6.01723	NA	intron (VIT_07s0031g01620.t01, intron 1 of 9)	-intron (VIT_07s0031g01620.t01, intron 1 of 9)	124	VIT_07s0031g01620.t01	VIT_07s0031g01620	VIT_07s0031g01620.t01			VIT_07s0031g01620.t01
Nanog-rep1_peak_539	chr14	6406085	6406085	+	6.01683	NA	exon (VIT_14s0030g01620.t01, exon 2 of 5)	-exon (VIT_14s0030g01620.t01, exon 2 of 5)	833	VIT_14s0030g01620.t01	VIT_14s0030g01620	VIT_14s0030g01620.t01			VIT_14s0030g01620.t01
Nanog-rep1_peak_800	chr17	2661544	2661544	+	5.87033	NA	intron (VIT_17s0000g02860.t01, intron 8 of 15)	-intron (VIT_17s0000g02860.t01, intron 8 of 15)	8076	VIT_17s0000g02860.t01	VIT_17s0000g02860	VIT_17s0000g02860.t01			VIT_17s0000g02860.t01
Nanog-rep1_peak_1895	chr8	2659639	2659639	+	5.84352	NA	exon (VIT_08s0056g01660.t01, exon 1 of 2)	-exon (VIT_08s0056g01660.t01, exon 1 of 2)	276	VIT_08s0056g01660.t01	VIT_08s0056g01660	VIT_08s0056g01660.t01			VIT_08s0056g01660.t01
Nanog-rep1_peak_451	chr13	11135404	11135404	+	5.84352	NA	exon (VIT_13s0147g00120.t01, exon 1 of 8)	-exon (VIT_13s0147g00120.t01, exon 1 of 8)	448	VIT_13s0147g00120.t01	VIT_13s0147g00120	VIT_13s0147g00120.t01			VIT_13s0147g00120.t01
Nanog-rep1_peak_648	chr15	8534110	8534110	+	5.84352	NA	TTS (VIT_15s0107g00330.t01)	#NAME?	1766	VIT_15s0107g00330.t01	VIT_15s0107g00330	VIT_15s0107g00330.t01			VIT_15s0107g00330.t01
Nanog-rep1_peak_1298	chr20	40057597	40057597	+	5.84352	NA	NA	NA	NA	NA
Nanog-rep1_peak_596	chr14	26209715	26209715	+	5.70455	NA	exon (VIT_14s0171g00390.t01, exon 1 of 1)	-exon (VIT_14s0171g00390.t01, exon 1 of 1)	845	VIT_14s0171g00390.t01	VIT_14s0171g00390	VIT_14s0171g00390.t01			VIT_14s0171g00390.t01
Nanog-rep1_peak_2088	chr9	4955834	4955834	+	5.65163	NA	intron (VIT_09s0002g05250.t01, intron 8 of 8)	-intron (VIT_09s0002g05250.t01, intron 8 of 8)	-3225	VIT_09s0002g05260.t01	VIT_09s0002g05260	VIT_09s0002g05260.t01			VIT_09s0002g05260.t01
Nanog-rep1_peak_1451	chr4	3365461	3365461	+	5.62309	NA	Intergenic	Intergenic	-2122	VIT_04s0008g04020.t01	VIT_04s0008g04020	VIT_04s0008g04020.t01			VIT_04s0008g04020.t01
Nanog-rep1_peak_433	chr13	5915171	5915171	+	5.56561	NA	Intergenic	Intergenic	-6231	VIT_13s0019g04480.t01	VIT_13s0019g04480	VIT_13s0019g04480.t01			VIT_13s0019g04480.t01
Nanog-rep1_peak_1953	chr8	13247084	13247084	+	5.5456	NA	intron (VIT_08s0040g02130.t01, intron 2 of 8)	-intron (VIT_08s0040g02130.t01, intron 2 of 8)	3909	VIT_08s0040g02130.t01	VIT_08s0040g02130	VIT_08s0040g02130.t01			VIT_08s0040g02130.t01
Nanog-rep1_peak_1836	chr7	14869975	14869975	+	5.5079	NA	TTS (VIT_07s0191g00130.t01)	#NAME?	1503	VIT_07s0191g00130.t01	VIT_07s0191g00130	VIT_07s0191g00130.t01			VIT_07s0191g00130.t01
Nanog-rep1_peak_473	chr13	20240866	20240866	+	5.41497	NA	intron (VIT_13s0139g00030.t01, intron 3 of 3)	-intron (VIT_13s0139g00030.t01, intron 3 of 3)	6457	VIT_13s0139g00030.t01	VIT_13s0139g00030	VIT_13s0139g00030.t01			VIT_13s0139g00030.t01
Nanog-rep1_peak_1553	chr5	2145628	2145628	+	5.41497	NA	Intergenic	Intergenic	-2066	VIT_05s0020g00290.t01	VIT_05s0020g00290	VIT_05s0020g00290.t01			VIT_05s0020g00290.t01
Nanog-rep1_peak_222	chr11	4400719	4400719	+	5.40556	NA	exon (VIT_11s0016g05120.t01, exon 2 of 3)	-exon (VIT_11s0016g05120.t01, exon 2 of 3)	883	VIT_11s0016g05120.t01	VIT_11s0016g05120	VIT_11s0016g05120.t01			VIT_11s0016g05120.t01
Nanog-rep1_peak_2109	chr9	14056941	14056941	+	5.37485	NA	promoter-TSS (VIT_09s0070g00610.t01)	#NAME?	-431	VIT_09s0070g00610.t01	VIT_09s0070g00610	VIT_09s0070g00610.t01			VIT_09s0070g00610.t01
Nanog-rep1_peak_1183	chr20	8558516	8558516	+	5.29999	NA	NA	NA	NA	NA
Nanog-rep1_peak_1824	chr7	7427234	7427234	+	5.26701	NA	intron (VIT_07s0005g04300.t01, intron 2 of 8)	-intron (VIT_07s0005g04300.t01, intron 2 of 8)	922	VIT_07s0005g04300.t01	VIT_07s0005g04300	VIT_07s0005g04300.t01			VIT_07s0005g04300.t01
Nanog-rep1_peak_572	chr14	23957523	23957523	+	5.26083	NA	exon (VIT_14s0068g00240.t01, exon 2 of 12)	-exon (VIT_14s0068g00240.t01, exon 2 of 12)	1175	VIT_14s0068g00240.t01	VIT_14s0068g00240	VIT_14s0068g00240.t01			VIT_14s0068g00240.t01
Nanog-rep1_peak_836	chr17	8463567	8463567	+	5.25779	NA	exon (VIT_17s0000g07520.t01, exon 1 of 6)	-exon (VIT_17s0000g07520.t01, exon 1 of 6)	402	VIT_17s0000g07520.t01	VIT_17s0000g07520	VIT_17s0000g07520.t01			VIT_17s0000g07520.t01
Nanog-rep1_peak_1571	chr5	4376398	4376398	+	5.25779	NA	intron (VIT_05s0020g02660.t01, intron 4 of 8)	-intron (VIT_05s0020g02660.t01, intron 4 of 8)	8311	VIT_05s0020g02660.t01	VIT_05s0020g02660	VIT_05s0020g02660.t01			VIT_05s0020g02660.t01
Nanog-rep1_peak_532	chr14	4442125	4442125	+	5.25779	NA	Intergenic	Intergenic	28924	VIT_14s0030g00510.t01	VIT_14s0030g00510	VIT_14s0030g00510.t01			VIT_14s0030g00510.t01
Nanog-rep1_peak_1020	chr19	1660996	1660996	+	5.25779	NA	exon (VIT_19s0014g01570.t01, exon 1 of 1)	-exon (VIT_19s0014g01570.t01, exon 1 of 1)	693	VIT_19s0014g01570.t01	VIT_19s0014g01570	VIT_19s0014g01570.t01			VIT_19s0014g01570.t01
Nanog-rep1_peak_1106	chr2	1872193	1872193	+	5.25779	NA	exon (VIT_02s0025g02090.t01, exon 1 of 3)	-exon (VIT_02s0025g02090.t01, exon 1 of 3)	425	VIT_02s0025g02090.t01	VIT_02s0025g02090	VIT_02s0025g02090.t01			VIT_02s0025g02090.t01
Nanog-rep1_peak_1441	chr4	2545773	2545773	+	5.25779	NA	intron (VIT_04s0008g03060.t01, intron 1 of 13)	-intron (VIT_04s0008g03060.t01, intron 1 of 13)	2142	VIT_04s0008g03060.t01	VIT_04s0008g03060	VIT_04s0008g03060.t01			VIT_04s0008g03060.t01
Nanog-rep1_peak_1813	chr7	5072127	5072127	+	5.19034	NA	intron (VIT_07s0005g02810.t01, intron 17 of 18)	-intron (VIT_07s0005g02810.t01, intron 17 of 18)	-12429	VIT_07s0005g02800.t01	VIT_07s0005g02800	VIT_07s0005g02800.t01			VIT_07s0005g02800.t01
Nanog-rep1_peak_1044	chr19	6129091	6129091	+	5.15587	NA	intron (VIT_19s0177g00270.t01, intron 2 of 8)	-intron (VIT_19s0177g00270.t01, intron 2 of 8)	-3922	VIT_19s0177g00280.t01	VIT_19s0177g00280	VIT_19s0177g00280.t01			VIT_19s0177g00280.t01
Nanog-rep1_peak_1528	chr5	99727	99727	+	5.15587	NA	TTS (VIT_05s0077g00190.t01)	#NAME?	954	VIT_05s0077g00190.t01	VIT_05s0077g00190	VIT_05s0077g00190.t01			VIT_05s0077g00190.t01
Nanog-rep1_peak_1467	chr4	5546124	5546124	+	5.15457	NA	intron (VIT_04s0008g05880.t01, intron 15 of 29)	-intron (VIT_04s0008g05880.t01, intron 15 of 29)	24613	VIT_04s0008g05880.t01	VIT_04s0008g05880	VIT_04s0008g05880.t01			VIT_04s0008g05880.t01
Nanog-rep1_peak_325	chr12	8489337	8489337	+	5.15457	NA	intron (VIT_12s0178g00050.t01, intron 2 of 3)	-intron (VIT_12s0178g00050.t01, intron 2 of 3)	976	VIT_12s0178g00050.t01	VIT_12s0178g00050	VIT_12s0178g00050.t01			VIT_12s0178g00050.t01
Nanog-rep1_peak_402	chr13	2215282	2215282	+	5.1528	NA	Intergenic	Intergenic	-2021	VIT_13s0067g03890.t01	VIT_13s0067g03890	VIT_13s0067g03890.t01			VIT_13s0067g03890.t01
Nanog-rep1_peak_15	chr1	1597580	1597580	+	5.11831	NA	exon (VIT_01s0011g01830.t01, exon 1 of 11)	-exon (VIT_01s0011g01830.t01, exon 1 of 11)	200	VIT_01s0011g01830.t01	VIT_01s0011g01830	VIT_01s0011g01830.t01			VIT_01s0011g01830.t01
Nanog-rep1_peak_2046	chr8	21755229	21755229	+	5.09899	NA	Intergenic	Intergenic	-2713	VIT_08s0007g08390.t01	VIT_08s0007g08390	VIT_08s0007g08390.t01			VIT_08s0007g08390.t01
Nanog-rep1_peak_2061	chr9	1234855	1234855	+	5.07896	NA	intron (VIT_09s0002g01460.t01, intron 1 of 5)	-intron (VIT_09s0002g01460.t01, intron 1 of 5)	514	VIT_09s0002g01460.t01	VIT_09s0002g01460	VIT_09s0002g01460.t01			VIT_09s0002g01460.t01
Nanog-rep1_peak_1476	chr4	6905913	6905913	+	5.07896	NA	TTS (VIT_04s0008g06870.t01)	#NAME?	448	VIT_04s0008g06870.t01	VIT_04s0008g06870	VIT_04s0008g06870.t01			VIT_04s0008g06870.t01
Nanog-rep1_peak_1162	chr2	8467519	8467519	+	5.07896	NA	intron (VIT_02s0012g01930.t01, intron 1 of 7)	-intron (VIT_02s0012g01930.t01, intron 1 of 7)	953	VIT_02s0012g01930.t01	VIT_02s0012g01930	VIT_02s0012g01930.t01			VIT_02s0012g01930.t01
Nanog-rep1_peak_1032	chr19	2889647	2889647	+	5.04166	NA	exon (VIT_19s0014g02810.t01, exon 1 of 13)	-exon (VIT_19s0014g02810.t01, exon 1 of 13)	219	VIT_19s0014g02810.t01	VIT_19s0014g02810	VIT_19s0014g02810.t01			VIT_19s0014g02810.t01
Nanog-rep1_peak_420	chr13	4234291	4234291	+	5.04166	NA	exon (VIT_13s0019g03170.t01, exon 1 of 1)	-exon (VIT_13s0019g03170.t01, exon 1 of 1)	561	VIT_13s0019g03170.t01	VIT_13s0019g03170	VIT_13s0019g03170.t01			VIT_13s0019g03170.t01
Nanog-rep1_peak_120	chr10	879288	879288	+	5.04166	NA	TTS (VIT_10s0116g01640.t01)	#NAME?	181	VIT_10s0116g01630.t01	VIT_10s0116g01630	VIT_10s0116g01630.t01			VIT_10s0116g01630.t01
Nanog-rep1_peak_1404	chr30	519978	519978	+	5.00357	NA	NA	NA	NA	NA
Nanog-rep1_peak_543	chr14	8319572	8319572	+	5.00357	NA	intron (VIT_14s0081g00440.t01, intron 2 of 7)	-intron (VIT_14s0081g00440.t01, intron 2 of 7)	2175	VIT_14s0081g00440.t01	VIT_14s0081g00440	VIT_14s0081g00440.t01			VIT_14s0081g00440.t01
Nanog-rep1_peak_2125	chr9	21007011	21007011	+	4.95766	NA	exon (VIT_09s0054g00450.t01, exon 1 of 7)	-exon (VIT_09s0054g00450.t01, exon 1 of 7)	360	VIT_09s0054g00450.t01	VIT_09s0054g00450	VIT_09s0054g00450.t01			VIT_09s0054g00450.t01
Nanog-rep1_peak_13	chr1	1587591	1587591	+	4.93976	NA	exon (VIT_01s0011g01820.t01, exon 1 of 4)	-exon (VIT_01s0011g01820.t01, exon 1 of 4)	373	VIT_01s0011g01820.t01	VIT_01s0011g01820	VIT_01s0011g01820.t01			VIT_01s0011g01820.t01
Nanog-rep1_peak_2024	chr8	19997661	19997661	+	4.93059	NA	intron (VIT_08s0007g06190.t01, intron 1 of 8)	-intron (VIT_08s0007g06190.t01, intron 1 of 8)	737	VIT_08s0007g06190.t01	VIT_08s0007g06190	VIT_08s0007g06190.t01			VIT_08s0007g06190.t01
Nanog-rep1_peak_1596	chr5	7895070	7895070	+	4.89424	NA	intron (VIT_05s0049g00890.t01, intron 1 of 3)	-intron (VIT_05s0049g00890.t01, intron 1 of 3)	1052	VIT_05s0049g00890.t01	VIT_05s0049g00890	VIT_05s0049g00890.t01			VIT_05s0049g00890.t01
Nanog-rep1_peak_1656	chr6	330143	330143	+	4.88348	NA	exon (VIT_06s0004g00200.t01, exon 3 of 9)	-exon (VIT_06s0004g00200.t01, exon 3 of 9)	1070	VIT_06s0004g00200.t01	VIT_06s0004g00200	VIT_06s0004g00200.t01			VIT_06s0004g00200.t01
Nanog-rep1_peak_1233	chr20	23297755	23297755	+	4.83898	NA	NA	NA	NA	NA
Nanog-rep1_peak_2122	chr9	20526716	20526716	+	4.83898	NA	intron (VIT_09s0054g00220.t01, intron 2 of 12)	-intron (VIT_09s0054g00220.t01, intron 2 of 12)	761	VIT_09s0054g00220.t01	VIT_09s0054g00220	VIT_09s0054g00220.t01			VIT_09s0054g00220.t01
Nanog-rep1_peak_1261	chr20	32438121	32438121	+	4.83898	NA	NA	NA	NA	NA
Nanog-rep1_peak_341	chr12	15659933	15659933	+	4.83898	NA	exon (VIT_12s0034g00210.t01, exon 1 of 1)	-exon (VIT_12s0034g00210.t01, exon 1 of 1)	677	VIT_12s0034g00210.t01	VIT_12s0034g00210	VIT_12s0034g00210.t01			VIT_12s0034g00210.t01
Nanog-rep1_peak_1485	chr4	14709523	14709523	+	4.83898	NA	intron (VIT_04s0043g00720.t01, intron 2 of 3)	-intron (VIT_04s0043g00720.t01, intron 2 of 3)	456	VIT_04s0043g00720.t01	VIT_04s0043g00720	VIT_04s0043g00720.t01			VIT_04s0043g00720.t01
Nanog-rep1_peak_2053	chr9	183290	183290	+	4.80331	NA	exon (VIT_09s0002g00200.t01, exon 1 of 3)	-exon (VIT_09s0002g00200.t01, exon 1 of 3)	269	VIT_09s0002g00200.t01	VIT_09s0002g00200	VIT_09s0002g00200.t01			VIT_09s0002g00200.t01
Nanog-rep1_peak_1552	chr5	1828161	1828161	+	4.80331	NA	intron (VIT_05s0077g02310.t01, intron 6 of 16)	-intron (VIT_05s0077g02310.t01, intron 6 of 16)	9194	VIT_05s0077g02310.t01	VIT_05s0077g02310	VIT_05s0077g02310.t01			VIT_05s0077g02310.t01
Nanog-rep1_peak_34	chr1	4209470	4209470	+	4.78286	NA	exon (VIT_01s0011g04680.t01, exon 1 of 4)	-exon (VIT_01s0011g04680.t01, exon 1 of 4)	463	VIT_01s0011g04680.t01	VIT_01s0011g04680	VIT_01s0011g04680.t01			VIT_01s0011g04680.t01
Nanog-rep1_peak_478	chr13	21254620	21254620	+	4.78286	NA	exon (VIT_13s0158g00370.t01, exon 2 of 11)	-exon (VIT_13s0158g00370.t01, exon 2 of 11)	1032	VIT_13s0158g00370.t01	VIT_13s0158g00370	VIT_13s0158g00370.t01			VIT_13s0158g00370.t01
Nanog-rep1_peak_1095	chr2	743347	743347	+	4.7618	NA	exon (VIT_02s0025g00690.t01, exon 1 of 9)	-exon (VIT_02s0025g00690.t01, exon 1 of 9)	149	VIT_02s0025g00690.t01	VIT_02s0025g00690	VIT_02s0025g00690.t01			VIT_02s0025g00690.t01
Nanog-rep1_peak_635	chr14	29874837	29874837	+	4.75029	NA	Intergenic	Intergenic	-8448	VIT_14s0108g01230.t01	VIT_14s0108g01230	VIT_14s0108g01230.t01			VIT_14s0108g01230.t01
Nanog-rep1_peak_1264	chr20	33003951	33003951	+	4.74422	NA	NA	NA	NA	NA
Nanog-rep1_peak_1455	chr4	3995856	3995856	+	4.74422	NA	intron (VIT_04s0008g04550.t01, intron 1 of 1)	-intron (VIT_04s0008g04550.t01, intron 1 of 1)	3182	VIT_04s0008g04550.t01	VIT_04s0008g04550	VIT_04s0008g04550.t01			VIT_04s0008g04550.t01
Nanog-rep1_peak_523	chr14	1831316	1831316	+	4.74422	NA	intron (VIT_14s0060g02260.t01, intron 2 of 9)	-intron (VIT_14s0060g02260.t01, intron 2 of 9)	1027	VIT_14s0060g02260.t01	VIT_14s0060g02260	VIT_14s0060g02260.t01			VIT_14s0060g02260.t01
Nanog-rep1_peak_21	chr1	1898484	1898484	+	4.74028	NA	exon (VIT_01s0011g02180.t01, exon 3 of 19)	-exon (VIT_01s0011g02180.t01, exon 3 of 19)	454	VIT_01s0011g02180.t01	VIT_01s0011g02180	VIT_01s0011g02180.t01			VIT_01s0011g02180.t01
Nanog-rep1_peak_1299	chr20	40060355	40060355	+	4.74028	NA	NA	NA	NA	NA
Nanog-rep1_peak_925	chr18	6466370	6466370	+	4.74028	NA	exon (VIT_18s0001g08010.t01, exon 1 of 2)	-exon (VIT_18s0001g08010.t01, exon 1 of 2)	535	VIT_18s0001g08010.t01	VIT_18s0001g08010	VIT_18s0001g08010.t01			VIT_18s0001g08010.t01
Nanog-rep1_peak_1047	chr19	6520482	6520482	+	4.74028	NA	exon (VIT_19s0090g00370.t01, exon 1 of 3)	-exon (VIT_19s0090g00370.t01, exon 1 of 3)	528	VIT_19s0090g00370.t01	VIT_19s0090g00370	VIT_19s0090g00370.t01			VIT_19s0090g00370.t01
Nanog-rep1_peak_994	chr18	27669273	27669273	+	4.72097	NA	exon (VIT_18s0089g00010.t01, exon 3 of 3)	-exon (VIT_18s0089g00010.t01, exon 3 of 3)	3639	VIT_18s0089g00010.t01	VIT_18s0089g00010	VIT_18s0089g00010.t01			VIT_18s0089g00010.t01
Nanog-rep1_peak_1755	chr6	19915777	19915777	+	4.71336	NA	exon (VIT_06s0080g00160.t01, exon 1 of 8)	-exon (VIT_06s0080g00160.t01, exon 1 of 8)	407	VIT_06s0080g00160.t01	VIT_06s0080g00160	VIT_06s0080g00160.t01			VIT_06s0080g00160.t01
Nanog-rep1_peak_1886	chr8	1023651	1023651	+	4.69087	NA	intron (VIT_08s0056g00710.t01, intron 1 of 4)	-intron (VIT_08s0056g00710.t01, intron 1 of 4)	253	VIT_08s0056g00710.t01	VIT_08s0056g00710	VIT_08s0056g00710.t01			VIT_08s0056g00710.t01
Nanog-rep1_peak_1403	chr30	389613	389613	+	4.69002	NA	NA	NA	NA	NA
Nanog-rep1_peak_1799	chr7	3335719	3335719	+	4.6308	NA	exon (VIT_07s0005g00680.t01, exon 1 of 2)	-exon (VIT_07s0005g00680.t01, exon 1 of 2)	403	VIT_07s0005g00680.t01	VIT_07s0005g00680	VIT_07s0005g00680.t01			VIT_07s0005g00680.t01
Nanog-rep1_peak_956	chr18	12032619	12032619	+	4.58175	NA	intron (VIT_18s0001g14020.t01, intron 1 of 22)	-intron (VIT_18s0001g14020.t01, intron 1 of 22)	434	VIT_18s0001g14020.t01	VIT_18s0001g14020	VIT_18s0001g14020.t01			VIT_18s0001g14020.t01
Nanog-rep1_peak_409	chr13	2771425	2771425	+	4.58175	NA	exon (VIT_13s0019g01070.t01, exon 1 of 10)	-exon (VIT_13s0019g01070.t01, exon 1 of 10)	138	VIT_13s0019g01070.t01	VIT_13s0019g01070	VIT_13s0019g01070.t01			VIT_13s0019g01070.t01
Nanog-rep1_peak_677	chr15	15486256	15486256	+	4.58175	NA	exon (VIT_15s0048g01350.t01, exon 1 of 1)	-exon (VIT_15s0048g01350.t01, exon 1 of 1)	147	VIT_15s0048g01350.t01	VIT_15s0048g01350	VIT_15s0048g01350.t01			VIT_15s0048g01350.t01
Nanog-rep1_peak_428	chr13	5280346	5280346	+	4.56211	NA	exon (VIT_13s0019g04010.t01, exon 1 of 4)	-exon (VIT_13s0019g04010.t01, exon 1 of 4)	1097	VIT_13s0019g04010.t01	VIT_13s0019g04010	VIT_13s0019g04010.t01			VIT_13s0019g04010.t01
Nanog-rep1_peak_831	chr17	6881210	6881210	+	4.56211	NA	intron (VIT_17s0000g06340.t01, intron 2 of 11)	-intron (VIT_17s0000g06340.t01, intron 2 of 11)	449	VIT_17s0000g06340.t01	VIT_17s0000g06340	VIT_17s0000g06340.t01			VIT_17s0000g06340.t01
Nanog-rep1_peak_135	chr10	3107101	3107101	+	4.54052	NA	exon (VIT_10s0003g01680.t01, exon 2 of 4)	-exon (VIT_10s0003g01680.t01, exon 2 of 4)	1583	VIT_10s0003g01680.t01	VIT_10s0003g01680	VIT_10s0003g01680.t01			VIT_10s0003g01680.t01
Nanog-rep1_peak_792	chr17	1794053	1794053	+	4.54052	NA	exon (VIT_17s0000g02170.t01, exon 1 of 3)	-exon (VIT_17s0000g02170.t01, exon 1 of 3)	463	VIT_17s0000g02170.t01	VIT_17s0000g02170	VIT_17s0000g02170.t01			VIT_17s0000g02170.t01
Nanog-rep1_peak_1957	chr8	13442829	13442829	+	4.54052	NA	promoter-TSS (VIT_08s0040g02370.t01)	#NAME?	-274	VIT_08s0040g02370.t01	VIT_08s0040g02370	VIT_08s0040g02370.t01			VIT_08s0040g02370.t01
Nanog-rep1_peak_210	chr11	3428376	3428376	+	4.54052	NA	intron (VIT_11s0016g04180.t01, intron 4 of 25)	-intron (VIT_11s0016g04180.t01, intron 4 of 25)	1171	VIT_11s0016g04180.t01	VIT_11s0016g04180	VIT_11s0016g04180.t01			VIT_11s0016g04180.t01
Nanog-rep1_peak_1518	chr4	21377626	21377626	+	4.52373	NA	exon (VIT_04s0044g00540.t01, exon 1 of 2)	-exon (VIT_04s0044g00540.t01, exon 1 of 2)	606	VIT_04s0044g00540.t01	VIT_04s0044g00540	VIT_04s0044g00540.t01			VIT_04s0044g00540.t01
Nanog-rep1_peak_154	chr10	8217660	8217660	+	4.49482	NA	exon (VIT_10s0003g04610.t01, exon 1 of 7)	-exon (VIT_10s0003g04610.t01, exon 1 of 7)	415	VIT_10s0003g04610.t01	VIT_10s0003g04610	VIT_10s0003g04610.t01			VIT_10s0003g04610.t01
Nanog-rep1_peak_1101	chr2	1471311	1471311	+	4.49482	NA	intron (VIT_02s0025g01520.t01, intron 1 of 11)	-intron (VIT_02s0025g01520.t01, intron 1 of 11)	599	VIT_02s0025g01520.t01	VIT_02s0025g01520	VIT_02s0025g01520.t01			VIT_02s0025g01520.t01
Nanog-rep1_peak_1332	chr3	1658470	1658470	+	4.48495	NA	intron (VIT_03s0038g02380.t01, intron 5 of 7)	-intron (VIT_03s0038g02380.t01, intron 5 of 7)	2504	VIT_03s0038g02380.t01	VIT_03s0038g02380	VIT_03s0038g02380.t01			VIT_03s0038g02380.t01
Nanog-rep1_peak_907	chr18	4743120	4743120	+	4.44534	NA	exon (VIT_18s0001g06330.t01, exon 1 of 4)	-exon (VIT_18s0001g06330.t01, exon 1 of 4)	408	VIT_18s0001g06330.t01	VIT_18s0001g06330	VIT_18s0001g06330.t01			VIT_18s0001g06330.t01
Nanog-rep1_peak_1655	chr5	24691924	24691924	+	4.44534	NA	intron (VIT_05s0094g01400.t01, intron 1 of 9)	-intron (VIT_05s0094g01400.t01, intron 1 of 9)	2069	VIT_05s0094g01400.t01	VIT_05s0094g01400	VIT_05s0094g01400.t01			VIT_05s0094g01400.t01
Nanog-rep1_peak_230	chr11	5339844	5339844	+	4.42184	NA	intron (VIT_11s0016g05820.t01, intron 1 of 5)	-intron (VIT_11s0016g05820.t01, intron 1 of 5)	1491	VIT_11s0016g05820.t01	VIT_11s0016g05820	VIT_11s0016g05820.t01			VIT_11s0016g05820.t01
Nanog-rep1_peak_640	chr14	30252759	30252759	+	4.42184	NA	exon (VIT_14s0108g01680.t01, exon 1 of 29)	-exon (VIT_14s0108g01680.t01, exon 1 of 29)	121	VIT_14s0108g01680.t01	VIT_14s0108g01680	VIT_14s0108g01680.t01			VIT_14s0108g01680.t01
Nanog-rep1_peak_1323	chr3	1358203	1358203	+	4.42184	NA	exon (VIT_03s0038g01950.t01, exon 1 of 2)	-exon (VIT_03s0038g01950.t01, exon 1 of 2)	464	VIT_03s0038g01950.t01	VIT_03s0038g01950	VIT_03s0038g01950.t01			VIT_03s0038g01950.t01
Nanog-rep1_peak_1680	chr6	3547024	3547024	+	4.42184	NA	exon (VIT_06s0004g02820.t01, exon 1 of 14)	-exon (VIT_06s0004g02820.t01, exon 1 of 14)	712	VIT_06s0004g02820.t01	VIT_06s0004g02820	VIT_06s0004g02820.t01			VIT_06s0004g02820.t01
Nanog-rep1_peak_1258	chr20	31779044	31779044	+	4.42184	NA	NA	NA	NA	NA
Nanog-rep1_peak_546	chr14	10659906	10659906	+	4.42184	NA	exon (VIT_14s0036g00630.t01, exon 1 of 7)	-exon (VIT_14s0036g00630.t01, exon 1 of 7)	307	VIT_14s0036g00630.t01	VIT_14s0036g00630	VIT_14s0036g00630.t01			VIT_14s0036g00630.t01
Nanog-rep1_peak_702	chr15	18874110	18874110	+	4.42184	NA	exon (VIT_15s0046g02070.t01, exon 1 of 1)	-exon (VIT_15s0046g02070.t01, exon 1 of 1)	560	VIT_15s0046g02070.t01	VIT_15s0046g02070	VIT_15s0046g02070.t01			VIT_15s0046g02070.t01
Nanog-rep1_peak_39	chr1	5335703	5335703	+	4.42184	NA	intron (VIT_01s0011g05620.t01, intron 1 of 1)	-intron (VIT_01s0011g05620.t01, intron 1 of 1)	-1458	VIT_01s0011g05610.t01	VIT_01s0011g05610	VIT_01s0011g05610.t01			VIT_01s0011g05610.t01
Nanog-rep1_peak_1959	chr8	13986201	13986201	+	4.37853	NA	promoter-TSS (VIT_08s0040g02990.t01)	#NAME?	363	VIT_08s0040g02980.t01	VIT_08s0040g02980	VIT_08s0040g02980.t01			VIT_08s0040g02980.t01
Nanog-rep1_peak_672	chr15	14643490	14643490	+	4.37005	NA	exon (VIT_15s0048g00530.t01, exon 1 of 1)	-exon (VIT_15s0048g00530.t01, exon 1 of 1)	311	VIT_15s0048g00530.t01	VIT_15s0048g00530	VIT_15s0048g00530.t01			VIT_15s0048g00530.t01
Nanog-rep1_peak_1985	chr8	16671312	16671312	+	4.36675	NA	intron (VIT_08s0007g02570.t01, intron 1 of 1)	-intron (VIT_08s0007g02570.t01, intron 1 of 1)	1631	VIT_08s0007g02570.t01	VIT_08s0007g02570	VIT_08s0007g02570.t01			VIT_08s0007g02570.t01
Nanog-rep1_peak_2063	chr9	1250865	1250865	+	4.36466	NA	intron (VIT_09s0002g01480.t01, intron 2 of 9)	-intron (VIT_09s0002g01480.t01, intron 2 of 9)	1360	VIT_09s0002g01480.t01	VIT_09s0002g01480	VIT_09s0002g01480.t01			VIT_09s0002g01480.t01
Nanog-rep1_peak_964	chr18	12719646	12719646	+	4.33817	NA	intron (VIT_18s0001g14670.t01, intron 1 of 6)	-intron (VIT_18s0001g14670.t01, intron 1 of 6)	547	VIT_18s0001g14670.t01	VIT_18s0001g14670	VIT_18s0001g14670.t01			VIT_18s0001g14670.t01
Nanog-rep1_peak_749	chr16	17460623	17460623	+	4.32953	NA	Intergenic	Intergenic	-5084	VIT_16s0050g00530.t01	VIT_16s0050g00530	VIT_16s0050g00530.t01			VIT_16s0050g00530.t01
Nanog-rep1_peak_1178	chr20	7139469	7139469	+	4.32118	NA	NA	NA	NA	NA
Nanog-rep1_peak_130	chr10	2638484	2638484	+	4.32118	NA	exon (VIT_10s0003g01300.t01, exon 1 of 2)	-exon (VIT_10s0003g01300.t01, exon 1 of 2)	786	VIT_10s0003g01300.t01	VIT_10s0003g01300	VIT_10s0003g01300.t01			VIT_10s0003g01300.t01
Nanog-rep1_peak_1228	chr20	21587488	21587488	+	4.32118	NA	NA	NA	NA	NA
Nanog-rep1_peak_1207	chr20	15013228	15013228	+	4.32118	NA	NA	NA	NA	NA
Nanog-rep1_peak_1539	chr5	954041	954041	+	4.32118	NA	intron (VIT_05s0077g01200.t01, intron 1 of 23)	-intron (VIT_05s0077g01200.t01, intron 1 of 23)	3343	VIT_05s0077g01200.t01	VIT_05s0077g01200	VIT_05s0077g01200.t01			VIT_05s0077g01200.t01
Nanog-rep1_peak_1035	chr19	2988195	2988195	+	4.31977	NA	exon (VIT_19s0014g02890.t01, exon 1 of 2)	-exon (VIT_19s0014g02890.t01, exon 1 of 2)	324	VIT_19s0014g02890.t01	VIT_19s0014g02890	VIT_19s0014g02890.t01			VIT_19s0014g02890.t01
Nanog-rep1_peak_1416	chr33	3553799	3553799	+	4.31977	NA	NA	NA	NA	NA
Nanog-rep1_peak_1042	chr19	5397107	5397107	+	4.31977	NA	Intergenic	Intergenic	-1244	VIT_19s0014g05090.t01	VIT_19s0014g05090	VIT_19s0014g05090.t01			VIT_19s0014g05090.t01
Nanog-rep1_peak_1662	chr6	627977	627977	+	4.31054	NA	intron (VIT_06s0004g00450.t01, intron 1 of 21)	-intron (VIT_06s0004g00450.t01, intron 1 of 21)	792	VIT_06s0004g00450.t01	VIT_06s0004g00450	VIT_06s0004g00450.t01			VIT_06s0004g00450.t01
Nanog-rep1_peak_61	chr1	8776243	8776243	+	4.28787	NA	exon (VIT_01s0026g00140.t01, exon 1 of 7)	-exon (VIT_01s0026g00140.t01, exon 1 of 7)	438	VIT_01s0026g00140.t01	VIT_01s0026g00140	VIT_01s0026g00140.t01			VIT_01s0026g00140.t01
Nanog-rep1_peak_1967	chr8	14280153	14280153	+	4.28456	NA	intron (VIT_08s0040g03310.t01, intron 1 of 2)	-intron (VIT_08s0040g03310.t01, intron 1 of 2)	1098	VIT_08s0040g03310.t01	VIT_08s0040g03310	VIT_08s0040g03310.t01			VIT_08s0040g03310.t01
Nanog-rep1_peak_2045	chr8	21714356	21714356	+	4.28456	NA	exon (VIT_08s0007g08370.t01, exon 1 of 2)	-exon (VIT_08s0007g08370.t01, exon 1 of 2)	634	VIT_08s0007g08370.t01	VIT_08s0007g08370	VIT_08s0007g08370.t01			VIT_08s0007g08370.t01
Nanog-rep1_peak_460	chr13	15170228	15170228	+	4.27902	NA	Intergenic	Intergenic	19809	VIT_13s0175g00180.t01	VIT_13s0175g00180	VIT_13s0175g00180.t01			VIT_13s0175g00180.t01
Nanog-rep1_peak_1204	chr20	14554531	14554531	+	4.27088	NA	NA	NA	NA	NA
Nanog-rep1_peak_1584	chr5	5779646	5779646	+	4.26036	NA	intron (VIT_05s0020g04120.t01, intron 3 of 5)	-intron (VIT_05s0020g04120.t01, intron 3 of 5)	864	VIT_05s0020g04120.t01	VIT_05s0020g04120	VIT_05s0020g04120.t01			VIT_05s0020g04120.t01
Nanog-rep1_peak_1891	chr8	1683169	1683169	+	4.26036	NA	intron (VIT_08s0056g01110.t01, intron 2 of 14)	-intron (VIT_08s0056g01110.t01, intron 2 of 14)	1969	VIT_08s0056g01110.t01	VIT_08s0056g01110	VIT_08s0056g01110.t01			VIT_08s0056g01110.t01
Nanog-rep1_peak_229	chr11	5339168	5339168	+	4.26036	NA	intron (VIT_11s0016g05820.t01, intron 1 of 5)	-intron (VIT_11s0016g05820.t01, intron 1 of 5)	815	VIT_11s0016g05820.t01	VIT_11s0016g05820	VIT_11s0016g05820.t01			VIT_11s0016g05820.t01
Nanog-rep1_peak_979	chr18	16232640	16232640	+	4.26036	NA	exon (VIT_18s0076g00350.t01, exon 1 of 1)	-exon (VIT_18s0076g00350.t01, exon 1 of 1)	790	VIT_18s0076g00350.t01	VIT_18s0076g00350	VIT_18s0076g00350.t01			VIT_18s0076g00350.t01
Nanog-rep1_peak_1697	chr6	6613263	6613263	+	4.21583	NA	exon (VIT_06s0004g05880.t01, exon 2 of 5)	-exon (VIT_06s0004g05880.t01, exon 2 of 5)	501	VIT_06s0004g05880.t01	VIT_06s0004g05880	VIT_06s0004g05880.t01			VIT_06s0004g05880.t01
Nanog-rep1_peak_1766	chr7	1097704	1097704	+	4.21392	NA	intron (VIT_07s0151g00870.t01, intron 12 of 13)	-intron (VIT_07s0151g00870.t01, intron 12 of 13)	-3116	VIT_07s0151g00850.t01	VIT_07s0151g00850	VIT_07s0151g00850.t01			VIT_07s0151g00850.t01
Nanog-rep1_peak_1292	chr20	38501898	38501898	+	4.20708	NA	NA	NA	NA	NA
Nanog-rep1_peak_705	chr15	19166987	19166987	+	4.19735	NA	intron (VIT_15s0046g02370.t01, intron 1 of 2)	-intron (VIT_15s0046g02370.t01, intron 1 of 2)	433	VIT_15s0046g02370.t01	VIT_15s0046g02370	VIT_15s0046g02370.t01			VIT_15s0046g02370.t01
Nanog-rep1_peak_909	chr18	4751601	4751601	+	4.17048	NA	exon (VIT_18s0001g06350.t01, exon 1 of 1)	-exon (VIT_18s0001g06350.t01, exon 1 of 1)	1008	VIT_18s0001g06350.t01	VIT_18s0001g06350	VIT_18s0001g06350.t01			VIT_18s0001g06350.t01
Nanog-rep1_peak_2067	chr9	1587115	1587115	+	4.17048	NA	promoter-TSS (VIT_09s0002g01770.t01)	#NAME?	-665	VIT_09s0002g01770.t01	VIT_09s0002g01770	VIT_09s0002g01770.t01			VIT_09s0002g01770.t01
Nanog-rep1_peak_25	chr1	2508800	2508800	+	4.14006	NA	intron (VIT_01s0011g02820.t01, intron 1 of 7)	-intron (VIT_01s0011g02820.t01, intron 1 of 7)	609	VIT_01s0011g02820.t01	VIT_01s0011g02820	VIT_01s0011g02820.t01			VIT_01s0011g02820.t01
Nanog-rep1_peak_2027	chr8	20008104	20008104	+	4.13893	NA	intron (VIT_08s0007g06190.t01, intron 2 of 8)	-intron (VIT_08s0007g06190.t01, intron 2 of 8)	8301	VIT_08s0007g06200.t01	VIT_08s0007g06200	VIT_08s0007g06200.t01			VIT_08s0007g06200.t01
Nanog-rep1_peak_537	chr14	6067685	6067685	+	4.13708	NA	Intergenic	Intergenic	-3513	VIT_14s0030g01470.t01	VIT_14s0030g01470	VIT_14s0030g01470.t01			VIT_14s0030g01470.t01
Nanog-rep1_peak_445	chr13	7579118	7579118	+	4.13708	NA	intron (VIT_13s0074g00190.t01, intron 2 of 10)	-intron (VIT_13s0074g00190.t01, intron 2 of 10)	488	VIT_13s0074g00190.t01	VIT_13s0074g00190	VIT_13s0074g00190.t01			VIT_13s0074g00190.t01
Nanog-rep1_peak_1167	chr2	18158562	18158562	+	4.13708	NA	Intergenic	Intergenic	-6571	VIT_02s0087g00650.t01	VIT_02s0087g00650	VIT_02s0087g00650.t01			VIT_02s0087g00650.t01
Nanog-rep1_peak_1601	chr5	9225114	9225114	+	4.12974	NA	intron (VIT_05s0049g01790.t01, intron 2 of 3)	-intron (VIT_05s0049g01790.t01, intron 2 of 3)	756	VIT_05s0049g01790.t01	VIT_05s0049g01790	VIT_05s0049g01790.t01			VIT_05s0049g01790.t01
Nanog-rep1_peak_324	chr12	8446906	8446906	+	4.1267	NA	intron (VIT_12s0178g00040.t01, intron 2 of 7)	-intron (VIT_12s0178g00040.t01, intron 2 of 7)	6068	VIT_12s0178g00040.t01	VIT_12s0178g00040	VIT_12s0178g00040.t01			VIT_12s0178g00040.t01
Nanog-rep1_peak_811	chr17	4069235	4069235	+	4.08448	NA	promoter-TSS (VIT_17s0000g04020.t01)	#NAME?	201	VIT_17s0000g04030.t01	VIT_17s0000g04030	VIT_17s0000g04030.t01			VIT_17s0000g04030.t01
Nanog-rep1_peak_1203	chr20	14189004	14189004	+	4.08448	NA	NA	NA	NA	NA
Nanog-rep1_peak_947	chr18	10435924	10435924	+	4.08448	NA	intron (VIT_18s0001g12250.t01, intron 2 of 13)	-intron (VIT_18s0001g12250.t01, intron 2 of 13)	434	VIT_18s0001g12250.t01	VIT_18s0001g12250	VIT_18s0001g12250.t01			VIT_18s0001g12250.t01
Nanog-rep1_peak_1933	chr8	11382557	11382557	+	4.08448	NA	promoter-TSS (VIT_08s0040g00430.t01)	#NAME?	31	VIT_08s0040g00430.t01	VIT_08s0040g00430	VIT_08s0040g00430.t01			VIT_08s0040g00430.t01
Nanog-rep1_peak_342	chr12	16426699	16426699	+	4.08448	NA	promoter-TSS (VIT_12s0034g00670.t01)	#NAME?	-219	VIT_12s0034g00670.t01	VIT_12s0034g00670	VIT_12s0034g00670.t01			VIT_12s0034g00670.t01
Nanog-rep1_peak_1937	chr8	11546934	11546934	+	4.08448	NA	intron (VIT_08s0040g00600.t01, intron 1 of 3)	-intron (VIT_08s0040g00600.t01, intron 1 of 3)	634	VIT_08s0040g00600.t01	VIT_08s0040g00600	VIT_08s0040g00600.t01			VIT_08s0040g00600.t01
Nanog-rep1_peak_1624	chr5	18263478	18263478	+	4.08318	NA	intron (VIT_05s0062g00130.t01, intron 3 of 11)	-intron (VIT_05s0062g00130.t01, intron 3 of 11)	2545	VIT_05s0062g00130.t01	VIT_05s0062g00130	VIT_05s0062g00130.t01			VIT_05s0062g00130.t01
Nanog-rep1_peak_2004	chr8	18354285	18354285	+	4.06635	NA	intron (VIT_08s0007g04400.t01, intron 3 of 9)	-intron (VIT_08s0007g04400.t01, intron 3 of 9)	1511	VIT_08s0007g04400.t01	VIT_08s0007g04400	VIT_08s0007g04400.t01			VIT_08s0007g04400.t01
Nanog-rep1_peak_2118	chr9	19329389	19329389	+	4.03089	NA	promoter-TSS (VIT_09s0018g01840.t01)	#NAME?	-588	VIT_09s0018g01840.t01	VIT_09s0018g01840	VIT_09s0018g01840.t01			VIT_09s0018g01840.t01
Nanog-rep1_peak_642	chr15	502381	502381	+	4.01381	NA	promoter-TSS (VIT_15s0024g00350.t01)	#NAME?	-360	VIT_15s0024g00350.t01	VIT_15s0024g00350	VIT_15s0024g00350.t01			VIT_15s0024g00350.t01
Nanog-rep1_peak_1699	chr6	6794354	6794354	+	4.00298	NA	exon (VIT_06s0004g05980.t01, exon 1 of 5)	-exon (VIT_06s0004g05980.t01, exon 1 of 5)	103	VIT_06s0004g05980.t01	VIT_06s0004g05980	VIT_06s0004g05980.t01			VIT_06s0004g05980.t01
Nanog-rep1_peak_908	chr18	4743839	4743839	+	4.00298	NA	intron (VIT_18s0001g06330.t01, intron 2 of 3)	-intron (VIT_18s0001g06330.t01, intron 2 of 3)	1127	VIT_18s0001g06330.t01	VIT_18s0001g06330	VIT_18s0001g06330.t01			VIT_18s0001g06330.t01
Nanog-rep1_peak_1152	chr2	7078427	7078427	+	4.00298	NA	exon (VIT_02s0012g01100.t01, exon 1 of 4)	-exon (VIT_02s0012g01100.t01, exon 1 of 4)	294	VIT_02s0012g01100.t01	VIT_02s0012g01100	VIT_02s0012g01100.t01			VIT_02s0012g01100.t01
Nanog-rep1_peak_1278	chr20	35590555	35590555	+	4.00112	NA	NA	NA	NA	NA
Nanog-rep1_peak_1858	chr7	17855525	17855525	+	4.00112	NA	exon (VIT_07s0031g01770.t01, exon 1 of 2)	-exon (VIT_07s0031g01770.t01, exon 1 of 2)	178	VIT_07s0031g01770.t01	VIT_07s0031g01770	VIT_07s0031g01770.t01			VIT_07s0031g01770.t01
Nanog-rep1_peak_1617	chr5	16899872	16899872	+	4.00112	NA	intron (VIT_05s0029g01080.t01, intron 1 of 13)	-intron (VIT_05s0029g01080.t01, intron 1 of 13)	282	VIT_05s0029g01080.t01	VIT_05s0029g01080	VIT_05s0029g01080.t01			VIT_05s0029g01080.t01
Nanog-rep1_peak_670	chr15	14483201	14483201	+	3.99906	NA	TTS (VIT_15s0048g00360.t01)	#NAME?	242	VIT_15s0048g00350.t01	VIT_15s0048g00350	VIT_15s0048g00350.t01			VIT_15s0048g00350.t01
Nanog-rep1_peak_1573	chr5	4739321	4739321	+	3.99512	NA	promoter-TSS (VIT_05s0020g02980.t01)	#NAME?	219	VIT_05s0020g02990.t01	VIT_05s0020g02990	VIT_05s0020g02990.t01			VIT_05s0020g02990.t01
Nanog-rep1_peak_1603	chr5	9412864	9412864	+	3.99512	NA	intron (VIT_05s0049g01940.t01, intron 2 of 9)	-intron (VIT_05s0049g01940.t01, intron 2 of 9)	10187	VIT_05s0049g01940.t01	VIT_05s0049g01940	VIT_05s0049g01940.t01			VIT_05s0049g01940.t01
Nanog-rep1_peak_1811	chr7	5034170	5034170	+	3.99512	NA	intron (VIT_07s0005g02760.t01, intron 2 of 2)	-intron (VIT_07s0005g02760.t01, intron 2 of 2)	780	VIT_07s0005g02760.t01	VIT_07s0005g02760	VIT_07s0005g02760.t01			VIT_07s0005g02760.t01
Nanog-rep1_peak_708	chr15	19416117	19416117	+	3.99512	NA	promoter-TSS (VIT_15s0046g02670.t01)	#NAME?	31	VIT_15s0046g02670.t01	VIT_15s0046g02670	VIT_15s0046g02670.t01			VIT_15s0046g02670.t01
Nanog-rep1_peak_1063	chr19	8873236	8873236	+	3.99142	NA	intron (VIT_19s0015g00740.t01, intron 1 of 2)	-intron (VIT_19s0015g00740.t01, intron 1 of 2)	1582	VIT_19s0015g00740.t01	VIT_19s0015g00740	VIT_19s0015g00740.t01			VIT_19s0015g00740.t01
Nanog-rep1_peak_967	chr18	12901963	12901963	+	3.99054	NA	intron (VIT_18s0001g14860.t01, intron 2 of 2)	-intron (VIT_18s0001g14860.t01, intron 2 of 2)	1140	VIT_18s0001g14860.t01	VIT_18s0001g14860	VIT_18s0001g14860.t01			VIT_18s0001g14860.t01
Nanog-rep1_peak_2075	chr9	2380910	2380910	+	3.99054	NA	exon (VIT_09s0002g02600.t01, exon 1 of 1)	-exon (VIT_09s0002g02600.t01, exon 1 of 1)	415	VIT_09s0002g02600.t01	VIT_09s0002g02600	VIT_09s0002g02600.t01			VIT_09s0002g02600.t01
Nanog-rep1_peak_115	chr1	23017104	23017104	+	3.95589	NA	intron (VIT_01s0150g00640.t01, intron 2 of 4)	-intron (VIT_01s0150g00640.t01, intron 2 of 4)	4310	VIT_01s0150g00640.t01	VIT_01s0150g00640	VIT_01s0150g00640.t01			VIT_01s0150g00640.t01
Nanog-rep1_peak_1406	chr30	1268220	1268220	+	3.95589	NA	NA	NA	NA	NA
Nanog-rep1_peak_1676	chr6	3476247	3476247	+	3.94403	NA	intron (VIT_06s0004g02770.t01, intron 10 of 18)	-intron (VIT_06s0004g02770.t01, intron 10 of 18)	9743	VIT_06s0004g02770.t01	VIT_06s0004g02770	VIT_06s0004g02770.t01			VIT_06s0004g02770.t01
Nanog-rep1_peak_68	chr1	11227982	11227982	+	3.94344	NA	intron (VIT_01s0026g01860.t01, intron 1 of 3)	-intron (VIT_01s0026g01860.t01, intron 1 of 3)	459	VIT_01s0026g01860.t01	VIT_01s0026g01860	VIT_01s0026g01860.t01			VIT_01s0026g01860.t01
Nanog-rep1_peak_2030	chr8	20183500	20183500	+	3.92414	NA	intron (VIT_08s0007g06400.t01, intron 2 of 2)	-intron (VIT_08s0007g06400.t01, intron 2 of 2)	1473	VIT_08s0007g06400.t01	VIT_08s0007g06400	VIT_08s0007g06400.t01			VIT_08s0007g06400.t01
Nanog-rep1_peak_1665	chr6	685828	685828	+	3.92414	NA	intron (VIT_06s0004g00500.t01, intron 1 of 19)	-intron (VIT_06s0004g00500.t01, intron 1 of 19)	1805	VIT_06s0004g00500.t01	VIT_06s0004g00500	VIT_06s0004g00500.t01			VIT_06s0004g00500.t01
Nanog-rep1_peak_1728	chr6	14136349	14136349	+	3.9041	NA	intron (VIT_06s0009g01930.t01, intron 1 of 3)	-intron (VIT_06s0009g01930.t01, intron 1 of 3)	2068	VIT_06s0009g01930.t01	VIT_06s0009g01930	VIT_06s0009g01930.t01			VIT_06s0009g01930.t01
Nanog-rep1_peak_10	chr1	1344047	1344047	+	3.9041	NA	promoter-TSS (VIT_01s0011g01530.t01)	#NAME?	-556	VIT_01s0011g01530.t01	VIT_01s0011g01530	VIT_01s0011g01530.t01			VIT_01s0011g01530.t01
Nanog-rep1_peak_833	chr17	7024106	7024106	+	3.8867	NA	intron (VIT_17s0000g06430.t01, intron 1 of 4)	-intron (VIT_17s0000g06430.t01, intron 1 of 4)	358	VIT_17s0000g06430.t01	VIT_17s0000g06430	VIT_17s0000g06430.t01			VIT_17s0000g06430.t01
Nanog-rep1_peak_1434	chr4	1716475	1716475	+	3.86736	NA	intron (VIT_04s0008g02100.t01, intron 1 of 5)	-intron (VIT_04s0008g02100.t01, intron 1 of 5)	752	VIT_04s0008g02100.t01	VIT_04s0008g02100	VIT_04s0008g02100.t01			VIT_04s0008g02100.t01
Nanog-rep1_peak_1341	chr3	2231883	2231883	+	3.86736	NA	exon (VIT_03s0038g03120.t01, exon 1 of 4)	-exon (VIT_03s0038g03120.t01, exon 1 of 4)	218	VIT_03s0038g03120.t01	VIT_03s0038g03120	VIT_03s0038g03120.t01			VIT_03s0038g03120.t01
Nanog-rep1_peak_248	chr11	7973838	7973838	+	3.86736	NA	intron (VIT_11s0037g00230.t01, intron 1 of 8)	-intron (VIT_11s0037g00230.t01, intron 1 of 8)	3666	VIT_11s0037g00230.t01	VIT_11s0037g00230	VIT_11s0037g00230.t01			VIT_11s0037g00230.t01
Nanog-rep1_peak_121	chr10	1036635	1036635	+	3.86736	NA	exon (VIT_10s0116g01770.t01, exon 1 of 9)	-exon (VIT_10s0116g01770.t01, exon 1 of 9)	544	VIT_10s0116g01770.t01	VIT_10s0116g01770	VIT_10s0116g01770.t01			VIT_10s0116g01770.t01
Nanog-rep1_peak_991	chr18	25211255	25211255	+	3.86736	NA	exon (VIT_18s0041g00690.t01, exon 1 of 5)	-exon (VIT_18s0041g00690.t01, exon 1 of 5)	645	VIT_18s0041g00690.t01	VIT_18s0041g00690	VIT_18s0041g00690.t01			VIT_18s0041g00690.t01
Nanog-rep1_peak_219	chr11	4118946	4118946	+	3.86736	NA	intron (VIT_11s0016g04820.t01, intron 1 of 5)	-intron (VIT_11s0016g04820.t01, intron 1 of 5)	820	VIT_11s0016g04820.t01	VIT_11s0016g04820	VIT_11s0016g04820.t01			VIT_11s0016g04820.t01
Nanog-rep1_peak_2055	chr9	265175	265175	+	3.8618	NA	intron (VIT_09s0002g00350.t01, intron 5 of 8)	-intron (VIT_09s0002g00350.t01, intron 5 of 8)	2735	VIT_09s0002g00350.t01	VIT_09s0002g00350	VIT_09s0002g00350.t01			VIT_09s0002g00350.t01
Nanog-rep1_peak_241	chr11	7519791	7519791	+	3.86086	NA	TTS (VIT_11s0206g00170.t01)	#NAME?	6046	VIT_11s0206g00170.t01	VIT_11s0206g00170	VIT_11s0206g00170.t01			VIT_11s0206g00170.t01
Nanog-rep1_peak_561	chr14	20193779	20193779	+	3.8485	NA	intron (VIT_14s0006g02520.t01, intron 1 of 19)	-intron (VIT_14s0006g02520.t01, intron 1 of 19)	1217	VIT_14s0006g02520.t01	VIT_14s0006g02520	VIT_14s0006g02520.t01			VIT_14s0006g02520.t01
Nanog-rep1_peak_1691	chr6	5556015	5556015	+	3.8485	NA	exon (VIT_06s0004g04580.t01, exon 1 of 7)	-exon (VIT_06s0004g04580.t01, exon 1 of 7)	409	VIT_06s0004g04580.t01	VIT_06s0004g04580	VIT_06s0004g04580.t01			VIT_06s0004g04580.t01
Nanog-rep1_peak_204	chr11	3050170	3050170	+	3.8485	NA	intron (VIT_11s0016g03720.t01, intron 1 of 11)	-intron (VIT_11s0016g03720.t01, intron 1 of 11)	371	VIT_11s0016g03720.t01	VIT_11s0016g03720	VIT_11s0016g03720.t01			VIT_11s0016g03720.t01
Nanog-rep1_peak_883	chr18	2504635	2504635	+	3.8485	NA	exon (VIT_18s0001g02100.t01, exon 1 of 1)	-exon (VIT_18s0001g02100.t01, exon 1 of 1)	294	VIT_18s0001g02100.t01	VIT_18s0001g02100	VIT_18s0001g02100.t01			VIT_18s0001g02100.t01
Nanog-rep1_peak_2042	chr8	21321694	21321694	+	3.8485	NA	exon (VIT_08s0007g07900.t01, exon 1 of 1)	-exon (VIT_08s0007g07900.t01, exon 1 of 1)	312	VIT_08s0007g07900.t01	VIT_08s0007g07900	VIT_08s0007g07900.t01			VIT_08s0007g07900.t01
Nanog-rep1_peak_393	chr13	1843599	1843599	+	3.84258	NA	exon (VIT_13s0067g03360.t01, exon 1 of 5)	-exon (VIT_13s0067g03360.t01, exon 1 of 5)	326	VIT_13s0067g03360.t01	VIT_13s0067g03360	VIT_13s0067g03360.t01			VIT_13s0067g03360.t01
Nanog-rep1_peak_982	chr18	19224360	19224360	+	3.84258	NA	exon (VIT_18s0072g00170.t01, exon 1 of 1)	-exon (VIT_18s0072g00170.t01, exon 1 of 1)	896	VIT_18s0072g00170.t01	VIT_18s0072g00170	VIT_18s0072g00170.t01			VIT_18s0072g00170.t01
Nanog-rep1_peak_1906	chr8	7827985	7827985	+	3.84258	NA	exon (VIT_08s0105g00490.t01, exon 1 of 2)	-exon (VIT_08s0105g00490.t01, exon 1 of 2)	275	VIT_08s0105g00490.t01	VIT_08s0105g00490	VIT_08s0105g00490.t01			VIT_08s0105g00490.t01
Nanog-rep1_peak_872	chr18	1205017	1205017	+	3.82186	NA	exon (VIT_18s0001g00180.t01, exon 2 of 9)	-exon (VIT_18s0001g00180.t01, exon 2 of 9)	653	VIT_18s0001g00180.t01	VIT_18s0001g00180	VIT_18s0001g00180.t01			VIT_18s0001g00180.t01
Nanog-rep1_peak_1888	chr8	1281915	1281915	+	3.80849	NA	intron (VIT_08s0056g00810.t01, intron 1 of 2)	-intron (VIT_08s0056g00810.t01, intron 1 of 2)	514	VIT_08s0056g00810.t01	VIT_08s0056g00810	VIT_08s0056g00810.t01			VIT_08s0056g00810.t01
Nanog-rep1_peak_641	chr14	30262994	30262994	+	3.80179	NA	Intergenic	Intergenic	-10114	VIT_14s0108g01680.t01	VIT_14s0108g01680	VIT_14s0108g01680.t01			VIT_14s0108g01680.t01
Nanog-rep1_peak_1117	chr2	2399503	2399503	+	3.80179	NA	intron (VIT_02s0025g02760.t01, intron 2 of 13)	-intron (VIT_02s0025g02760.t01, intron 2 of 13)	510	VIT_02s0025g02760.t01	VIT_02s0025g02760	VIT_02s0025g02760.t01			VIT_02s0025g02760.t01
Nanog-rep1_peak_1087	chr19	22341467	22341467	+	3.80179	NA	intron (VIT_19s0085g00040.t01, intron 1 of 2)	-intron (VIT_19s0085g00040.t01, intron 1 of 2)	856	VIT_19s0085g00040.t01	VIT_19s0085g00040	VIT_19s0085g00040.t01			VIT_19s0085g00040.t01
Nanog-rep1_peak_125	chr10	1175402	1175402	+	3.80179	NA	exon (VIT_10s0116g01920.t01, exon 1 of 2)	-exon (VIT_10s0116g01920.t01, exon 1 of 2)	1109	VIT_10s0116g01920.t01	VIT_10s0116g01920	VIT_10s0116g01920.t01			VIT_10s0116g01920.t01
Nanog-rep1_peak_558	chr14	19576365	19576365	+	3.80179	NA	intron (VIT_14s0006g02230.t01, intron 3 of 6)	-intron (VIT_14s0006g02230.t01, intron 3 of 6)	2069	VIT_14s0006g02230.t01	VIT_14s0006g02230	VIT_14s0006g02230.t01			VIT_14s0006g02230.t01
Nanog-rep1_peak_1073	chr19	13857874	13857874	+	3.80179	NA	Intergenic	Intergenic	-72700	VIT_19s0138g00070.t01	VIT_19s0138g00070	VIT_19s0138g00070.t01			VIT_19s0138g00070.t01
Nanog-rep1_peak_300	chr12	3900229	3900229	+	3.78929	NA	intron (VIT_12s0028g03130.t01, intron 2 of 24)	-intron (VIT_12s0028g03130.t01, intron 2 of 24)	1883	VIT_12s0028g03130.t01	VIT_12s0028g03130	VIT_12s0028g03130.t01			VIT_12s0028g03130.t01
Nanog-rep1_peak_454	chr13	14590899	14590899	+	3.78909	NA	intron (VIT_13s0073g00610.t01, intron 9 of 31)	-intron (VIT_13s0073g00610.t01, intron 9 of 31)	17433	VIT_13s0073g00610.t01	VIT_13s0073g00610	VIT_13s0073g00610.t01			VIT_13s0073g00610.t01
Nanog-rep1_peak_904	chr18	4400590	4400590	+	3.78909	NA	intron (VIT_18s0001g05620.t01, intron 1 of 3)	-intron (VIT_18s0001g05620.t01, intron 1 of 3)	1082	VIT_18s0001g05620.t01	VIT_18s0001g05620	VIT_18s0001g05620.t01			VIT_18s0001g05620.t01
Nanog-rep1_peak_1244	chr20	26194769	26194769	+	3.78909	NA	NA	NA	NA	NA
Nanog-rep1_peak_340	chr12	15531845	15531845	+	3.78909	NA	Intergenic	Intergenic	4239	VIT_12s0034g00130.t01	VIT_12s0034g00130	VIT_12s0034g00130.t01			VIT_12s0034g00130.t01
Nanog-rep1_peak_70	chr1	12604024	12604024	+	3.78909	NA	exon (VIT_01s0026g02750.t01, exon 1 of 2)	-exon (VIT_01s0026g02750.t01, exon 1 of 2)	284	VIT_01s0026g02750.t01	VIT_01s0026g02750	VIT_01s0026g02750.t01			VIT_01s0026g02750.t01
Nanog-rep1_peak_1098	chr2	1106810	1106810	+	3.78814	NA	intron (VIT_02s0025g01160.t01, intron 2 of 6)	-intron (VIT_02s0025g01160.t01, intron 2 of 6)	1644	VIT_02s0025g01160.t01	VIT_02s0025g01160	VIT_02s0025g01160.t01			VIT_02s0025g01160.t01
Nanog-rep1_peak_748	chr16	17040574	17040574	+	3.78325	NA	exon (VIT_16s0050g00230.t01, exon 2 of 5)	-exon (VIT_16s0050g00230.t01, exon 2 of 5)	748	VIT_16s0050g00230.t01	VIT_16s0050g00230	VIT_16s0050g00230.t01			VIT_16s0050g00230.t01
Nanog-rep1_peak_563	chr14	21340401	21340401	+	3.78325	NA	Intergenic	Intergenic	-2761	VIT_14s0006g03000.t01	VIT_14s0006g03000	VIT_14s0006g03000.t01			VIT_14s0006g03000.t01
Nanog-rep1_peak_1735	chr6	15591198	15591198	+	3.78325	NA	TTS (VIT_06s0009g02770.t01)	#NAME?	639	VIT_06s0009g02770.t01	VIT_06s0009g02770	VIT_06s0009g02770.t01			VIT_06s0009g02770.t01
Nanog-rep1_peak_283	chr12	1367130	1367130	+	3.78325	NA	intron (VIT_12s0028g00830.t01, intron 2 of 9)	-intron (VIT_12s0028g00830.t01, intron 2 of 9)	1178	VIT_12s0028g00830.t01	VIT_12s0028g00830	VIT_12s0028g00830.t01			VIT_12s0028g00830.t01
Nanog-rep1_peak_1410	chr30	1832531	1832531	+	3.78325	NA	NA	NA	NA	NA
Nanog-rep1_peak_1736	chr6	16111779	16111779	+	3.78325	NA	Intergenic	Intergenic	3411	VIT_06s0009g03050.t01	VIT_06s0009g03050	VIT_06s0009g03050.t01			VIT_06s0009g03050.t01
Nanog-rep1_peak_2077	chr9	3018401	3018401	+	3.78325	NA	intron (VIT_09s0002g03330.t01, intron 2 of 2)	-intron (VIT_09s0002g03330.t01, intron 2 of 2)	1054	VIT_09s0002g03330.t01	VIT_09s0002g03330	VIT_09s0002g03330.t01			VIT_09s0002g03330.t01
Nanog-rep1_peak_1223	chr20	19259690	19259690	+	3.78325	NA	NA	NA	NA	NA
Nanog-rep1_peak_220	chr11	4161795	4161795	+	3.77289	NA	intron (VIT_11s0016g04850.t01, intron 2 of 9)	-intron (VIT_11s0016g04850.t01, intron 2 of 9)	4359	VIT_11s0016g04850.t01	VIT_11s0016g04850	VIT_11s0016g04850.t01			VIT_11s0016g04850.t01
Nanog-rep1_peak_1363	chr3	5452534	5452534	+	3.77289	NA	intron (VIT_03s0063g02190.t01, intron 3 of 7)	-intron (VIT_03s0063g02190.t01, intron 3 of 7)	1526	VIT_03s0063g02190.t01	VIT_03s0063g02190	VIT_03s0063g02190.t01			VIT_03s0063g02190.t01
Nanog-rep1_peak_1364	chr3	5528265	5528265	+	3.77289	NA	exon (VIT_03s0063g02260.t01, exon 1 of 26)	-exon (VIT_03s0063g02260.t01, exon 1 of 26)	674	VIT_03s0063g02260.t01	VIT_03s0063g02260	VIT_03s0063g02260.t01			VIT_03s0063g02260.t01
Nanog-rep1_peak_299	chr12	3899291	3899291	+	3.77289	NA	exon (VIT_12s0028g03130.t01, exon 2 of 25)	-exon (VIT_12s0028g03130.t01, exon 2 of 25)	945	VIT_12s0028g03130.t01	VIT_12s0028g03130	VIT_12s0028g03130.t01			VIT_12s0028g03130.t01
Nanog-rep1_peak_1330	chr3	1634153	1634153	+	3.77289	NA	intron (VIT_03s0038g02340.t01, intron 15 of 16)	-intron (VIT_03s0038g02340.t01, intron 15 of 16)	-5062	VIT_03s0038g02350.t01	VIT_03s0038g02350	VIT_03s0038g02350.t01			VIT_03s0038g02350.t01
Nanog-rep1_peak_1326	chr3	1613439	1613439	+	3.77289	NA	exon (VIT_03s0038g02340.t01, exon 1 of 17)	-exon (VIT_03s0038g02340.t01, exon 1 of 17)	871	VIT_03s0038g02340.t01	VIT_03s0038g02340	VIT_03s0038g02340.t01			VIT_03s0038g02340.t01
Nanog-rep1_peak_380	chr13	305903	305903	+	3.77289	NA	intron (VIT_13s0067g00550.t01, intron 1 of 2)	-intron (VIT_13s0067g00550.t01, intron 1 of 2)	916	VIT_13s0067g00550.t01	VIT_13s0067g00550	VIT_13s0067g00550.t01			VIT_13s0067g00550.t01
Nanog-rep1_peak_435	chr13	6369595	6369595	+	3.77289	NA	intron (VIT_13s0019g04740.t01, intron 1 of 9)	-intron (VIT_13s0019g04740.t01, intron 1 of 9)	707	VIT_13s0019g04740.t01	VIT_13s0019g04740	VIT_13s0019g04740.t01			VIT_13s0019g04740.t01
Nanog-rep1_peak_2071	chr9	2272663	2272663	+	3.77289	NA	exon (VIT_09s0002g02490.t01, exon 1 of 1)	-exon (VIT_09s0002g02490.t01, exon 1 of 1)	833	VIT_09s0002g02490.t01	VIT_09s0002g02490	VIT_09s0002g02490.t01			VIT_09s0002g02490.t01
Nanog-rep1_peak_1818	chr7	6265543	6265543	+	3.76146	NA	intron (VIT_07s0005g03380.t01, intron 2 of 13)	-intron (VIT_07s0005g03380.t01, intron 2 of 13)	1364	VIT_07s0005g03380.t01	VIT_07s0005g03380	VIT_07s0005g03380.t01			VIT_07s0005g03380.t01
Nanog-rep1_peak_1021	chr19	1665698	1665698	+	3.76146	NA	TTS (VIT_19s0014g01580.t01)	#NAME?	1945	VIT_19s0014g01580.t01	VIT_19s0014g01580	VIT_19s0014g01580.t01			VIT_19s0014g01580.t01
Nanog-rep1_peak_1138	chr2	5694538	5694538	+	3.75951	NA	intron (VIT_02s0012g00080.t01, intron 1 of 4)	-intron (VIT_02s0012g00080.t01, intron 1 of 4)	1880	VIT_02s0012g00080.t01	VIT_02s0012g00080	VIT_02s0012g00080.t01			VIT_02s0012g00080.t01
Nanog-rep1_peak_2033	chr8	20680985	20680985	+	3.75265	NA	exon (VIT_08s0007g07050.t01, exon 1 of 2)	-exon (VIT_08s0007g07050.t01, exon 1 of 2)	528	VIT_08s0007g07050.t01	VIT_08s0007g07050	VIT_08s0007g07050.t01			VIT_08s0007g07050.t01
Nanog-rep1_peak_1690	chr6	5173146	5173146	+	3.75265	NA	promoter-TSS (VIT_06s0004g04200.t01)	#NAME?	76	VIT_06s0004g04200.t01	VIT_06s0004g04200	VIT_06s0004g04200.t01			VIT_06s0004g04200.t01
Nanog-rep1_peak_23	chr1	2022877	2022877	+	3.75265	NA	intron (VIT_01s0011g02270.t01, intron 10 of 23)	-intron (VIT_01s0011g02270.t01, intron 10 of 23)	16004	VIT_01s0011g02270.t01	VIT_01s0011g02270	VIT_01s0011g02270.t01			VIT_01s0011g02270.t01
Nanog-rep1_peak_148	chr10	6645783	6645783	+	3.75265	NA	exon (VIT_10s0003g03880.t01, exon 1 of 2)	-exon (VIT_10s0003g03880.t01, exon 1 of 2)	887	VIT_10s0003g03880.t01	VIT_10s0003g03880	VIT_10s0003g03880.t01			VIT_10s0003g03880.t01
Nanog-rep1_peak_1611	chr5	14707693	14707693	+	3.75224	NA	Intergenic	Intergenic	-2721	VIT_05s0029g00280.t01	VIT_05s0029g00280	VIT_05s0029g00280.t01			VIT_05s0029g00280.t01
Nanog-rep1_peak_1024	chr19	1959056	1959056	+	3.75224	NA	intron (VIT_19s0014g01790.t01, intron 12 of 15)	-intron (VIT_19s0014g01790.t01, intron 12 of 15)	-11558	VIT_19s0014g01780.t01	VIT_19s0014g01780	VIT_19s0014g01780.t01			VIT_19s0014g01780.t01
Nanog-rep1_peak_1491	chr4	17179635	17179635	+	3.75224	NA	exon (VIT_04s0023g00780.t01, exon 1 of 11)	-exon (VIT_04s0023g00780.t01, exon 1 of 11)	120	VIT_04s0023g00780.t01	VIT_04s0023g00780	VIT_04s0023g00780.t01			VIT_04s0023g00780.t01
Nanog-rep1_peak_791	chr17	1575142	1575142	+	3.75224	NA	exon (VIT_17s0000g01990.t01, exon 1 of 1)	-exon (VIT_17s0000g01990.t01, exon 1 of 1)	251	VIT_17s0000g01990.t01	VIT_17s0000g01990	VIT_17s0000g01990.t01			VIT_17s0000g01990.t01
Nanog-rep1_peak_84	chr1	17915794	17915794	+	3.74395	NA	intron (VIT_01s0010g01590.t01, intron 1 of 8)	-intron (VIT_01s0010g01590.t01, intron 1 of 8)	1790	VIT_01s0010g01590.t01	VIT_01s0010g01590	VIT_01s0010g01590.t01			VIT_01s0010g01590.t01
Nanog-rep1_peak_1337	chr3	1981530	1981530	+	3.74275	NA	intron (VIT_03s0038g02830.t01, intron 1 of 29)	-intron (VIT_03s0038g02830.t01, intron 1 of 29)	870	VIT_03s0038g02830.t01	VIT_03s0038g02830	VIT_03s0038g02830.t01			VIT_03s0038g02830.t01
Nanog-rep1_peak_1189	chr20	9644877	9644877	+	3.74275	NA	NA	NA	NA	NA
Nanog-rep1_peak_624	chr14	28936193	28936193	+	3.68397	NA	exon (VIT_14s0108g00140.t01, exon 2 of 7)	-exon (VIT_14s0108g00140.t01, exon 2 of 7)	361	VIT_14s0108g00140.t01	VIT_14s0108g00140	VIT_14s0108g00140.t01			VIT_14s0108g00140.t01
Nanog-rep1_peak_1833	chr7	14338693	14338693	+	3.67313	NA	exon (VIT_07s0255g00010.t01, exon 1 of 3)	-exon (VIT_07s0255g00010.t01, exon 1 of 3)	542	VIT_07s0255g00010.t01	VIT_07s0255g00010	VIT_07s0255g00010.t01			VIT_07s0255g00010.t01
Nanog-rep1_peak_1365	chr3	5598694	5598694	+	3.67313	NA	promoter-TSS (VIT_03s0063g02370.t01)	#NAME?	-578	VIT_03s0063g02370.t01	VIT_03s0063g02370	VIT_03s0063g02370.t01			VIT_03s0063g02370.t01
Nanog-rep1_peak_1963	chr8	14214613	14214613	+	3.67313	NA	exon (VIT_08s0040g03270.t01, exon 1 of 16)	-exon (VIT_08s0040g03270.t01, exon 1 of 16)	208	VIT_08s0040g03270.t01	VIT_08s0040g03270	VIT_08s0040g03270.t01			VIT_08s0040g03270.t01
Nanog-rep1_peak_44	chr1	6323581	6323581	+	3.67313	NA	intron (VIT_01s0011g06540.t01, intron 6 of 6)	-intron (VIT_01s0011g06540.t01, intron 6 of 6)	4060	VIT_01s0011g06540.t01	VIT_01s0011g06540	VIT_01s0011g06540.t01			VIT_01s0011g06540.t01
Nanog-rep1_peak_275	chr12	149314	149314	+	3.67313	NA	exon (VIT_12s0142g00180.t01, exon 2 of 2)	-exon (VIT_12s0142g00180.t01, exon 2 of 2)	602	VIT_12s0142g00180.t01	VIT_12s0142g00180	VIT_12s0142g00180.t01			VIT_12s0142g00180.t01
Nanog-rep1_peak_656	chr15	11289649	11289649	+	3.67313	NA	exon (VIT_15s0021g01220.t01, exon 2 of 2)	-exon (VIT_15s0021g01220.t01, exon 2 of 2)	427	VIT_15s0021g01220.t01	VIT_15s0021g01220	VIT_15s0021g01220.t01			VIT_15s0021g01220.t01
Nanog-rep1_peak_1015	chr19	1510279	1510279	+	3.67313	NA	exon (VIT_19s0014g01440.t01, exon 1 of 3)	-exon (VIT_19s0014g01440.t01, exon 1 of 3)	602	VIT_19s0014g01440.t01	VIT_19s0014g01440	VIT_19s0014g01440.t01			VIT_19s0014g01440.t01
Nanog-rep1_peak_797	chr17	2539335	2539335	+	3.67313	NA	intron (VIT_17s0000g02750.t01, intron 1 of 1)	-intron (VIT_17s0000g02750.t01, intron 1 of 1)	997	VIT_17s0000g02750.t01	VIT_17s0000g02750	VIT_17s0000g02750.t01			VIT_17s0000g02750.t01
Nanog-rep1_peak_304	chr12	4569008	4569008	+	3.65092	NA	intron (VIT_12s0028g03700.t01, intron 5 of 10)	-intron (VIT_12s0028g03700.t01, intron 5 of 10)	24014	VIT_12s0028g03700.t01	VIT_12s0028g03700	VIT_12s0028g03700.t01			VIT_12s0028g03700.t01
Nanog-rep1_peak_1311	chr22	957722	957722	+	3.64573	NA	NA	NA	NA	NA
Nanog-rep1_peak_197	chr11	2665982	2665982	+	3.64573	NA	exon (VIT_11s0016g03290.t01, exon 1 of 1)	-exon (VIT_11s0016g03290.t01, exon 1 of 1)	855	VIT_11s0016g03290.t01	VIT_11s0016g03290	VIT_11s0016g03290.t01			VIT_11s0016g03290.t01
Nanog-rep1_peak_1166	chr2	17808223	17808223	+	3.64573	NA	intron (VIT_02s0087g00460.t01, intron 1 of 15)	-intron (VIT_02s0087g00460.t01, intron 1 of 15)	471	VIT_02s0087g00460.t01	VIT_02s0087g00460	VIT_02s0087g00460.t01			VIT_02s0087g00460.t01
Nanog-rep1_peak_1208	chr20	15124937	15124937	+	3.6302	NA	NA	NA	NA	NA
Nanog-rep1_peak_371	chr12	22121880	22121880	+	3.6302	NA	exon (VIT_12s0035g01860.t01, exon 1 of 15)	-exon (VIT_12s0035g01860.t01, exon 1 of 15)	493	VIT_12s0035g01860.t01	VIT_12s0035g01860	VIT_12s0035g01860.t01			VIT_12s0035g01860.t01
Nanog-rep1_peak_801	chr17	2698151	2698151	+	3.62758	NA	exon (VIT_17s0000g02900.t01, exon 1 of 9)	-exon (VIT_17s0000g02900.t01, exon 1 of 9)	316	VIT_17s0000g02900.t01	VIT_17s0000g02900	VIT_17s0000g02900.t01			VIT_17s0000g02900.t01
Nanog-rep1_peak_1800	chr7	3491861	3491861	+	3.62758	NA	exon (VIT_07s0005g00880.t01, exon 2 of 18)	-exon (VIT_07s0005g00880.t01, exon 2 of 18)	262	VIT_07s0005g00880.t01	VIT_07s0005g00880	VIT_07s0005g00880.t01			VIT_07s0005g00880.t01
Nanog-rep1_peak_852	chr17	11175992	11175992	+	3.61611	NA	intron (VIT_17s0000g09500.t01, intron 1 of 11)	-intron (VIT_17s0000g09500.t01, intron 1 of 11)	653	VIT_17s0000g09500.t01	VIT_17s0000g09500	VIT_17s0000g09500.t01			VIT_17s0000g09500.t01
Nanog-rep1_peak_1751	chr6	19250244	19250244	+	3.61611	NA	Intergenic	Intergenic	4878	VIT_06s0061g01400.t01	VIT_06s0061g01400	VIT_06s0061g01400.t01			VIT_06s0061g01400.t01
Nanog-rep1_peak_368	chr12	21924567	21924567	+	3.61611	NA	exon (VIT_12s0035g01780.t01, exon 1 of 5)	-exon (VIT_12s0035g01780.t01, exon 1 of 5)	248	VIT_12s0035g01780.t01	VIT_12s0035g01780	VIT_12s0035g01780.t01			VIT_12s0035g01780.t01
Nanog-rep1_peak_921	chr18	6314070	6314070	+	3.61611	NA	intron (VIT_18s0001g07860.t01, intron 2 of 5)	-intron (VIT_18s0001g07860.t01, intron 2 of 5)	765	VIT_18s0001g07860.t01	VIT_18s0001g07860	VIT_18s0001g07860.t01			VIT_18s0001g07860.t01
Nanog-rep1_peak_875	chr18	1530510	1530510	+	3.61611	NA	exon (VIT_18s0001g00750.t01, exon 4 of 4)	-exon (VIT_18s0001g00750.t01, exon 4 of 4)	999	VIT_18s0001g00750.t01	VIT_18s0001g00750	VIT_18s0001g00750.t01			VIT_18s0001g00750.t01
Nanog-rep1_peak_1449	chr4	3090388	3090388	+	3.61611	NA	exon (VIT_04s0008g03750.t01, exon 1 of 7)	-exon (VIT_04s0008g03750.t01, exon 1 of 7)	648	VIT_04s0008g03750.t01	VIT_04s0008g03750	VIT_04s0008g03750.t01			VIT_04s0008g03750.t01
Nanog-rep1_peak_470	chr13	19981732	19981732	+	3.61611	NA	intron (VIT_13s0084g00790.t01, intron 2 of 3)	-intron (VIT_13s0084g00790.t01, intron 2 of 3)	4057	VIT_13s0084g00790.t01	VIT_13s0084g00790	VIT_13s0084g00790.t01			VIT_13s0084g00790.t01
Nanog-rep1_peak_207	chr11	3178874	3178874	+	3.61611	NA	exon (VIT_11s0016g03890.t01, exon 1 of 10)	-exon (VIT_11s0016g03890.t01, exon 1 of 10)	383	VIT_11s0016g03890.t01	VIT_11s0016g03890	VIT_11s0016g03890.t01			VIT_11s0016g03890.t01
Nanog-rep1_peak_1903	chr8	7484881	7484881	+	3.61611	NA	intron (VIT_08s0105g00340.t01, intron 1 of 5)	-intron (VIT_08s0105g00340.t01, intron 1 of 5)	1780	VIT_08s0105g00340.t01	VIT_08s0105g00340	VIT_08s0105g00340.t01			VIT_08s0105g00340.t01
Nanog-rep1_peak_781	chr17	899522	899522	+	3.61611	NA	intron (VIT_17s0000g01250.t01, intron 6 of 9)	-intron (VIT_17s0000g01250.t01, intron 6 of 9)	1984	VIT_17s0000g01250.t01	VIT_17s0000g01250	VIT_17s0000g01250.t01			VIT_17s0000g01250.t01
Nanog-rep1_peak_1587	chr5	5824997	5824997	+	3.61611	NA	intron (VIT_05s0020g04180.t01, intron 1 of 10)	-intron (VIT_05s0020g04180.t01, intron 1 of 10)	888	VIT_05s0020g04180.t01	VIT_05s0020g04180	VIT_05s0020g04180.t01			VIT_05s0020g04180.t01
Nanog-rep1_peak_1960	chr8	14007821	14007821	+	3.60999	NA	exon (VIT_08s0040g03040.t01, exon 4 of 10)	-exon (VIT_08s0040g03040.t01, exon 4 of 10)	815	VIT_08s0040g03040.t01	VIT_08s0040g03040	VIT_08s0040g03040.t01			VIT_08s0040g03040.t01
Nanog-rep1_peak_320	chr12	7264613	7264613	+	3.60999	NA	exon (VIT_12s0059g02470.t01, exon 2 of 8)	-exon (VIT_12s0059g02470.t01, exon 2 of 8)	1595	VIT_12s0059g02470.t01	VIT_12s0059g02470	VIT_12s0059g02470.t01			VIT_12s0059g02470.t01
Nanog-rep1_peak_136	chr10	3133124	3133124	+	3.60999	NA	exon (VIT_10s0003g01700.t01, exon 2 of 6)	-exon (VIT_10s0003g01700.t01, exon 2 of 6)	477	VIT_10s0003g01700.t01	VIT_10s0003g01700	VIT_10s0003g01700.t01			VIT_10s0003g01700.t01
Nanog-rep1_peak_580	chr14	25027569	25027569	+	3.60999	NA	exon (VIT_14s0068g01280.t01, exon 3 of 12)	-exon (VIT_14s0068g01280.t01, exon 3 of 12)	517	VIT_14s0068g01280.t01	VIT_14s0068g01280	VIT_14s0068g01280.t01			VIT_14s0068g01280.t01
Nanog-rep1_peak_1195	chr20	12047414	12047414	+	3.60999	NA	NA	NA	NA	NA
Nanog-rep1_peak_1037	chr19	3071885	3071885	+	3.60999	NA	Intergenic	Intergenic	14989	VIT_19s0014g02970.t01	VIT_19s0014g02970	VIT_19s0014g02970.t01			VIT_19s0014g02970.t01
Nanog-rep1_peak_1009	chr19	901528	901528	+	3.60999	NA	intron (VIT_19s0014g00870.t01, intron 3 of 4)	-intron (VIT_19s0014g00870.t01, intron 3 of 4)	14730	VIT_19s0014g00870.t01	VIT_19s0014g00870	VIT_19s0014g00870.t01			VIT_19s0014g00870.t01
Nanog-rep1_peak_918	chr18	6183235	6183235	+	3.60999	NA	intron (VIT_18s0001g07740.t01, intron 1 of 22)	-intron (VIT_18s0001g07740.t01, intron 1 of 22)	1244	VIT_18s0001g07740.t01	VIT_18s0001g07740	VIT_18s0001g07740.t01			VIT_18s0001g07740.t01
Nanog-rep1_peak_354	chr12	20418283	20418283	+	3.60999	NA	exon (VIT_12s0035g00840.t01, exon 1 of 3)	-exon (VIT_12s0035g00840.t01, exon 1 of 3)	986	VIT_12s0035g00840.t01	VIT_12s0035g00840	VIT_12s0035g00840.t01			VIT_12s0035g00840.t01
Nanog-rep1_peak_1969	chr8	14388980	14388980	+	3.60999	NA	exon (VIT_08s0007g00010.t01, exon 1 of 3)	-exon (VIT_08s0007g00010.t01, exon 1 of 3)	731	VIT_08s0007g00010.t01	VIT_08s0007g00010	VIT_08s0007g00010.t01			VIT_08s0007g00010.t01
Nanog-rep1_peak_1385	chr3	9173732	9173732	+	3.60953	NA	intron (VIT_03s0088g00960.t01, intron 6 of 6)	-intron (VIT_03s0088g00960.t01, intron 6 of 6)	8811	VIT_03s0088g00960.t01	VIT_03s0088g00960	VIT_03s0088g00960.t01			VIT_03s0088g00960.t01
Nanog-rep1_peak_770	chr16	21708799	21708799	+	3.60953	NA	TTS (VIT_16s0098g01530.t01)	#NAME?	164	VIT_16s0098g01540.t01	VIT_16s0098g01540	VIT_16s0098g01540.t01			VIT_16s0098g01540.t01
Nanog-rep1_peak_1684	chr6	4058315	4058315	+	3.60953	NA	exon (VIT_06s0004g03280.t01, exon 1 of 3)	-exon (VIT_06s0004g03280.t01, exon 1 of 3)	159	VIT_06s0004g03280.t01	VIT_06s0004g03280	VIT_06s0004g03280.t01			VIT_06s0004g03280.t01
Nanog-rep1_peak_32	chr1	4020772	4020772	+	3.60953	NA	intron (VIT_01s0011g04420.t01, intron 2 of 3)	-intron (VIT_01s0011g04420.t01, intron 2 of 3)	385	VIT_01s0011g04420.t01	VIT_01s0011g04420	VIT_01s0011g04420.t01			VIT_01s0011g04420.t01
Nanog-rep1_peak_1515	chr4	20452368	20452368	+	3.60953	NA	exon (VIT_04s0210g00050.t01, exon 2 of 5)	-exon (VIT_04s0210g00050.t01, exon 2 of 5)	6429	VIT_04s0210g00050.t01	VIT_04s0210g00050	VIT_04s0210g00050.t01			VIT_04s0210g00050.t01
Nanog-rep1_peak_1941	chr8	11883667	11883667	+	3.60953	NA	intron (VIT_08s0040g00890.t01, intron 1 of 3)	-intron (VIT_08s0040g00890.t01, intron 1 of 3)	2466	VIT_08s0040g00890.t01	VIT_08s0040g00890	VIT_08s0040g00890.t01			VIT_08s0040g00890.t01
Nanog-rep1_peak_585	chr14	25243858	25243858	+	3.60953	NA	intron (VIT_14s0068g01530.t01, intron 1 of 4)	-intron (VIT_14s0068g01530.t01, intron 1 of 4)	912	VIT_14s0068g01530.t01	VIT_14s0068g01530	VIT_14s0068g01530.t01			VIT_14s0068g01530.t01
Nanog-rep1_peak_1695	chr6	6049672	6049672	+	3.60953	NA	exon (VIT_06s0004g05110.t01, exon 2 of 2)	-exon (VIT_06s0004g05110.t01, exon 2 of 2)	567	VIT_06s0004g05110.t01	VIT_06s0004g05110	VIT_06s0004g05110.t01			VIT_06s0004g05110.t01
Nanog-rep1_peak_1119	chr2	2416324	2416324	+	3.60727	NA	TTS (VIT_02s0025g02780.t01)	#NAME?	1722	VIT_02s0025g02780.t01	VIT_02s0025g02780	VIT_02s0025g02780.t01			VIT_02s0025g02780.t01
Nanog-rep1_peak_358	chr12	20755849	20755849	+	3.60425	NA	intron (VIT_12s0035g01020.t01, intron 1 of 4)	-intron (VIT_12s0035g01020.t01, intron 1 of 4)	446	VIT_12s0035g01020.t01	VIT_12s0035g01020	VIT_12s0035g01020.t01			VIT_12s0035g01020.t01
Nanog-rep1_peak_2037	chr8	20988000	20988000	+	3.60425	NA	exon (VIT_08s0007g07460.t01, exon 4 of 13)	-exon (VIT_08s0007g07460.t01, exon 4 of 13)	1104	VIT_08s0007g07460.t01	VIT_08s0007g07460	VIT_08s0007g07460.t01			VIT_08s0007g07460.t01
Nanog-rep1_peak_1793	chr7	2563003	2563003	+	3.5863	NA	exon (VIT_07s0104g01590.t01, exon 6 of 20)	-exon (VIT_07s0104g01590.t01, exon 6 of 20)	3330	VIT_07s0104g01590.t01	VIT_07s0104g01590	VIT_07s0104g01590.t01			VIT_07s0104g01590.t01
Nanog-rep1_peak_1011	chr19	1024819	1024819	+	3.56523	NA	exon (VIT_19s0014g00980.t01, exon 1 of 10)	-exon (VIT_19s0014g00980.t01, exon 1 of 10)	188	VIT_19s0014g00980.t01	VIT_19s0014g00980	VIT_19s0014g00980.t01			VIT_19s0014g00980.t01
Nanog-rep1_peak_1417	chr33	4403681	4403681	+	3.54443	NA	NA	NA	NA	NA
Nanog-rep1_peak_2057	chr9	662829	662829	+	3.52438	NA	exon (VIT_09s0002g00910.t01, exon 2 of 2)	-exon (VIT_09s0002g00910.t01, exon 2 of 2)	640	VIT_09s0002g00910.t01	VIT_09s0002g00910	VIT_09s0002g00910.t01			VIT_09s0002g00910.t01
Nanog-rep1_peak_540	chr14	6506104	6506104	+	3.51696	NA	intron (VIT_14s0030g01680.t01, intron 1 of 8)	-intron (VIT_14s0030g01680.t01, intron 1 of 8)	782	VIT_14s0030g01680.t01	VIT_14s0030g01680	VIT_14s0030g01680.t01			VIT_14s0030g01680.t01
Nanog-rep1_peak_483	chr13	21628538	21628538	+	3.51696	NA	exon (VIT_13s0064g00170.t01, exon 3 of 7)	-exon (VIT_13s0064g00170.t01, exon 3 of 7)	1645	VIT_13s0064g00170.t01	VIT_13s0064g00170	VIT_13s0064g00170.t01			VIT_13s0064g00170.t01
Nanog-rep1_peak_360	chr12	20822769	20822769	+	3.5069	NA	intron (VIT_12s0035g01060.t01, intron 4 of 11)	-intron (VIT_12s0035g01060.t01, intron 4 of 11)	8470	VIT_12s0035g01060.t01	VIT_12s0035g01060	VIT_12s0035g01060.t01			VIT_12s0035g01060.t01
Nanog-rep1_peak_1839	chr7	15424263	15424263	+	3.50672	NA	TTS (VIT_07s0129g00160.t01)	#NAME?	712	VIT_07s0129g00160.t01	VIT_07s0129g00160	VIT_07s0129g00160.t01			VIT_07s0129g00160.t01
Nanog-rep1_peak_998	chr18	28945998	28945998	+	3.50662	NA	intron (VIT_18s0089g01070.t01, intron 2 of 5)	-intron (VIT_18s0089g01070.t01, intron 2 of 5)	2439	VIT_18s0089g01070.t01	VIT_18s0089g01070	VIT_18s0089g01070.t01			VIT_18s0089g01070.t01
Nanog-rep1_peak_1702	chr6	7574294	7574294	+	3.50662	NA	exon (VIT_06s0004g06850.t01, exon 1 of 1)	-exon (VIT_06s0004g06850.t01, exon 1 of 1)	539	VIT_06s0004g06850.t01	VIT_06s0004g06850	VIT_06s0004g06850.t01			VIT_06s0004g06850.t01
Nanog-rep1_peak_1707	chr6	8321064	8321064	+	3.48744	NA	exon (VIT_06s0004g07560.t01, exon 2 of 7)	-exon (VIT_06s0004g07560.t01, exon 2 of 7)	880	VIT_06s0004g07560.t01	VIT_06s0004g07560	VIT_06s0004g07560.t01			VIT_06s0004g07560.t01
Nanog-rep1_peak_465	chr13	18797955	18797955	+	3.48744	NA	exon (VIT_13s0084g00140.t01, exon 1 of 2)	-exon (VIT_13s0084g00140.t01, exon 1 of 2)	242	VIT_13s0084g00140.t01	VIT_13s0084g00140	VIT_13s0084g00140.t01			VIT_13s0084g00140.t01
Nanog-rep1_peak_502	chr14	36669	36669	+	3.48744	NA	intron (VIT_14s0060g00060.t01, intron 1 of 9)	-intron (VIT_14s0060g00060.t01, intron 1 of 9)	918	VIT_14s0060g00060.t01	VIT_14s0060g00060	VIT_14s0060g00060.t01			VIT_14s0060g00060.t01
Nanog-rep1_peak_1649	chr5	23630843	23630843	+	3.48744	NA	Intergenic	Intergenic	3893	VIT_05s0094g00320.t01	VIT_05s0094g00320	VIT_05s0094g00320.t01			VIT_05s0094g00320.t01
Nanog-rep1_peak_276	chr12	500486	500486	+	3.47989	NA	intron (VIT_12s0142g00580.t01, intron 8 of 11)	-intron (VIT_12s0142g00580.t01, intron 8 of 11)	-7170	VIT_12s0142g00570.t01	VIT_12s0142g00570	VIT_12s0142g00570.t01			VIT_12s0142g00570.t01
Nanog-rep1_peak_1478	chr4	7016962	7016962	+	3.47989	NA	intron (VIT_04s0008g07000.t01, intron 1 of 3)	-intron (VIT_04s0008g07000.t01, intron 1 of 3)	734	VIT_04s0008g07000.t01	VIT_04s0008g07000	VIT_04s0008g07000.t01			VIT_04s0008g07000.t01
Nanog-rep1_peak_1658	chr6	490664	490664	+	3.4798	NA	exon (VIT_06s0004g00360.t01, exon 1 of 2)	-exon (VIT_06s0004g00360.t01, exon 1 of 2)	250	VIT_06s0004g00360.t01	VIT_06s0004g00360	VIT_06s0004g00360.t01			VIT_06s0004g00360.t01
Nanog-rep1_peak_695	chr15	17991813	17991813	+	3.47957	NA	exon (VIT_15s0046g00940.t01, exon 2 of 3)	-exon (VIT_15s0046g00940.t01, exon 2 of 3)	1128	VIT_15s0046g00940.t01	VIT_15s0046g00940	VIT_15s0046g00940.t01			VIT_15s0046g00940.t01
Nanog-rep1_peak_2022	chr8	19948030	19948030	+	3.47289	NA	intron (VIT_08s0007g06130.t01, intron 1 of 1)	-intron (VIT_08s0007g06130.t01, intron 1 of 1)	591	VIT_08s0007g06130.t01	VIT_08s0007g06130	VIT_08s0007g06130.t01			VIT_08s0007g06130.t01
Nanog-rep1_peak_1672	chr6	1289822	1289822	+	3.47289	NA	intron (VIT_06s0004g01200.t01, intron 1 of 47)	-intron (VIT_06s0004g01200.t01, intron 1 of 47)	458	VIT_06s0004g01200.t01	VIT_06s0004g01200	VIT_06s0004g01200.t01			VIT_06s0004g01200.t01
Nanog-rep1_peak_1714	chr6	9212225	9212225	+	3.47289	NA	intron (VIT_06s0004g08350.t01, intron 3 of 21)	-intron (VIT_06s0004g08350.t01, intron 3 of 21)	1215	VIT_06s0004g08350.t01	VIT_06s0004g08350	VIT_06s0004g08350.t01			VIT_06s0004g08350.t01
Nanog-rep1_peak_381	chr13	340815	340815	+	3.46276	NA	intron (VIT_13s0067g00640.t01, intron 2 of 7)	-intron (VIT_13s0067g00640.t01, intron 2 of 7)	820	VIT_13s0067g00640.t01	VIT_13s0067g00640	VIT_13s0067g00640.t01			VIT_13s0067g00640.t01
Nanog-rep1_peak_1351	chr3	3344127	3344127	+	3.43502	NA	exon (VIT_03s0038g04560.t01, exon 3 of 4)	-exon (VIT_03s0038g04560.t01, exon 3 of 4)	408	VIT_03s0038g04560.t01	VIT_03s0038g04560	VIT_03s0038g04560.t01			VIT_03s0038g04560.t01
Nanog-rep1_peak_750	chr16	17802908	17802908	+	3.42329	NA	Intergenic	Intergenic	2474	VIT_16s0050g00860.t01	VIT_16s0050g00860	VIT_16s0050g00860.t01			VIT_16s0050g00860.t01
Nanog-rep1_peak_2007	chr8	18639705	18639705	+	3.41099	NA	intron (VIT_08s0007g04690.t01, intron 1 of 11)	-intron (VIT_08s0007g04690.t01, intron 1 of 11)	829	VIT_08s0007g04690.t01	VIT_08s0007g04690	VIT_08s0007g04690.t01			VIT_08s0007g04690.t01
Nanog-rep1_peak_714	chr16	154593	154593	+	3.3985	NA	intron (VIT_16s0039g00300.t01, intron 1 of 1)	-intron (VIT_16s0039g00300.t01, intron 1 of 1)	1284	VIT_16s0039g00300.t01	VIT_16s0039g00300	VIT_16s0039g00300.t01			VIT_16s0039g00300.t01
Nanog-rep1_peak_615	chr14	27770430	27770430	+	3.3985	NA	promoter-TSS (VIT_14s0066g01310.t01)	#NAME?	97	VIT_14s0066g01310.t01	VIT_14s0066g01310	VIT_14s0066g01310.t01			VIT_14s0066g01310.t01
Nanog-rep1_peak_1025	chr19	1998490	1998490	+	3.3985	NA	exon (VIT_19s0014g01810.t01, exon 2 of 9)	-exon (VIT_19s0014g01810.t01, exon 2 of 9)	12003	VIT_19s0014g01810.t01	VIT_19s0014g01810	VIT_19s0014g01810.t01			VIT_19s0014g01810.t01
Nanog-rep1_peak_681	chr15	15860344	15860344	+	3.39203	NA	exon (VIT_15s0048g01660.t01, exon 2 of 5)	-exon (VIT_15s0048g01660.t01, exon 2 of 5)	511	VIT_15s0048g01660.t01	VIT_15s0048g01660	VIT_15s0048g01660.t01			VIT_15s0048g01660.t01
Nanog-rep1_peak_111	chr1	22458428	22458428	+	3.38826	NA	exon (VIT_01s0150g00050.t01, exon 1 of 3)	-exon (VIT_01s0150g00050.t01, exon 1 of 3)	519	VIT_01s0150g00050.t01	VIT_01s0150g00050	VIT_01s0150g00050.t01			VIT_01s0150g00050.t01
Nanog-rep1_peak_1342	chr3	2234627	2234627	+	3.3796	NA	intron (VIT_03s0038g03120.t01, intron 1 of 3)	-intron (VIT_03s0038g03120.t01, intron 1 of 3)	2962	VIT_03s0038g03120.t01	VIT_03s0038g03120	VIT_03s0038g03120.t01			VIT_03s0038g03120.t01
Nanog-rep1_peak_916	chr18	6040482	6040482	+	3.3538	NA	exon (VIT_18s0001g07720.t01, exon 1 of 8)	-exon (VIT_18s0001g07720.t01, exon 1 of 8)	378	VIT_18s0001g07720.t01	VIT_18s0001g07720	VIT_18s0001g07720.t01			VIT_18s0001g07720.t01
Nanog-rep1_peak_1425	chr4	705972	705972	+	3.3538	NA	exon (VIT_04s0008g00820.t01, exon 1 of 6)	-exon (VIT_04s0008g00820.t01, exon 1 of 6)	349	VIT_04s0008g00820.t01	VIT_04s0008g00820	VIT_04s0008g00820.t01			VIT_04s0008g00820.t01
Nanog-rep1_peak_645	chr15	4531377	4531377	+	3.3538	NA	Intergenic	Intergenic	-3882	VIT_15s0045g00020.t01	VIT_15s0045g00020	VIT_15s0045g00020.t01			VIT_15s0045g00020.t01
Nanog-rep1_peak_1703	chr6	7583830	7583830	+	3.3538	NA	intron (VIT_06s0004g06860.t01, intron 1 of 29)	-intron (VIT_06s0004g06860.t01, intron 1 of 29)	170	VIT_06s0004g06860.t01	VIT_06s0004g06860	VIT_06s0004g06860.t01			VIT_06s0004g06860.t01
Nanog-rep1_peak_1484	chr4	14658978	14658978	+	3.3538	NA	intron (VIT_04s0043g00700.t01, intron 6 of 12)	-intron (VIT_04s0043g00700.t01, intron 6 of 12)	37013	VIT_04s0043g00700.t01	VIT_04s0043g00700	VIT_04s0043g00700.t01			VIT_04s0043g00700.t01
Nanog-rep1_peak_401	chr13	2173653	2173653	+	3.3538	NA	promoter-TSS (VIT_13s0067g03850.t01)	#NAME?	92	VIT_13s0067g03850.t01	VIT_13s0067g03850	VIT_13s0067g03850.t01			VIT_13s0067g03850.t01
Nanog-rep1_peak_536	chr14	5938229	5938229	+	3.3538	NA	intron (VIT_14s0030g01350.t01, intron 8 of 19)	-intron (VIT_14s0030g01350.t01, intron 8 of 19)	18698	VIT_14s0030g01350.t01	VIT_14s0030g01350	VIT_14s0030g01350.t01			VIT_14s0030g01350.t01
Nanog-rep1_peak_138	chr10	3280927	3280927	+	3.3538	NA	exon (VIT_10s0003g01840.t01, exon 1 of 3)	-exon (VIT_10s0003g01840.t01, exon 1 of 3)	453	VIT_10s0003g01840.t01	VIT_10s0003g01840	VIT_10s0003g01840.t01			VIT_10s0003g01840.t01
Nanog-rep1_peak_2092	chr9	5876433	5876433	+	3.3538	NA	intron (VIT_09s0002g06060.t01, intron 2 of 10)	-intron (VIT_09s0002g06060.t01, intron 2 of 10)	1522	VIT_09s0002g06060.t01	VIT_09s0002g06060	VIT_09s0002g06060.t01			VIT_09s0002g06060.t01
Nanog-rep1_peak_1758	chr6	20840497	20840497	+	3.3538	NA	intron (VIT_06s0080g00830.t01, intron 1 of 9)	-intron (VIT_06s0080g00830.t01, intron 1 of 9)	1177	VIT_06s0080g00830.t01	VIT_06s0080g00830	VIT_06s0080g00830.t01			VIT_06s0080g00830.t01
Nanog-rep1_peak_297	chr12	3707058	3707058	+	3.3538	NA	intron (VIT_12s0028g02960.t01, intron 1 of 1)	-intron (VIT_12s0028g02960.t01, intron 1 of 1)	871	VIT_12s0028g02960.t01	VIT_12s0028g02960	VIT_12s0028g02960.t01			VIT_12s0028g02960.t01
Nanog-rep1_peak_834	chr17	7954492	7954492	+	3.3538	NA	Intergenic	Intergenic	-7447	VIT_17s0000g07160.t01	VIT_17s0000g07160	VIT_17s0000g07160.t01			VIT_17s0000g07160.t01
Nanog-rep1_peak_1019	chr19	1532523	1532523	+	3.3538	NA	intron (VIT_19s0014g01460.t01, intron 3 of 8)	-intron (VIT_19s0014g01460.t01, intron 3 of 8)	3806	VIT_19s0014g01460.t01	VIT_19s0014g01460	VIT_19s0014g01460.t01			VIT_19s0014g01460.t01
Nanog-rep1_peak_548	chr14	11302074	11302074	+	3.3538	NA	intron (VIT_14s0036g00920.t01, intron 1 of 6)	-intron (VIT_14s0036g00920.t01, intron 1 of 6)	475	VIT_14s0036g00920.t01	VIT_14s0036g00920	VIT_14s0036g00920.t01			VIT_14s0036g00920.t01
Nanog-rep1_peak_1514	chr4	20328782	20328782	+	3.3538	NA	promoter-TSS (VIT_04s0023g03830.t01)	#NAME?	-24	VIT_04s0023g03830.t01	VIT_04s0023g03830	VIT_04s0023g03830.t01			VIT_04s0023g03830.t01
Nanog-rep1_peak_8	chr1	1304134	1304134	+	3.3538	NA	intron (VIT_01s0011g01490.t01, intron 1 of 11)	-intron (VIT_01s0011g01490.t01, intron 1 of 11)	483	VIT_01s0011g01490.t01	VIT_01s0011g01490	VIT_01s0011g01490.t01			VIT_01s0011g01490.t01
Nanog-rep1_peak_1432	chr4	1558392	1558392	+	3.3538	NA	exon (VIT_04s0008g01960.t01, exon 1 of 17)	-exon (VIT_04s0008g01960.t01, exon 1 of 17)	612	VIT_04s0008g01960.t01	VIT_04s0008g01960	VIT_04s0008g01960.t01			VIT_04s0008g01960.t01
Nanog-rep1_peak_1122	chr2	2670737	2670737	+	3.3538	NA	exon (VIT_02s0025g03150.t01, exon 2 of 11)	-exon (VIT_02s0025g03150.t01, exon 2 of 11)	5722	VIT_02s0025g03150.t01	VIT_02s0025g03150	VIT_02s0025g03150.t01			VIT_02s0025g03150.t01
Nanog-rep1_peak_1131	chr2	3797418	3797418	+	3.3538	NA	exon (VIT_02s0025g04270.t01, exon 1 of 1)	-exon (VIT_02s0025g04270.t01, exon 1 of 1)	559	VIT_02s0025g04270.t01	VIT_02s0025g04270	VIT_02s0025g04270.t01			VIT_02s0025g04270.t01
Nanog-rep1_peak_780	chr17	719440	719440	+	3.3538	NA	intron (VIT_17s0000g00990.t01, intron 2 of 6)	-intron (VIT_17s0000g00990.t01, intron 2 of 6)	1663	VIT_17s0000g00990.t01	VIT_17s0000g00990	VIT_17s0000g00990.t01			VIT_17s0000g00990.t01
Nanog-rep1_peak_1650	chr5	23697889	23697889	+	3.3538	NA	intron (VIT_05s0094g00390.t01, intron 1 of 2)	-intron (VIT_05s0094g00390.t01, intron 1 of 2)	707	VIT_05s0094g00390.t01	VIT_05s0094g00390	VIT_05s0094g00390.t01			VIT_05s0094g00390.t01
Nanog-rep1_peak_902	chr18	4350705	4350705	+	3.3538	NA	exon (VIT_18s0001g05550.t01, exon 7 of 9)	-exon (VIT_18s0001g05550.t01, exon 7 of 9)	1908	VIT_18s0001g05550.t01	VIT_18s0001g05550	VIT_18s0001g05550.t01			VIT_18s0001g05550.t01
Nanog-rep1_peak_1105	chr2	1821584	1821584	+	3.3538	NA	intron (VIT_02s0025g02010.t01, intron 1 of 5)	-intron (VIT_02s0025g02010.t01, intron 1 of 5)	560	VIT_02s0025g02010.t01	VIT_02s0025g02010	VIT_02s0025g02010.t01			VIT_02s0025g02010.t01
Nanog-rep1_peak_129	chr10	2399870	2399870	+	3.3538	NA	intron (VIT_10s0003g01010.t01, intron 4 of 11)	-intron (VIT_10s0003g01010.t01, intron 4 of 11)	12086	VIT_10s0003g01020.t01	VIT_10s0003g01020	VIT_10s0003g01020.t01			VIT_10s0003g01020.t01
Nanog-rep1_peak_1775	chr7	1589228	1589228	+	3.3538	NA	Intergenic	Intergenic	-6018	VIT_07s0104g00320.t01	VIT_07s0104g00320	VIT_07s0104g00320.t01			VIT_07s0104g00320.t01
Nanog-rep1_peak_2130	chr9	22865206	22865206	+	3.3538	NA	promoter-TSS (VIT_09s0054g01780.t01)	#NAME?	-783	VIT_09s0054g01780.t01	VIT_09s0054g01780	VIT_09s0054g01780.t01			VIT_09s0054g01780.t01
Nanog-rep1_peak_1387	chr3	9699346	9699346	+	3.3538	NA	intron (VIT_03s0088g01290.t01, intron 1 of 2)	-intron (VIT_03s0088g01290.t01, intron 1 of 2)	857	VIT_03s0088g01290.t01	VIT_03s0088g01290	VIT_03s0088g01290.t01			VIT_03s0088g01290.t01
Nanog-rep1_peak_1524	chr4	23583688	23583688	+	3.3538	NA	intron (VIT_04s0044g01720.t01, intron 2 of 8)	-intron (VIT_04s0044g01720.t01, intron 2 of 8)	6152	VIT_04s0044g01720.t01	VIT_04s0044g01720	VIT_04s0044g01720.t01			VIT_04s0044g01720.t01
Nanog-rep1_peak_926	chr18	6575662	6575662	+	3.3538	NA	intron (VIT_18s0001g08130.t01, intron 1 of 5)	-intron (VIT_18s0001g08130.t01, intron 1 of 5)	742	VIT_18s0001g08130.t01	VIT_18s0001g08130	VIT_18s0001g08130.t01			VIT_18s0001g08130.t01
Nanog-rep1_peak_1027	chr19	2042704	2042704	+	3.3538	NA	promoter-TSS (VIT_19s0014g01850.t01)	#NAME?	-922	VIT_19s0014g01850.t01	VIT_19s0014g01850	VIT_19s0014g01850.t01			VIT_19s0014g01850.t01
Nanog-rep1_peak_788	chr17	1382638	1382638	+	3.3538	NA	exon (VIT_17s0000g01840.t01, exon 1 of 11)	-exon (VIT_17s0000g01840.t01, exon 1 of 11)	244	VIT_17s0000g01840.t01	VIT_17s0000g01840	VIT_17s0000g01840.t01			VIT_17s0000g01840.t01
Nanog-rep1_peak_1159	chr2	8366496	8366496	+	3.3538	NA	intron (VIT_02s0012g01900.t01, intron 1 of 6)	-intron (VIT_02s0012g01900.t01, intron 1 of 6)	338	VIT_02s0012g01900.t01	VIT_02s0012g01900	VIT_02s0012g01900.t01			VIT_02s0012g01900.t01
Nanog-rep1_peak_153	chr10	8112998	8112998	+	3.3538	NA	intron (VIT_10s0003g04580.t01, intron 1 of 3)	-intron (VIT_10s0003g04580.t01, intron 1 of 3)	356	VIT_10s0003g04580.t01	VIT_10s0003g04580	VIT_10s0003g04580.t01			VIT_10s0003g04580.t01
Nanog-rep1_peak_1806	chr7	4557501	4557501	+	3.3538	NA	exon (VIT_07s0005g02160.t01, exon 2 of 2)	-exon (VIT_07s0005g02160.t01, exon 2 of 2)	696	VIT_07s0005g02160.t01	VIT_07s0005g02160	VIT_07s0005g02160.t01			VIT_07s0005g02160.t01
Nanog-rep1_peak_382	chr13	341526	341526	+	3.3538	NA	intron (VIT_13s0067g00640.t01, intron 5 of 7)	-intron (VIT_13s0067g00640.t01, intron 5 of 7)	1531	VIT_13s0067g00640.t01	VIT_13s0067g00640	VIT_13s0067g00640.t01			VIT_13s0067g00640.t01
Nanog-rep1_peak_882	chr18	2478600	2478600	+	3.34909	NA	exon (VIT_18s0001g02050.t01, exon 1 of 1)	-exon (VIT_18s0001g02050.t01, exon 1 of 1)	1374	VIT_18s0001g02050.t01	VIT_18s0001g02050	VIT_18s0001g02050.t01			VIT_18s0001g02050.t01
Nanog-rep1_peak_407	chr13	2598033	2598033	+	3.34655	NA	intron (VIT_13s0019g00630.t01, intron 2 of 9)	-intron (VIT_13s0019g00630.t01, intron 2 of 9)	1176	VIT_13s0019g00630.t01	VIT_13s0019g00630	VIT_13s0019g00630.t01			VIT_13s0019g00630.t01
Nanog-rep1_peak_2097	chr9	7046348	7046348	+	3.34177	NA	intron (VIT_09s0002g07110.t01, intron 5 of 8)	-intron (VIT_09s0002g07110.t01, intron 5 of 8)	3831	VIT_09s0002g07110.t01	VIT_09s0002g07110	VIT_09s0002g07110.t01			VIT_09s0002g07110.t01
Nanog-rep1_peak_1002	chr18	29129612	29129612	+	3.30691	NA	exon (VIT_18s0089g01240.t01, exon 1 of 15)	-exon (VIT_18s0089g01240.t01, exon 1 of 15)	333	VIT_18s0089g01240.t01	VIT_18s0089g01240	VIT_18s0089g01240.t01			VIT_18s0089g01240.t01
Nanog-rep1_peak_339	chr12	14272241	14272241	+	3.30221	NA	intron (VIT_12s0055g00900.t01, intron 8 of 11)	-intron (VIT_12s0055g00900.t01, intron 8 of 11)	-5841	VIT_12s0055g00890.t01	VIT_12s0055g00890	VIT_12s0055g00890.t01			VIT_12s0055g00890.t01
Nanog-rep1_peak_805	chr17	3671106	3671106	+	3.29992	NA	exon (VIT_17s0000g03730.t01, exon 1 of 3)	-exon (VIT_17s0000g03730.t01, exon 1 of 3)	307	VIT_17s0000g03730.t01	VIT_17s0000g03730	VIT_17s0000g03730.t01			VIT_17s0000g03730.t01
Nanog-rep1_peak_1243	chr20	26074572	26074572	+	3.29992	NA	NA	NA	NA	NA
Nanog-rep1_peak_581	chr14	25056962	25056962	+	3.29217	NA	exon (VIT_14s0068g01330.t01, exon 2 of 4)	-exon (VIT_14s0068g01330.t01, exon 2 of 4)	865	VIT_14s0068g01330.t01	VIT_14s0068g01330	VIT_14s0068g01330.t01			VIT_14s0068g01330.t01
Nanog-rep1_peak_744	chr16	15765937	15765937	+	3.2904	NA	intron (VIT_16s0100g00370.t01, intron 5 of 23)	-intron (VIT_16s0100g00370.t01, intron 5 of 23)	2803	VIT_16s0100g00370.t01	VIT_16s0100g00370	VIT_16s0100g00370.t01			VIT_16s0100g00370.t01
Nanog-rep1_peak_937	chr18	7708500	7708500	+	3.2904	NA	promoter-TSS (VIT_18s0001g09200.t01)	#NAME?	54	VIT_18s0001g09200.t01	VIT_18s0001g09200	VIT_18s0001g09200.t01			VIT_18s0001g09200.t01
Nanog-rep1_peak_1827	chr7	8017480	8017480	+	3.28767	NA	Intergenic	Intergenic	-4703	VIT_07s0005g04770.t01	VIT_07s0005g04770	VIT_07s0005g04770.t01			VIT_07s0005g04770.t01
Nanog-rep1_peak_416	chr13	3518229	3518229	+	3.28767	NA	intron (VIT_13s0019g02250.t01, intron 5 of 8)	-intron (VIT_13s0019g02250.t01, intron 5 of 8)	4407	VIT_13s0019g02250.t01	VIT_13s0019g02250	VIT_13s0019g02250.t01			VIT_13s0019g02250.t01
Nanog-rep1_peak_987	chr18	23433447	23433447	+	3.28688	NA	exon (VIT_18s0117g00220.t01, exon 1 of 5)	-exon (VIT_18s0117g00220.t01, exon 1 of 5)	271	VIT_18s0117g00220.t01	VIT_18s0117g00220	VIT_18s0117g00220.t01			VIT_18s0117g00220.t01
Nanog-rep1_peak_1309	chr22	741891	741891	+	3.28688	NA	NA	NA	NA	NA
Nanog-rep1_peak_560	chr14	20081361	20081361	+	3.28688	NA	exon (VIT_14s0006g02470.t01, exon 2 of 2)	-exon (VIT_14s0006g02470.t01, exon 2 of 2)	615	VIT_14s0006g02470.t01	VIT_14s0006g02470	VIT_14s0006g02470.t01			VIT_14s0006g02470.t01
Nanog-rep1_peak_1065	chr19	9022611	9022611	+	3.28688	NA	intron (VIT_19s0015g00910.t01, intron 1 of 4)	-intron (VIT_19s0015g00910.t01, intron 1 of 4)	401	VIT_19s0015g00910.t01	VIT_19s0015g00910	VIT_19s0015g00910.t01			VIT_19s0015g00910.t01
Nanog-rep1_peak_1740	chr6	16830339	16830339	+	3.28688	NA	intron (VIT_06s0009g03550.t01, intron 1 of 8)	-intron (VIT_06s0009g03550.t01, intron 1 of 8)	736	VIT_06s0009g03550.t01	VIT_06s0009g03550	VIT_06s0009g03550.t01			VIT_06s0009g03550.t01
Nanog-rep1_peak_1281	chr20	36307984	36307984	+	3.28688	NA	NA	NA	NA	NA
Nanog-rep1_peak_285	chr12	1765575	1765575	+	3.28688	NA	promoter-TSS (VIT_12s0028g01170.t01)	#NAME?	66	VIT_12s0028g01170.t01	VIT_12s0028g01170	VIT_12s0028g01170.t01			VIT_12s0028g01170.t01
Nanog-rep1_peak_871	chr18	962063	962063	+	3.28688	NA	promoter-TSS (VIT_18s0122g01370.t01)	#NAME?	303	VIT_18s0122g01380.t01	VIT_18s0122g01380	VIT_18s0122g01380.t01			VIT_18s0122g01380.t01
Nanog-rep1_peak_309	chr12	5074283	5074283	+	3.28688	NA	exon (VIT_12s0059g00170.t01, exon 1 of 2)	-exon (VIT_12s0059g00170.t01, exon 1 of 2)	244	VIT_12s0059g00170.t01	VIT_12s0059g00170	VIT_12s0059g00170.t01			VIT_12s0059g00170.t01
Nanog-rep1_peak_1143	chr2	6103698	6103698	+	3.28605	NA	intron (VIT_02s0012g00310.t01, intron 8 of 16)	-intron (VIT_02s0012g00310.t01, intron 8 of 16)	-9478	VIT_02s0012g00320.t01	VIT_02s0012g00320	VIT_02s0012g00320.t01			VIT_02s0012g00320.t01
Nanog-rep1_peak_1349	chr3	3173468	3173468	+	3.26377	NA	exon (VIT_03s0038g04360.t01, exon 1 of 6)	-exon (VIT_03s0038g04360.t01, exon 1 of 6)	370	VIT_03s0038g04360.t01	VIT_03s0038g04360	VIT_03s0038g04360.t01			VIT_03s0038g04360.t01
Nanog-rep1_peak_859	chr17	13384405	13384405	+	3.26288	NA	exon (VIT_17s0119g00090.t01, exon 1 of 4)	-exon (VIT_17s0119g00090.t01, exon 1 of 4)	197	VIT_17s0119g00090.t01	VIT_17s0119g00090	VIT_17s0119g00090.t01			VIT_17s0119g00090.t01
Nanog-rep1_peak_860	chr17	14192586	14192586	+	3.26055	NA	Intergenic	Intergenic	18072	VIT_17s0119g00400.t01	VIT_17s0119g00400	VIT_17s0119g00400.t01			VIT_17s0119g00400.t01
Nanog-rep1_peak_404	chr13	2379110	2379110	+	3.25105	NA	intron (VIT_13s0019g00250.t01, intron 1 of 3)	-intron (VIT_13s0019g00250.t01, intron 1 of 3)	533	VIT_13s0019g00250.t01	VIT_13s0019g00250	VIT_13s0019g00250.t01			VIT_13s0019g00250.t01
Nanog-rep1_peak_1962	chr8	14141481	14141481	+	3.25105	NA	exon (VIT_08s0040g03200.t01, exon 1 of 2)	-exon (VIT_08s0040g03200.t01, exon 1 of 2)	487	VIT_08s0040g03200.t01	VIT_08s0040g03200	VIT_08s0040g03200.t01			VIT_08s0040g03200.t01
Nanog-rep1_peak_683	chr15	16112132	16112132	+	3.25105	NA	exon (VIT_15s0048g01990.t01, exon 1 of 8)	-exon (VIT_15s0048g01990.t01, exon 1 of 8)	449	VIT_15s0048g01990.t01	VIT_15s0048g01990	VIT_15s0048g01990.t01			VIT_15s0048g01990.t01
Nanog-rep1_peak_887	chr18	3321568	3321568	+	3.25105	NA	intron (VIT_18s0001g03450.t01, intron 1 of 5)	-intron (VIT_18s0001g03450.t01, intron 1 of 5)	593	VIT_18s0001g03450.t01	VIT_18s0001g03450	VIT_18s0001g03450.t01			VIT_18s0001g03450.t01
Nanog-rep1_peak_40	chr1	5492184	5492184	+	3.25105	NA	intron (VIT_01s0011g05760.t01, intron 1 of 4)	-intron (VIT_01s0011g05760.t01, intron 1 of 4)	850	VIT_01s0011g05760.t01	VIT_01s0011g05760	VIT_01s0011g05760.t01			VIT_01s0011g05760.t01
Nanog-rep1_peak_745	chr16	16021460	16021460	+	3.25105	NA	intron (VIT_16s0100g00530.t01, intron 3 of 7)	-intron (VIT_16s0100g00530.t01, intron 3 of 7)	1337	VIT_16s0100g00530.t01	VIT_16s0100g00530	VIT_16s0100g00530.t01			VIT_16s0100g00530.t01
Nanog-rep1_peak_1039	chr19	3723481	3723481	+	3.25105	NA	intron (VIT_19s0014g03610.t01, intron 2 of 2)	-intron (VIT_19s0014g03610.t01, intron 2 of 2)	907	VIT_19s0014g03610.t01	VIT_19s0014g03610	VIT_19s0014g03610.t01			VIT_19s0014g03610.t01
Nanog-rep1_peak_374	chr12	22689776	22689776	+	3.25105	NA	exon (VIT_12s0035g02290.t01, exon 2 of 19)	-exon (VIT_12s0035g02290.t01, exon 2 of 19)	525	VIT_12s0035g02290.t01	VIT_12s0035g02290	VIT_12s0035g02290.t01			VIT_12s0035g02290.t01
Nanog-rep1_peak_399	chr13	2139323	2139323	+	3.25105	NA	intron (VIT_13s0067g03810.t01, intron 2 of 6)	-intron (VIT_13s0067g03810.t01, intron 2 of 6)	1118	VIT_13s0067g03810.t01	VIT_13s0067g03810	VIT_13s0067g03810.t01			VIT_13s0067g03810.t01
Nanog-rep1_peak_851	chr17	11175447	11175447	+	3.25105	NA	exon (VIT_17s0000g09500.t01, exon 2 of 12)	-exon (VIT_17s0000g09500.t01, exon 2 of 12)	1198	VIT_17s0000g09500.t01	VIT_17s0000g09500	VIT_17s0000g09500.t01			VIT_17s0000g09500.t01
Nanog-rep1_peak_1618	chr5	16926468	16926468	+	3.25105	NA	exon (VIT_05s0029g01090.t01, exon 1 of 7)	-exon (VIT_05s0029g01090.t01, exon 1 of 7)	1369	VIT_05s0029g01090.t01	VIT_05s0029g01090	VIT_05s0029g01090.t01			VIT_05s0029g01090.t01
Nanog-rep1_peak_1394	chr3	16377619	16377619	+	3.25105	NA	exon (VIT_03s0017g01000.t01, exon 1 of 1)	-exon (VIT_03s0017g01000.t01, exon 1 of 1)	141	VIT_03s0017g01000.t01	VIT_03s0017g01000	VIT_03s0017g01000.t01			VIT_03s0017g01000.t01
Nanog-rep1_peak_233	chr11	6175655	6175655	+	3.25105	NA	intron (VIT_11s0118g00440.t01, intron 1 of 2)	-intron (VIT_11s0118g00440.t01, intron 1 of 2)	1618	VIT_11s0118g00440.t01	VIT_11s0118g00440	VIT_11s0118g00440.t01			VIT_11s0118g00440.t01
Nanog-rep1_peak_1062	chr19	8685837	8685837	+	3.25105	NA	Intergenic	Intergenic	-8203	VIT_19s0015g00610.t01	VIT_19s0015g00610	VIT_19s0015g00610.t01			VIT_19s0015g00610.t01
Nanog-rep1_peak_246	chr11	7851777	7851777	+	3.25105	NA	promoter-TSS (VIT_11s0037g00160.t01)	#NAME?	-607	VIT_11s0037g00160.t01	VIT_11s0037g00160	VIT_11s0037g00160.t01			VIT_11s0037g00160.t01
Nanog-rep1_peak_847	chr17	10630139	10630139	+	3.25105	NA	exon (VIT_17s0000g09070.t01, exon 1 of 6)	-exon (VIT_17s0000g09070.t01, exon 1 of 6)	546	VIT_17s0000g09070.t01	VIT_17s0000g09070	VIT_17s0000g09070.t01			VIT_17s0000g09070.t01
Nanog-rep1_peak_1175	chr20	1934861	1934861	+	3.2455	NA	NA	NA	NA	NA
Nanog-rep1_peak_82	chr1	17574870	17574870	+	3.2455	NA	Intergenic	Intergenic	-16750	VIT_01s0010g01450.t01	VIT_01s0010g01450	VIT_01s0010g01450.t01			VIT_01s0010g01450.t01
Nanog-rep1_peak_2106	chr9	13590072	13590072	+	3.2455	NA	intron (VIT_09s0070g00380.t01, intron 1 of 5)	-intron (VIT_09s0070g00380.t01, intron 1 of 5)	1339	VIT_09s0070g00380.t01	VIT_09s0070g00380	VIT_09s0070g00380.t01			VIT_09s0070g00380.t01
Nanog-rep1_peak_1816	chr7	5933587	5933587	+	3.2455	NA	exon (VIT_07s0005g03110.t01, exon 1 of 2)	-exon (VIT_07s0005g03110.t01, exon 1 of 2)	243	VIT_07s0005g03110.t01	VIT_07s0005g03110	VIT_07s0005g03110.t01			VIT_07s0005g03110.t01
Nanog-rep1_peak_1145	chr2	6317411	6317411	+	3.23639	NA	intron (VIT_02s0012g00480.t01, intron 1 of 28)	-intron (VIT_02s0012g00480.t01, intron 1 of 28)	664	VIT_02s0012g00480.t01	VIT_02s0012g00480	VIT_02s0012g00480.t01			VIT_02s0012g00480.t01
Nanog-rep1_peak_1790	chr7	2382190	2382190	+	3.23639	NA	intron (VIT_07s0104g01360.t01, intron 2 of 3)	-intron (VIT_07s0104g01360.t01, intron 2 of 3)	1357	VIT_07s0104g01360.t01	VIT_07s0104g01360	VIT_07s0104g01360.t01			VIT_07s0104g01360.t01
Nanog-rep1_peak_1103	chr2	1518090	1518090	+	3.23639	NA	intron (VIT_02s0025g01570.t01, intron 1 of 15)	-intron (VIT_02s0025g01570.t01, intron 1 of 15)	483	VIT_02s0025g01570.t01	VIT_02s0025g01570	VIT_02s0025g01570.t01			VIT_02s0025g01570.t01
Nanog-rep1_peak_1723	chr6	12770797	12770797	+	3.23639	NA	exon (VIT_06s0009g01180.t01, exon 1 of 3)	-exon (VIT_06s0009g01180.t01, exon 1 of 3)	719	VIT_06s0009g01180.t01	VIT_06s0009g01180	VIT_06s0009g01180.t01			VIT_06s0009g01180.t01
Nanog-rep1_peak_1724	chr6	12979868	12979868	+	3.23639	NA	Intergenic	Intergenic	-2533	VIT_06s0009g01340.t01	VIT_06s0009g01340	VIT_06s0009g01340.t01			VIT_06s0009g01340.t01
Nanog-rep1_peak_1597	chr5	8275242	8275242	+	3.23639	NA	intron (VIT_05s0049g01180.t01, intron 1 of 7)	-intron (VIT_05s0049g01180.t01, intron 1 of 7)	1102	VIT_05s0049g01180.t01	VIT_05s0049g01180	VIT_05s0049g01180.t01			VIT_05s0049g01180.t01
Nanog-rep1_peak_2051	chr8	22382904	22382904	+	3.23639	NA	exon (VIT_08s0007g09040.t01, exon 1 of 2)	-exon (VIT_08s0007g09040.t01, exon 1 of 2)	1082	VIT_08s0007g09040.t01	VIT_08s0007g09040	VIT_08s0007g09040.t01			VIT_08s0007g09040.t01
Nanog-rep1_peak_820	chr17	5127248	5127248	+	3.23639	NA	exon (VIT_17s0000g04730.t01, exon 1 of 1)	-exon (VIT_17s0000g04730.t01, exon 1 of 1)	606	VIT_17s0000g04730.t01	VIT_17s0000g04730	VIT_17s0000g04730.t01			VIT_17s0000g04730.t01
Nanog-rep1_peak_509	chr14	1026110	1026110	+	3.23639	NA	intron (VIT_14s0060g01280.t01, intron 3 of 7)	-intron (VIT_14s0060g01280.t01, intron 3 of 7)	3302	VIT_14s0060g01280.t01	VIT_14s0060g01280	VIT_14s0060g01280.t01			VIT_14s0060g01280.t01
Nanog-rep1_peak_1487	chr4	15748597	15748597	+	3.23639	NA	Intergenic	Intergenic	-15947	VIT_04s0023g00010.t01	VIT_04s0023g00010	VIT_04s0023g00010.t01			VIT_04s0023g00010.t01
Nanog-rep1_peak_239	chr11	6448763	6448763	+	3.23639	NA	exon (VIT_11s0118g00670.t01, exon 3 of 6)	-exon (VIT_11s0118g00670.t01, exon 3 of 6)	413	VIT_11s0118g00670.t01	VIT_11s0118g00670	VIT_11s0118g00670.t01			VIT_11s0118g00670.t01
Nanog-rep1_peak_212	chr11	3690537	3690537	+	3.23639	NA	exon (VIT_11s0016g04390.t01, exon 1 of 3)	-exon (VIT_11s0016g04390.t01, exon 1 of 3)	528	VIT_11s0016g04390.t01	VIT_11s0016g04390	VIT_11s0016g04390.t01			VIT_11s0016g04390.t01
Nanog-rep1_peak_1561	chr5	2978718	2978718	+	3.23639	NA	exon (VIT_05s0020g01220.t01, exon 1 of 9)	-exon (VIT_05s0020g01220.t01, exon 1 of 9)	725	VIT_05s0020g01220.t01	VIT_05s0020g01220	VIT_05s0020g01220.t01			VIT_05s0020g01220.t01
Nanog-rep1_peak_1919	chr8	10787598	10787598	+	3.23639	NA	exon (VIT_08s0058g01330.t01, exon 2 of 4)	-exon (VIT_08s0058g01330.t01, exon 2 of 4)	462	VIT_08s0058g01330.t01	VIT_08s0058g01330	VIT_08s0058g01330.t01			VIT_08s0058g01330.t01
Nanog-rep1_peak_1359	chr3	4387958	4387958	+	3.23639	NA	exon (VIT_03s0063g00940.t01, exon 1 of 11)	-exon (VIT_03s0063g00940.t01, exon 1 of 11)	481	VIT_03s0063g00940.t01	VIT_03s0063g00940	VIT_03s0063g00940.t01			VIT_03s0063g00940.t01
Nanog-rep1_peak_95	chr1	19610376	19610376	+	3.23639	NA	exon (VIT_01s0010g02550.t01, exon 1 of 6)	-exon (VIT_01s0010g02550.t01, exon 1 of 6)	478	VIT_01s0010g02550.t01	VIT_01s0010g02550	VIT_01s0010g02550.t01			VIT_01s0010g02550.t01
Nanog-rep1_peak_1268	chr20	33546398	33546398	+	3.23639	NA	NA	NA	NA	NA
Nanog-rep1_peak_687	chr15	16601729	16601729	+	3.23639	NA	promoter-TSS (VIT_15s0048g02410.t01)	#NAME?	-426	VIT_15s0048g02410.t01	VIT_15s0048g02410	VIT_15s0048g02410.t01			VIT_15s0048g02410.t01
Nanog-rep1_peak_724	chr16	1773353	1773353	+	3.23639	NA	intron (VIT_16s0039g01850.t01, intron 2 of 6)	-intron (VIT_16s0039g01850.t01, intron 2 of 6)	794	VIT_16s0039g01850.t01	VIT_16s0039g01850	VIT_16s0039g01850.t01			VIT_16s0039g01850.t01
Nanog-rep1_peak_429	chr13	5570955	5570955	+	3.23639	NA	exon (VIT_13s0019g04240.t01, exon 1 of 12)	-exon (VIT_13s0019g04240.t01, exon 1 of 12)	426	VIT_13s0019g04240.t01	VIT_13s0019g04240	VIT_13s0019g04240.t01			VIT_13s0019g04240.t01
Nanog-rep1_peak_1885	chr8	1010518	1010518	+	3.22371	NA	intron (VIT_08s0056g00700.t01, intron 11 of 13)	-intron (VIT_08s0056g00700.t01, intron 11 of 13)	-12880	VIT_08s0056g00710.t01	VIT_08s0056g00710	VIT_08s0056g00710.t01			VIT_08s0056g00710.t01
Nanog-rep1_peak_589	chr14	25346101	25346101	+	3.21455	NA	intron (VIT_14s0068g01650.t01, intron 3 of 10)	-intron (VIT_14s0068g01650.t01, intron 3 of 10)	1617	VIT_14s0068g01650.t01	VIT_14s0068g01650	VIT_14s0068g01650.t01			VIT_14s0068g01650.t01
Nanog-rep1_peak_810	chr17	4014332	4014332	+	3.21455	NA	intron (VIT_17s0000g04000.t01, intron 2 of 4)	-intron (VIT_17s0000g04000.t01, intron 2 of 4)	667	VIT_17s0000g04000.t01	VIT_17s0000g04000	VIT_17s0000g04000.t01			VIT_17s0000g04000.t01
Nanog-rep1_peak_1843	chr7	15648670	15648670	+	3.21455	NA	exon (VIT_07s0129g00400.t01, exon 1 of 5)	-exon (VIT_07s0129g00400.t01, exon 1 of 5)	481	VIT_07s0129g00400.t01	VIT_07s0129g00400	VIT_07s0129g00400.t01			VIT_07s0129g00400.t01
Nanog-rep1_peak_689	chr15	17141104	17141104	+	3.21326	NA	promoter-TSS (VIT_15s0046g00060.t01)	#NAME?	-415	VIT_15s0046g00060.t01	VIT_15s0046g00060	VIT_15s0046g00060.t01			VIT_15s0046g00060.t01
Nanog-rep1_peak_291	chr12	2440517	2440517	+	3.19797	NA	intron (VIT_12s0028g01810.t01, intron 1 of 11)	-intron (VIT_12s0028g01810.t01, intron 1 of 11)	1519	VIT_12s0028g01810.t01	VIT_12s0028g01810	VIT_12s0028g01810.t01			VIT_12s0028g01810.t01
Nanog-rep1_peak_651	chr15	10799450	10799450	+	3.19419	NA	intron (VIT_15s0021g00920.t01, intron 1 of 1)	-intron (VIT_15s0021g00920.t01, intron 1 of 1)	813	VIT_15s0021g00920.t01	VIT_15s0021g00920	VIT_15s0021g00920.t01			VIT_15s0021g00920.t01
Nanog-rep1_peak_124	chr10	1174959	1174959	+	3.19419	NA	intron (VIT_10s0116g01920.t01, intron 1 of 1)	-intron (VIT_10s0116g01920.t01, intron 1 of 1)	1552	VIT_10s0116g01920.t01	VIT_10s0116g01920	VIT_10s0116g01920.t01			VIT_10s0116g01920.t01
Nanog-rep1_peak_1513	chr4	20032235	20032235	+	3.19419	NA	Intergenic	Intergenic	3329	VIT_04s0023g03470.t01	VIT_04s0023g03470	VIT_04s0023g03470.t01			VIT_04s0023g03470.t01
Nanog-rep1_peak_126	chr10	1197924	1197924	+	3.19419	NA	intron (VIT_10s0523g00030.t01, intron 1 of 12)	-intron (VIT_10s0523g00030.t01, intron 1 of 12)	968	VIT_10s0523g00030.t01	VIT_10s0523g00030	VIT_10s0523g00030.t01			VIT_10s0523g00030.t01
Nanog-rep1_peak_1792	chr7	2560319	2560319	+	3.18402	NA	intron (VIT_07s0104g01590.t01, intron 1 of 19)	-intron (VIT_07s0104g01590.t01, intron 1 of 19)	646	VIT_07s0104g01590.t01	VIT_07s0104g01590	VIT_07s0104g01590.t01			VIT_07s0104g01590.t01
Nanog-rep1_peak_2006	chr8	18399792	18399792	+	3.17916	NA	exon (VIT_08s0007g04470.t01, exon 2 of 7)	-exon (VIT_08s0007g04470.t01, exon 2 of 7)	1508	VIT_08s0007g04470.t01	VIT_08s0007g04470	VIT_08s0007g04470.t01			VIT_08s0007g04470.t01
Nanog-rep1_peak_1134	chr2	4098565	4098565	+	3.17916	NA	exon (VIT_02s0025g04550.t01, exon 2 of 5)	-exon (VIT_02s0025g04550.t01, exon 2 of 5)	1546	VIT_02s0025g04550.t01	VIT_02s0025g04550	VIT_02s0025g04550.t01			VIT_02s0025g04550.t01
Nanog-rep1_peak_1569	chr5	4116840	4116840	+	3.1754	NA	intron (VIT_05s0020g02430.t01, intron 1 of 3)	-intron (VIT_05s0020g02430.t01, intron 1 of 3)	694	VIT_05s0020g02430.t01	VIT_05s0020g02430	VIT_05s0020g02430.t01			VIT_05s0020g02430.t01
Nanog-rep1_peak_1794	chr7	2599943	2599943	+	3.16115	NA	exon (VIT_07s0104g01610.t01, exon 2 of 16)	-exon (VIT_07s0104g01610.t01, exon 2 of 16)	1377	VIT_07s0104g01610.t01	VIT_07s0104g01610	VIT_07s0104g01610.t01			VIT_07s0104g01610.t01
Nanog-rep1_peak_499	chr13	24392841	24392841	+	3.14686	NA	Intergenic	Intergenic	20120	VIT_13s0320g00070.t01	VIT_13s0320g00070	VIT_13s0320g00070.t01			VIT_13s0320g00070.t01
Nanog-rep1_peak_223	chr11	4493637	4493637	+	3.14686	NA	exon (VIT_11s0016g05210.t01, exon 1 of 4)	-exon (VIT_11s0016g05210.t01, exon 1 of 4)	548	VIT_11s0016g05210.t01	VIT_11s0016g05210	VIT_11s0016g05210.t01			VIT_11s0016g05210.t01
Nanog-rep1_peak_582	chr14	25100230	25100230	+	3.14686	NA	exon (VIT_14s0068g01400.t01, exon 4 of 4)	-exon (VIT_14s0068g01400.t01, exon 4 of 4)	1566	VIT_14s0068g01400.t01	VIT_14s0068g01400	VIT_14s0068g01400.t01			VIT_14s0068g01400.t01
Nanog-rep1_peak_2012	chr8	18821715	18821715	+	3.14614	NA	intron (VIT_08s0007g04870.t01, intron 2 of 4)	-intron (VIT_08s0007g04870.t01, intron 2 of 4)	1437	VIT_08s0007g04870.t01	VIT_08s0007g04870	VIT_08s0007g04870.t01			VIT_08s0007g04870.t01
Nanog-rep1_peak_1970	chr8	14390922	14390922	+	3.14147	NA	intron (VIT_08s0007g00010.t01, intron 2 of 2)	-intron (VIT_08s0007g00010.t01, intron 2 of 2)	2673	VIT_08s0007g00010.t01	VIT_08s0007g00010	VIT_08s0007g00010.t01			VIT_08s0007g00010.t01
Nanog-rep1_peak_266	chr11	17748336	17748336	+	3.14147	NA	TTS (VIT_11s0052g00400.t01)	#NAME?	1310	VIT_11s0052g00400.t01	VIT_11s0052g00400	VIT_11s0052g00400.t01			VIT_11s0052g00400.t01
Nanog-rep1_peak_42	chr1	6131710	6131710	+	3.11684	NA	intron (VIT_01s0011g06330.t01, intron 2 of 10)	-intron (VIT_01s0011g06330.t01, intron 2 of 10)	1392	VIT_01s0011g06330.t01	VIT_01s0011g06330	VIT_01s0011g06330.t01			VIT_01s0011g06330.t01
Nanog-rep1_peak_112	chr1	22603955	22603955	+	3.11684	NA	intron (VIT_01s0150g00160.t01, intron 1 of 1)	-intron (VIT_01s0150g00160.t01, intron 1 of 1)	766	VIT_01s0150g00160.t01	VIT_01s0150g00160	VIT_01s0150g00160.t01			VIT_01s0150g00160.t01
Nanog-rep1_peak_806	chr17	3774453	3774453	+	3.1146	NA	exon (VIT_17s0000g03860.t01, exon 1 of 1)	-exon (VIT_17s0000g03860.t01, exon 1 of 1)	387	VIT_17s0000g03860.t01	VIT_17s0000g03860	VIT_17s0000g03860.t01			VIT_17s0000g03860.t01
Nanog-rep1_peak_1664	chr6	684812	684812	+	3.1146	NA	intron (VIT_06s0004g00500.t01, intron 2 of 19)	-intron (VIT_06s0004g00500.t01, intron 2 of 19)	2821	VIT_06s0004g00500.t01	VIT_06s0004g00500	VIT_06s0004g00500.t01			VIT_06s0004g00500.t01
Nanog-rep1_peak_669	chr15	14359759	14359759	+	3.11185	NA	intron (VIT_15s0048g00240.t01, intron 1 of 6)	-intron (VIT_15s0048g00240.t01, intron 1 of 6)	659	VIT_15s0048g00240.t01	VIT_15s0048g00240	VIT_15s0048g00240.t01			VIT_15s0048g00240.t01
Nanog-rep1_peak_789	chr17	1382969	1382969	+	3.11185	NA	intron (VIT_17s0000g01840.t01, intron 1 of 10)	-intron (VIT_17s0000g01840.t01, intron 1 of 10)	575	VIT_17s0000g01840.t01	VIT_17s0000g01840	VIT_17s0000g01840.t01			VIT_17s0000g01840.t01
Nanog-rep1_peak_100	chr1	20971423	20971423	+	3.11185	NA	Intergenic	Intergenic	-14416	VIT_01s0010g03620.t01	VIT_01s0010g03620	VIT_01s0010g03620.t01			VIT_01s0010g03620.t01
Nanog-rep1_peak_31	chr1	3915442	3915442	+	3.10064	NA	exon (VIT_01s0011g04340.t01, exon 1 of 9)	-exon (VIT_01s0011g04340.t01, exon 1 of 9)	228	VIT_01s0011g04340.t01	VIT_01s0011g04340	VIT_01s0011g04340.t01			VIT_01s0011g04340.t01
Nanog-rep1_peak_604	chr14	26524756	26524756	+	3.10064	NA	TTS (VIT_14s0219g00300.t01)	#NAME?	268	VIT_14s0219g00290.t01	VIT_14s0219g00290	VIT_14s0219g00290.t01			VIT_14s0219g00290.t01
Nanog-rep1_peak_910	chr18	4752030	4752030	+	3.10064	NA	exon (VIT_18s0001g06350.t01, exon 1 of 1)	-exon (VIT_18s0001g06350.t01, exon 1 of 1)	579	VIT_18s0001g06350.t01	VIT_18s0001g06350	VIT_18s0001g06350.t01			VIT_18s0001g06350.t01
Nanog-rep1_peak_743	chr16	14567972	14567972	+	3.09686	NA	exon (VIT_16s0022g02120.t01, exon 1 of 3)	-exon (VIT_16s0022g02120.t01, exon 1 of 3)	766	VIT_16s0022g02120.t01	VIT_16s0022g02120	VIT_16s0022g02120.t01			VIT_16s0022g02120.t01
Nanog-rep1_peak_455	chr13	14602603	14602603	+	3.09686	NA	intron (VIT_13s0073g00610.t01, intron 9 of 31)	-intron (VIT_13s0073g00610.t01, intron 9 of 31)	5729	VIT_13s0073g00610.t01	VIT_13s0073g00610	VIT_13s0073g00610.t01			VIT_13s0073g00610.t01
Nanog-rep1_peak_1038	chr19	3543926	3543926	+	3.09392	NA	intron (VIT_19s0014g03390.t01, intron 1 of 1)	-intron (VIT_19s0014g03390.t01, intron 1 of 1)	352	VIT_19s0014g03390.t01	VIT_19s0014g03390	VIT_19s0014g03390.t01			VIT_19s0014g03390.t01
Nanog-rep1_peak_866	chr18	231723	231723	+	3.09392	NA	exon (VIT_18s0122g00190.t01, exon 3 of 7)	-exon (VIT_18s0122g00190.t01, exon 3 of 7)	1008	VIT_18s0122g00190.t01	VIT_18s0122g00190	VIT_18s0122g00190.t01			VIT_18s0122g00190.t01
Nanog-rep1_peak_414	chr13	3314979	3314979	+	3.09392	NA	exon (VIT_13s0019g02000.t01, exon 1 of 9)	-exon (VIT_13s0019g02000.t01, exon 1 of 9)	382	VIT_13s0019g02000.t01	VIT_13s0019g02000	VIT_13s0019g02000.t01			VIT_13s0019g02000.t01
Nanog-rep1_peak_388	chr13	1146798	1146798	+	3.09392	NA	exon (VIT_13s0067g02030.t01, exon 1 of 3)	-exon (VIT_13s0067g02030.t01, exon 1 of 3)	749	VIT_13s0067g02030.t01	VIT_13s0067g02030	VIT_13s0067g02030.t01			VIT_13s0067g02030.t01
Nanog-rep1_peak_1807	chr7	4558201	4558201	+	3.09392	NA	TTS (VIT_07s0005g02160.t01)	#NAME?	1396	VIT_07s0005g02160.t01	VIT_07s0005g02160	VIT_07s0005g02160.t01			VIT_07s0005g02160.t01
Nanog-rep1_peak_1501	chr4	18116924	18116924	+	3.09392	NA	intron (VIT_04s0023g01580.t01, intron 1 of 11)	-intron (VIT_04s0023g01580.t01, intron 1 of 11)	428	VIT_04s0023g01580.t01	VIT_04s0023g01580	VIT_04s0023g01580.t01			VIT_04s0023g01580.t01
Nanog-rep1_peak_2029	chr8	20119136	20119136	+	3.09392	NA	intron (VIT_08s0007g06350.t01, intron 1 of 9)	-intron (VIT_08s0007g06350.t01, intron 1 of 9)	1333	VIT_08s0007g06350.t01	VIT_08s0007g06350	VIT_08s0007g06350.t01			VIT_08s0007g06350.t01
Nanog-rep1_peak_1560	chr5	2962393	2962393	+	3.09392	NA	promoter-TSS (VIT_05s0020g01200.t01)	#NAME?	22	VIT_05s0020g01200.t01	VIT_05s0020g01200	VIT_05s0020g01200.t01			VIT_05s0020g01200.t01
Nanog-rep1_peak_1998	chr8	17715135	17715135	+	3.09392	NA	intron (VIT_08s0007g03750.t01, intron 14 of 22)	-intron (VIT_08s0007g03750.t01, intron 14 of 22)	13444	VIT_08s0007g03760.t01	VIT_08s0007g03760	VIT_08s0007g03760.t01			VIT_08s0007g03760.t01
Nanog-rep1_peak_671	chr15	14550101	14550101	+	3.09392	NA	intron (VIT_15s0048g00440.t01, intron 2 of 3)	-intron (VIT_15s0048g00440.t01, intron 2 of 3)	701	VIT_15s0048g00440.t01	VIT_15s0048g00440	VIT_15s0048g00440.t01			VIT_15s0048g00440.t01
Nanog-rep1_peak_293	chr12	2724167	2724167	+	3.09392	NA	Intergenic	Intergenic	-31191	VIT_12s0028g02020.t01	VIT_12s0028g02020	VIT_12s0028g02020.t01			VIT_12s0028g02020.t01
Nanog-rep1_peak_2019	chr8	19813687	19813687	+	3.09392	NA	exon (VIT_08s0007g05920.t01, exon 1 of 11)	-exon (VIT_08s0007g05920.t01, exon 1 of 11)	323	VIT_08s0007g05920.t01	VIT_08s0007g05920	VIT_08s0007g05920.t01			VIT_08s0007g05920.t01
Nanog-rep1_peak_737	chr16	13779353	13779353	+	3.09392	NA	exon (VIT_16s0022g01690.t01, exon 1 of 5)	-exon (VIT_16s0022g01690.t01, exon 1 of 5)	169	VIT_16s0022g01690.t01	VIT_16s0022g01690	VIT_16s0022g01690.t01			VIT_16s0022g01690.t01
Nanog-rep1_peak_1995	chr8	17567359	17567359	+	3.09392	NA	intron (VIT_08s0007g03620.t01, intron 2 of 3)	-intron (VIT_08s0007g03620.t01, intron 2 of 3)	259	VIT_08s0007g03620.t01	VIT_08s0007g03620	VIT_08s0007g03620.t01			VIT_08s0007g03620.t01
Nanog-rep1_peak_1564	chr5	3046057	3046057	+	3.0891	NA	intron (VIT_05s0020g01320.t01, intron 1 of 18)	-intron (VIT_05s0020g01320.t01, intron 1 of 18)	156	VIT_05s0020g01320.t01	VIT_05s0020g01320	VIT_05s0020g01320.t01			VIT_05s0020g01320.t01
Nanog-rep1_peak_183	chr11	1775046	1775046	+	3.07926	NA	promoter-TSS (VIT_11s0016g02170.t01)	#NAME?	74	VIT_11s0016g02170.t01	VIT_11s0016g02170	VIT_11s0016g02170.t01			VIT_11s0016g02170.t01
Nanog-rep1_peak_975	chr18	13815479	13815479	+	3.07871	NA	intron (VIT_18s0001g15670.t01, intron 2 of 3)	-intron (VIT_18s0001g15670.t01, intron 2 of 3)	1500	VIT_18s0001g15670.t01	VIT_18s0001g15670	VIT_18s0001g15670.t01			VIT_18s0001g15670.t01
Nanog-rep1_peak_192	chr11	2334542	2334542	+	3.07871	NA	exon (VIT_11s0016g02890.t01, exon 3 of 7)	-exon (VIT_11s0016g02890.t01, exon 3 of 7)	1101	VIT_11s0016g02890.t01	VIT_11s0016g02890	VIT_11s0016g02890.t01			VIT_11s0016g02890.t01
Nanog-rep1_peak_1156	chr2	8293778	8293778	+	3.07697	NA	intron (VIT_02s0012g01850.t01, intron 1 of 6)	-intron (VIT_02s0012g01850.t01, intron 1 of 6)	4128	VIT_02s0012g01850.t01	VIT_02s0012g01850	VIT_02s0012g01850.t01			VIT_02s0012g01850.t01
Nanog-rep1_peak_1550	chr5	1598919	1598919	+	3.06547	NA	intron (VIT_05s0077g02070.t01, intron 2 of 4)	-intron (VIT_05s0077g02070.t01, intron 2 of 4)	331	VIT_05s0077g02070.t01	VIT_05s0077g02070	VIT_05s0077g02070.t01			VIT_05s0077g02070.t01
Nanog-rep1_peak_1863	chr7	18302719	18302719	+	3.05343	NA	exon (VIT_07s0031g02150.t01, exon 1 of 2)	-exon (VIT_07s0031g02150.t01, exon 1 of 2)	105	VIT_07s0031g02150.t01	VIT_07s0031g02150	VIT_07s0031g02150.t01			VIT_07s0031g02150.t01
Nanog-rep1_peak_1583	chr5	5733834	5733834	+	3.03493	NA	exon (VIT_05s0020g04060.t01, exon 5 of 8)	-exon (VIT_05s0020g04060.t01, exon 5 of 8)	1960	VIT_05s0020g04060.t01	VIT_05s0020g04060	VIT_05s0020g04060.t01			VIT_05s0020g04060.t01
Nanog-rep1_peak_1826	chr7	7773742	7773742	+	3.03366	NA	intron (VIT_07s0005g04550.t01, intron 2 of 7)	-intron (VIT_07s0005g04550.t01, intron 2 of 7)	1283	VIT_07s0005g04550.t01	VIT_07s0005g04550	VIT_07s0005g04550.t01			VIT_07s0005g04550.t01
Nanog-rep1_peak_1094	chr2	577075	577075	+	3.02511	NA	intron (VIT_02s0025g00480.t01, intron 1 of 3)	-intron (VIT_02s0025g00480.t01, intron 1 of 3)	1776	VIT_02s0025g00480.t01	VIT_02s0025g00480	VIT_02s0025g00480.t01			VIT_02s0025g00480.t01
Nanog-rep1_peak_974	chr18	13720937	13720937	+	3.0185	NA	intron (VIT_18s0001g15600.t01, intron 1 of 12)	-intron (VIT_18s0001g15600.t01, intron 1 of 12)	245	VIT_18s0001g15600.t01	VIT_18s0001g15600	VIT_18s0001g15600.t01			VIT_18s0001g15600.t01
Nanog-rep1_peak_678	chr15	15553169	15553169	+	3.01401	NA	intron (VIT_15s0048g01410.t01, intron 5 of 11)	-intron (VIT_15s0048g01410.t01, intron 5 of 11)	11702	VIT_15s0048g01410.t01	VIT_15s0048g01410	VIT_15s0048g01410.t01			VIT_15s0048g01410.t01
Nanog-rep1_peak_776	chr17	407739	407739	+	3.00506	NA	exon (VIT_17s0000g00620.t01, exon 2 of 7)	-exon (VIT_17s0000g00620.t01, exon 2 of 7)	771	VIT_17s0000g00620.t01	VIT_17s0000g00620	VIT_17s0000g00620.t01			VIT_17s0000g00620.t01
Nanog-rep1_peak_1823	chr7	7407964	7407964	+	3.00506	NA	intron (VIT_07s0005g04280.t01, intron 2 of 6)	-intron (VIT_07s0005g04280.t01, intron 2 of 6)	4831	VIT_07s0005g04280.t01	VIT_07s0005g04280	VIT_07s0005g04280.t01			VIT_07s0005g04280.t01
Nanog-rep1_peak_1964	chr8	14217693	14217693	+	3.00506	NA	intron (VIT_08s0040g03270.t01, intron 4 of 15)	-intron (VIT_08s0040g03270.t01, intron 4 of 15)	3288	VIT_08s0040g03270.t01	VIT_08s0040g03270	VIT_08s0040g03270.t01			VIT_08s0040g03270.t01
Nanog-rep1_peak_1522	chr4	23540900	23540900	+	3.00506	NA	intron (VIT_04s0044g01700.t01, intron 10 of 14)	-intron (VIT_04s0044g01700.t01, intron 10 of 14)	8180	VIT_04s0044g01700.t01	VIT_04s0044g01700	VIT_04s0044g01700.t01			VIT_04s0044g01700.t01
Nanog-rep1_peak_1873	chr7	20320199	20320199	+	2.9941	NA	intron (VIT_07s0130g00110.t01, intron 1 of 7)	-intron (VIT_07s0130g00110.t01, intron 1 of 7)	207	VIT_07s0130g00110.t01	VIT_07s0130g00110	VIT_07s0130g00110.t01			VIT_07s0130g00110.t01
Nanog-rep1_peak_942	chr18	8695220	8695220	+	2.98583	NA	intron (VIT_18s0001g10370.t01, intron 3 of 4)	-intron (VIT_18s0001g10370.t01, intron 3 of 4)	2963	VIT_18s0001g10370.t01	VIT_18s0001g10370	VIT_18s0001g10370.t01			VIT_18s0001g10370.t01
Nanog-rep1_peak_1256	chr20	31659150	31659150	+	2.98583	NA	NA	NA	NA	NA
Nanog-rep1_peak_1220	chr20	19051230	19051230	+	2.97706	NA	NA	NA	NA	NA
Nanog-rep1_peak_1180	chr20	7159300	7159300	+	2.97706	NA	NA	NA	NA	NA
Nanog-rep1_peak_989	chr18	24456619	24456619	+	2.97706	NA	Intergenic	Intergenic	-2649	VIT_18s0041g00130.t01	VIT_18s0041g00130	VIT_18s0041g00130.t01			VIT_18s0041g00130.t01
Nanog-rep1_peak_1917	chr8	10574841	10574841	+	2.97706	NA	intron (VIT_08s0058g01150.t01, intron 5 of 8)	-intron (VIT_08s0058g01150.t01, intron 5 of 8)	2363	VIT_08s0058g01150.t01	VIT_08s0058g01150	VIT_08s0058g01150.t01			VIT_08s0058g01150.t01
Nanog-rep1_peak_1428	chr4	1080128	1080128	+	2.97287	NA	exon (VIT_04s0008g01310.t01, exon 1 of 14)	-exon (VIT_04s0008g01310.t01, exon 1 of 14)	412	VIT_04s0008g01310.t01	VIT_04s0008g01310	VIT_04s0008g01310.t01			VIT_04s0008g01310.t01
Nanog-rep1_peak_2129	chr9	22864229	22864229	+	2.97287	NA	intron (VIT_09s0054g01780.t01, intron 1 of 15)	-intron (VIT_09s0054g01780.t01, intron 1 of 15)	194	VIT_09s0054g01780.t01	VIT_09s0054g01780	VIT_09s0054g01780.t01			VIT_09s0054g01780.t01
Nanog-rep1_peak_2018	chr8	19544264	19544264	+	2.95998	NA	intron (VIT_08s0007g05630.t01, intron 4 of 5)	-intron (VIT_08s0007g05630.t01, intron 4 of 5)	-4791	VIT_08s0007g05650.t01	VIT_08s0007g05650	VIT_08s0007g05650.t01			VIT_08s0007g05650.t01
Nanog-rep1_peak_2094	chr9	6587767	6587767	+	2.95074	NA	intron (VIT_09s0002g06660.t01, intron 8 of 11)	-intron (VIT_09s0002g06660.t01, intron 8 of 11)	14641	VIT_09s0002g06660.t01	VIT_09s0002g06660	VIT_09s0002g06660.t01			VIT_09s0002g06660.t01
Nanog-rep1_peak_1492	chr4	17258262	17258262	+	2.95074	NA	promoter-TSS (VIT_04s0023g00850.t01)	#NAME?	747	VIT_04s0023g00840.t01	VIT_04s0023g00840	VIT_04s0023g00840.t01			VIT_04s0023g00840.t01
Nanog-rep1_peak_1918	chr8	10745011	10745011	+	2.95074	NA	intron (VIT_08s0058g01290.t01, intron 1 of 4)	-intron (VIT_08s0058g01290.t01, intron 1 of 4)	446	VIT_08s0058g01290.t01	VIT_08s0058g01290	VIT_08s0058g01290.t01			VIT_08s0058g01290.t01
Nanog-rep1_peak_590	chr14	25438137	25438137	+	2.95074	NA	intron (VIT_14s0068g01730.t01, intron 5 of 9)	-intron (VIT_14s0068g01730.t01, intron 5 of 9)	2071	VIT_14s0068g01730.t01	VIT_14s0068g01730	VIT_14s0068g01730.t01			VIT_14s0068g01730.t01
Nanog-rep1_peak_1725	chr6	13573509	13573509	+	2.9498	NA	TTS (VIT_06s0009g01610.t01)	#NAME?	588	VIT_06s0009g01620.t01	VIT_06s0009g01620	VIT_06s0009g01620.t01			VIT_06s0009g01620.t01
Nanog-rep1_peak_1864	chr7	18334130	18334130	+	2.9498	NA	exon (VIT_07s0031g02190.t01, exon 8 of 24)	-exon (VIT_07s0031g02190.t01, exon 8 of 24)	3809	VIT_07s0031g02190.t01	VIT_07s0031g02190	VIT_07s0031g02190.t01			VIT_07s0031g02190.t01
Nanog-rep1_peak_1978	chr8	15176414	15176414	+	2.9498	NA	TTS (VIT_08s0007g01070.t01)	#NAME?	2303	VIT_08s0007g01070.t01	VIT_08s0007g01070	VIT_08s0007g01070.t01			VIT_08s0007g01070.t01
Nanog-rep1_peak_1580	chr5	5266279	5266279	+	2.9498	NA	Intergenic	Intergenic	-1180	VIT_05s0020g03500.t01	VIT_05s0020g03500	VIT_05s0020g03500.t01			VIT_05s0020g03500.t01
Nanog-rep1_peak_2020	chr8	19833593	19833593	+	2.9498	NA	promoter-TSS (VIT_08s0007g05940.t01)	#NAME?	10	VIT_08s0007g05940.t01	VIT_08s0007g05940	VIT_08s0007g05940.t01			VIT_08s0007g05940.t01
Nanog-rep1_peak_1600	chr5	8867506	8867506	+	2.9498	NA	intron (VIT_05s0049g01500.t01, intron 1 of 3)	-intron (VIT_05s0049g01500.t01, intron 1 of 3)	958	VIT_05s0049g01500.t01	VIT_05s0049g01500	VIT_05s0049g01500.t01			VIT_05s0049g01500.t01
Nanog-rep1_peak_1739	chr6	16773063	16773063	+	2.9498	NA	intron (VIT_06s0009g03520.t01, intron 1 of 11)	-intron (VIT_06s0009g03520.t01, intron 1 of 11)	707	VIT_06s0009g03520.t01	VIT_06s0009g03520	VIT_06s0009g03520.t01			VIT_06s0009g03520.t01
Nanog-rep1_peak_1549	chr5	1598001	1598001	+	2.9498	NA	TTS (VIT_05s0077g02070.t01)	#NAME?	1249	VIT_05s0077g02070.t01	VIT_05s0077g02070	VIT_05s0077g02070.t01			VIT_05s0077g02070.t01
Nanog-rep1_peak_1362	chr3	5450053	5450053	+	2.9498	NA	intron (VIT_03s0063g02190.t01, intron 4 of 7)	-intron (VIT_03s0063g02190.t01, intron 4 of 7)	4007	VIT_03s0063g02190.t01	VIT_03s0063g02190	VIT_03s0063g02190.t01			VIT_03s0063g02190.t01
Nanog-rep1_peak_147	chr10	6601937	6601937	+	2.9498	NA	intron (VIT_10s0003g03860.t01, intron 1 of 7)	-intron (VIT_10s0003g03860.t01, intron 1 of 7)	901	VIT_10s0003g03860.t01	VIT_10s0003g03860	VIT_10s0003g03860.t01			VIT_10s0003g03860.t01
Nanog-rep1_peak_573	chr14	24058958	24058958	+	2.9498	NA	promoter-TSS (VIT_14s0068g00340.t01)	#NAME?	37	VIT_14s0068g00340.t01	VIT_14s0068g00340	VIT_14s0068g00340.t01			VIT_14s0068g00340.t01
Nanog-rep1_peak_1465	chr4	5460786	5460786	+	2.9498	NA	exon (VIT_04s0008g05850.t01, exon 1 of 1)	-exon (VIT_04s0008g05850.t01, exon 1 of 1)	646	VIT_04s0008g05850.t01	VIT_04s0008g05850	VIT_04s0008g05850.t01			VIT_04s0008g05850.t01
Nanog-rep1_peak_829	chr17	6607141	6607141	+	2.9498	NA	intron (VIT_17s0000g06030.t01, intron 1 of 9)	-intron (VIT_17s0000g06030.t01, intron 1 of 9)	238	VIT_17s0000g06030.t01	VIT_17s0000g06030	VIT_17s0000g06030.t01			VIT_17s0000g06030.t01
Nanog-rep1_peak_1297	chr20	40003253	40003253	+	2.9498	NA	NA	NA	NA	NA
Nanog-rep1_peak_1677	chr6	3484793	3484793	+	2.9498	NA	intron (VIT_06s0004g02770.t01, intron 1 of 18)	-intron (VIT_06s0004g02770.t01, intron 1 of 18)	1197	VIT_06s0004g02770.t01	VIT_06s0004g02770	VIT_06s0004g02770.t01			VIT_06s0004g02770.t01
Nanog-rep1_peak_2116	chr9	19258857	19258857	+	2.9498	NA	exon (VIT_09s0018g01820.t01, exon 1 of 3)	-exon (VIT_09s0018g01820.t01, exon 1 of 3)	1037	VIT_09s0018g01820.t01	VIT_09s0018g01820	VIT_09s0018g01820.t01			VIT_09s0018g01820.t01
Nanog-rep1_peak_564	chr14	22242440	22242440	+	2.9498	NA	exon (VIT_14s0083g00200.t01, exon 2 of 14)	-exon (VIT_14s0083g00200.t01, exon 2 of 14)	574	VIT_14s0083g00200.t01	VIT_14s0083g00200	VIT_14s0083g00200.t01			VIT_14s0083g00200.t01
Nanog-rep1_peak_1779	chr7	1695102	1695102	+	2.9498	NA	intron (VIT_07s0104g00460.t01, intron 2 of 13)	-intron (VIT_07s0104g00460.t01, intron 2 of 13)	714	VIT_07s0104g00460.t01	VIT_07s0104g00460	VIT_07s0104g00460.t01			VIT_07s0104g00460.t01
Nanog-rep1_peak_486	chr13	22580290	22580290	+	2.9498	NA	Intergenic	Intergenic	6088	VIT_13s0064g00790.t01	VIT_13s0064g00790	VIT_13s0064g00790.t01			VIT_13s0064g00790.t01
Nanog-rep1_peak_935	chr18	7637254	7637254	+	2.9498	NA	exon (VIT_18s0001g09170.t01, exon 2 of 14)	-exon (VIT_18s0001g09170.t01, exon 2 of 14)	1049	VIT_18s0001g09170.t01	VIT_18s0001g09170	VIT_18s0001g09170.t01			VIT_18s0001g09170.t01
Nanog-rep1_peak_1746	chr6	17785124	17785124	+	2.9498	NA	intron (VIT_06s0061g00380.t01, intron 1 of 14)	-intron (VIT_06s0061g00380.t01, intron 1 of 14)	524	VIT_06s0061g00380.t01	VIT_06s0061g00380	VIT_06s0061g00380.t01			VIT_06s0061g00380.t01
Nanog-rep1_peak_622	chr14	28631243	28631243	+	2.9498	NA	exon (VIT_14s0066g02440.t01, exon 1 of 4)	-exon (VIT_14s0066g02440.t01, exon 1 of 4)	363	VIT_14s0066g02440.t01	VIT_14s0066g02440	VIT_14s0066g02440.t01			VIT_14s0066g02440.t01
Nanog-rep1_peak_1447	chr4	3085007	3085007	+	2.9498	NA	exon (VIT_04s0008g03740.t01, exon 1 of 3)	-exon (VIT_04s0008g03740.t01, exon 1 of 3)	296	VIT_04s0008g03740.t01	VIT_04s0008g03740	VIT_04s0008g03740.t01			VIT_04s0008g03740.t01
Nanog-rep1_peak_1987	chr8	16929093	16929093	+	2.9498	NA	intron (VIT_08s0007g02870.t01, intron 5 of 7)	-intron (VIT_08s0007g02870.t01, intron 5 of 7)	-6843	VIT_08s0007g02860.t01	VIT_08s0007g02860	VIT_08s0007g02860.t01			VIT_08s0007g02860.t01
Nanog-rep1_peak_665	chr15	13468985	13468985	+	2.9498	NA	intron (VIT_15s0021g02480.t01, intron 1 of 3)	-intron (VIT_15s0021g02480.t01, intron 1 of 3)	488	VIT_15s0021g02480.t01	VIT_15s0021g02480	VIT_15s0021g02480.t01			VIT_15s0021g02480.t01
Nanog-rep1_peak_949	chr18	10688124	10688124	+	2.9498	NA	intron (VIT_18s0001g12510.t01, intron 1 of 16)	-intron (VIT_18s0001g12510.t01, intron 1 of 16)	1308	VIT_18s0001g12510.t01	VIT_18s0001g12510	VIT_18s0001g12510.t01			VIT_18s0001g12510.t01
Nanog-rep1_peak_1585	chr5	5796758	5796758	+	2.9498	NA	intron (VIT_05s0020g04150.t01, intron 1 of 3)	-intron (VIT_05s0020g04150.t01, intron 1 of 3)	1452	VIT_05s0020g04150.t01	VIT_05s0020g04150	VIT_05s0020g04150.t01			VIT_05s0020g04150.t01
Nanog-rep1_peak_348	chr12	18990493	18990493	+	2.9498	NA	exon (VIT_12s0034g02510.t01, exon 1 of 3)	-exon (VIT_12s0034g02510.t01, exon 1 of 3)	801	VIT_12s0034g02510.t01	VIT_12s0034g02510	VIT_12s0034g02510.t01			VIT_12s0034g02510.t01
Nanog-rep1_peak_1817	chr7	6264432	6264432	+	2.9498	NA	intron (VIT_07s0005g03380.t01, intron 4 of 13)	-intron (VIT_07s0005g03380.t01, intron 4 of 13)	2475	VIT_07s0005g03380.t01	VIT_07s0005g03380	VIT_07s0005g03380.t01			VIT_07s0005g03380.t01
Nanog-rep1_peak_267	chr11	17868618	17868618	+	2.9498	NA	promoter-TSS (VIT_11s0052g00460.t01)	#NAME?	-391	VIT_11s0052g00460.t01	VIT_11s0052g00460	VIT_11s0052g00460.t01			VIT_11s0052g00460.t01
Nanog-rep1_peak_78	chr1	17020254	17020254	+	2.9498	NA	exon (VIT_01s0010g01230.t01, exon 1 of 12)	-exon (VIT_01s0010g01230.t01, exon 1 of 12)	514	VIT_01s0010g01230.t01	VIT_01s0010g01230	VIT_01s0010g01230.t01			VIT_01s0010g01230.t01
Nanog-rep1_peak_1241	chr20	25637143	25637143	+	2.9498	NA	NA	NA	NA	NA
Nanog-rep1_peak_761	chr16	20985805	20985805	+	2.9498	NA	Intergenic	Intergenic	-4442	VIT_16s0098g00540.t01	VIT_16s0098g00540	VIT_16s0098g00540.t01			VIT_16s0098g00540.t01
Nanog-rep1_peak_441	chr13	7043432	7043432	+	2.94666	NA	intron (VIT_13s0019g05210.t01, intron 1 of 1)	-intron (VIT_13s0019g05210.t01, intron 1 of 1)	1036	VIT_13s0019g05210.t01	VIT_13s0019g05210	VIT_13s0019g05210.t01			VIT_13s0019g05210.t01
Nanog-rep1_peak_442	chr13	7056821	7056821	+	2.94157	NA	exon (VIT_13s0019g05240.t01, exon 3 of 6)	-exon (VIT_13s0019g05240.t01, exon 3 of 6)	888	VIT_13s0019g05240.t01	VIT_13s0019g05240	VIT_13s0019g05240.t01			VIT_13s0019g05240.t01
Nanog-rep1_peak_1000	chr18	29072699	29072699	+	2.94157	NA	intron (VIT_18s0089g01180.t01, intron 1 of 2)	-intron (VIT_18s0089g01180.t01, intron 1 of 2)	1561	VIT_18s0089g01180.t01	VIT_18s0089g01180	VIT_18s0089g01180.t01			VIT_18s0089g01180.t01
Nanog-rep1_peak_1266	chr20	33092049	33092049	+	2.94157	NA	NA	NA	NA	NA
Nanog-rep1_peak_1765	chr7	1037840	1037840	+	2.94157	NA	intron (VIT_07s0151g00690.t01, intron 2 of 2)	-intron (VIT_07s0151g00690.t01, intron 2 of 2)	1881	VIT_07s0151g00690.t01	VIT_07s0151g00690	VIT_07s0151g00690.t01			VIT_07s0151g00690.t01
Nanog-rep1_peak_945	chr18	9401164	9401164	+	2.94157	NA	promoter-TSS (VIT_18s0001g11080.t01)	#NAME?	54	VIT_18s0001g11080.t01	VIT_18s0001g11080	VIT_18s0001g11080.t01			VIT_18s0001g11080.t01
Nanog-rep1_peak_1295	chr20	39495976	39495976	+	2.94157	NA	NA	NA	NA	NA
Nanog-rep1_peak_306	chr12	4590079	4590079	+	2.94157	NA	intron (VIT_12s0028g03700.t01, intron 1 of 10)	-intron (VIT_12s0028g03700.t01, intron 1 of 10)	2943	VIT_12s0028g03700.t01	VIT_12s0028g03700	VIT_12s0028g03700.t01			VIT_12s0028g03700.t01
Nanog-rep1_peak_1096	chr2	887225	887225	+	2.94157	NA	TTS (VIT_02s0025g00920.t01)	#NAME?	920	VIT_02s0025g00920.t01	VIT_02s0025g00920	VIT_02s0025g00920.t01			VIT_02s0025g00920.t01
Nanog-rep1_peak_498	chr13	24392477	24392477	+	2.9403	NA	Intergenic	Intergenic	19756	VIT_13s0320g00070.t01	VIT_13s0320g00070	VIT_13s0320g00070.t01			VIT_13s0320g00070.t01
Nanog-rep1_peak_1192	chr20	11010504	11010504	+	2.93259	NA	NA	NA	NA	NA
Nanog-rep1_peak_1780	chr7	1786477	1786477	+	2.92703	NA	exon (VIT_07s0104g00570.t01, exon 1 of 4)	-exon (VIT_07s0104g00570.t01, exon 1 of 4)	500	VIT_07s0104g00570.t01	VIT_07s0104g00570	VIT_07s0104g00570.t01			VIT_07s0104g00570.t01
Nanog-rep1_peak_1376	chr3	6996113	6996113	+	2.92068	NA	exon (VIT_03s0091g00560.t01, exon 4 of 7)	-exon (VIT_03s0091g00560.t01, exon 4 of 7)	1015	VIT_03s0091g00560.t01	VIT_03s0091g00560	VIT_03s0091g00560.t01			VIT_03s0091g00560.t01
Nanog-rep1_peak_1709	chr6	8895453	8895453	+	2.92068	NA	exon (VIT_06s0004g08160.t01, exon 1 of 15)	-exon (VIT_06s0004g08160.t01, exon 1 of 15)	260	VIT_06s0004g08160.t01	VIT_06s0004g08160	VIT_06s0004g08160.t01			VIT_06s0004g08160.t01
Nanog-rep1_peak_1459	chr4	4899827	4899827	+	2.92068	NA	promoter-TSS (VIT_04s0008g05460.t01)	#NAME?	-706	VIT_04s0008g05460.t01	VIT_04s0008g05460	VIT_04s0008g05460.t01			VIT_04s0008g05460.t01
Nanog-rep1_peak_943	chr18	8766067	8766067	+	2.92068	NA	intron (VIT_18s0001g10450.t01, intron 2 of 4)	-intron (VIT_18s0001g10450.t01, intron 2 of 4)	3675	VIT_18s0001g10450.t01	VIT_18s0001g10450	VIT_18s0001g10450.t01			VIT_18s0001g10450.t01
Nanog-rep1_peak_1041	chr19	4154436	4154436	+	2.92068	NA	intron (VIT_19s0014g03920.t01, intron 1 of 19)	-intron (VIT_19s0014g03920.t01, intron 1 of 19)	616	VIT_19s0014g03920.t01	VIT_19s0014g03920	VIT_19s0014g03920.t01			VIT_19s0014g03920.t01
Nanog-rep1_peak_1036	chr19	3027129	3027129	+	2.92068	NA	exon (VIT_19s0014g02930.t01, exon 1 of 8)	-exon (VIT_19s0014g02930.t01, exon 1 of 8)	322	VIT_19s0014g02930.t01	VIT_19s0014g02930	VIT_19s0014g02930.t01			VIT_19s0014g02930.t01
Nanog-rep1_peak_587	chr14	25344385	25344385	+	2.92068	NA	promoter-TSS (VIT_14s0068g01650.t01)	#NAME?	-99	VIT_14s0068g01650.t01	VIT_14s0068g01650	VIT_14s0068g01650.t01			VIT_14s0068g01650.t01
Nanog-rep1_peak_1099	chr2	1262689	1262689	+	2.92068	NA	exon (VIT_02s0025g01340.t01, exon 2 of 3)	-exon (VIT_02s0025g01340.t01, exon 2 of 3)	1058	VIT_02s0025g01340.t01	VIT_02s0025g01340	VIT_02s0025g01340.t01			VIT_02s0025g01340.t01
Nanog-rep1_peak_1627	chr5	19440763	19440763	+	2.92068	NA	exon (VIT_05s0062g00910.t01, exon 1 of 1)	-exon (VIT_05s0062g00910.t01, exon 1 of 1)	435	VIT_05s0062g00910.t01	VIT_05s0062g00910	VIT_05s0062g00910.t01			VIT_05s0062g00910.t01
Nanog-rep1_peak_346	chr12	18567835	18567835	+	2.92068	NA	exon (VIT_12s0034g02220.t01, exon 1 of 4)	-exon (VIT_12s0034g02220.t01, exon 1 of 4)	226	VIT_12s0034g02220.t01	VIT_12s0034g02220	VIT_12s0034g02220.t01			VIT_12s0034g02220.t01
Nanog-rep1_peak_18	chr1	1798428	1798428	+	2.92068	NA	intron (VIT_01s0011g02120.t01, intron 1 of 17)	-intron (VIT_01s0011g02120.t01, intron 1 of 17)	316	VIT_01s0011g02120.t01	VIT_01s0011g02120	VIT_01s0011g02120.t01			VIT_01s0011g02120.t01
Nanog-rep1_peak_373	chr12	22610003	22610003	+	2.92068	NA	Intergenic	Intergenic	-3889	VIT_12s0035g02210.t01	VIT_12s0035g02210	VIT_12s0035g02210.t01			VIT_12s0035g02210.t01
Nanog-rep1_peak_98	chr1	19964516	19964516	+	2.92068	NA	Intergenic	Intergenic	-11117	VIT_01s0010g02920.t01	VIT_01s0010g02920	VIT_01s0010g02920.t01			VIT_01s0010g02920.t01
Nanog-rep1_peak_1924	chr8	10948454	10948454	+	2.92068	NA	exon (VIT_08s0040g00040.t01, exon 2 of 5)	-exon (VIT_08s0040g00040.t01, exon 2 of 5)	448	VIT_08s0040g00040.t01	VIT_08s0040g00040	VIT_08s0040g00040.t01			VIT_08s0040g00040.t01
Nanog-rep1_peak_1546	chr5	1414161	1414161	+	2.92068	NA	exon (VIT_05s0077g01790.t01, exon 1 of 7)	-exon (VIT_05s0077g01790.t01, exon 1 of 7)	151	VIT_05s0077g01790.t01	VIT_05s0077g01790	VIT_05s0077g01790.t01			VIT_05s0077g01790.t01
Nanog-rep1_peak_292	chr12	2691295	2691295	+	2.92068	NA	intron (VIT_12s0028g02020.t01, intron 1 of 3)	-intron (VIT_12s0028g02020.t01, intron 1 of 3)	1681	VIT_12s0028g02020.t01	VIT_12s0028g02020	VIT_12s0028g02020.t01			VIT_12s0028g02020.t01
Nanog-rep1_peak_1846	chr7	15942542	15942542	+	2.92068	NA	intron (VIT_07s0129g00690.t01, intron 1 of 13)	-intron (VIT_07s0129g00690.t01, intron 1 of 13)	2103	VIT_07s0129g00690.t01	VIT_07s0129g00690	VIT_07s0129g00690.t01			VIT_07s0129g00690.t01
Nanog-rep1_peak_545	chr14	10287079	10287079	+	2.92068	NA	intron (VIT_14s0036g00510.t01, intron 2 of 3)	-intron (VIT_14s0036g00510.t01, intron 2 of 3)	10834	VIT_14s0036g00510.t01	VIT_14s0036g00510	VIT_14s0036g00510.t01			VIT_14s0036g00510.t01
Nanog-rep1_peak_1282	chr20	36426825	36426825	+	2.92068	NA	NA	NA	NA	NA
Nanog-rep1_peak_533	chr14	4918845	4918845	+	2.92068	NA	TTS (VIT_14s0030g00710.t01)	#NAME?	10140	VIT_14s0030g00720.t01	VIT_14s0030g00720	VIT_14s0030g00720.t01			VIT_14s0030g00720.t01
Nanog-rep1_peak_1619	chr5	16942083	16942083	+	2.92068	NA	intron (VIT_05s0029g01100.t01, intron 1 of 11)	-intron (VIT_05s0029g01100.t01, intron 1 of 11)	422	VIT_05s0029g01100.t01	VIT_05s0029g01100	VIT_05s0029g01100.t01			VIT_05s0029g01100.t01
Nanog-rep1_peak_1928	chr8	11082302	11082302	+	2.92068	NA	exon (VIT_08s0040g00140.t01, exon 2 of 4)	-exon (VIT_08s0040g00140.t01, exon 2 of 4)	4352	VIT_08s0040g00140.t01	VIT_08s0040g00140	VIT_08s0040g00140.t01			VIT_08s0040g00140.t01
Nanog-rep1_peak_234	chr11	6227301	6227301	+	2.92068	NA	intron (VIT_11s0118g00470.t01, intron 12 of 12)	-intron (VIT_11s0118g00470.t01, intron 12 of 12)	-5888	VIT_11s0118g00480.t01	VIT_11s0118g00480	VIT_11s0118g00480.t01			VIT_11s0118g00480.t01
Nanog-rep1_peak_1510	chr4	19744647	19744647	+	2.92068	NA	intron (VIT_04s0023g03190.t01, intron 1 of 1)	-intron (VIT_04s0023g03190.t01, intron 1 of 1)	1376	VIT_04s0023g03190.t01	VIT_04s0023g03190	VIT_04s0023g03190.t01			VIT_04s0023g03190.t01
Nanog-rep1_peak_794	chr17	1919699	1919699	+	2.92068	NA	promoter-TSS (VIT_17s0000g02280.t01)	#NAME?	83	VIT_17s0000g02280.t01	VIT_17s0000g02280	VIT_17s0000g02280.t01			VIT_17s0000g02280.t01
Nanog-rep1_peak_973	chr18	13617156	13617156	+	2.92068	NA	exon (VIT_18s0001g15460.t01, exon 1 of 2)	-exon (VIT_18s0001g15460.t01, exon 1 of 2)	538	VIT_18s0001g15460.t01	VIT_18s0001g15460	VIT_18s0001g15460.t01			VIT_18s0001g15460.t01
Nanog-rep1_peak_727	chr16	2379544	2379544	+	2.92068	NA	exon (VIT_16s0039g02260.t01, exon 1 of 18)	-exon (VIT_16s0039g02260.t01, exon 1 of 18)	328	VIT_16s0039g02260.t01	VIT_16s0039g02260	VIT_16s0039g02260.t01			VIT_16s0039g02260.t01
Nanog-rep1_peak_686	chr15	16551713	16551713	+	2.92068	NA	promoter-TSS (VIT_15s0048g02380.t01)	#NAME?	-260	VIT_15s0048g02380.t01	VIT_15s0048g02380	VIT_15s0048g02380.t01			VIT_15s0048g02380.t01
Nanog-rep1_peak_988	chr18	23869207	23869207	+	2.92068	NA	Intergenic	Intergenic	-1486	VIT_18s0117g00450.t01	VIT_18s0117g00450	VIT_18s0117g00450.t01			VIT_18s0117g00450.t01
Nanog-rep1_peak_93	chr1	19505573	19505573	+	2.92068	NA	intron (VIT_01s0010g02420.t01, intron 2 of 4)	-intron (VIT_01s0010g02420.t01, intron 2 of 4)	5472	VIT_01s0010g02420.t01	VIT_01s0010g02420	VIT_01s0010g02420.t01			VIT_01s0010g02420.t01
Nanog-rep1_peak_1205	chr20	14569782	14569782	+	2.92068	NA	NA	NA	NA	NA
Nanog-rep1_peak_1639	chr5	21955751	21955751	+	2.92068	NA	exon (VIT_05s0102g00100.t01, exon 1 of 27)	-exon (VIT_05s0102g00100.t01, exon 1 of 27)	172	VIT_05s0102g00100.t01	VIT_05s0102g00100	VIT_05s0102g00100.t01			VIT_05s0102g00100.t01
Nanog-rep1_peak_1594	chr5	6897682	6897682	+	2.92068	NA	promoter-TSS (VIT_05s0020g04980.t01)	#NAME?	-286	VIT_05s0020g04980.t01	VIT_05s0020g04980	VIT_05s0020g04980.t01			VIT_05s0020g04980.t01
Nanog-rep1_peak_1845	chr7	15664651	15664651	+	2.92068	NA	exon (VIT_07s0129g00410.t01, exon 9 of 10)	-exon (VIT_07s0129g00410.t01, exon 9 of 10)	8138	VIT_07s0129g00410.t01	VIT_07s0129g00410	VIT_07s0129g00410.t01			VIT_07s0129g00410.t01
Nanog-rep1_peak_406	chr13	2388190	2388190	+	2.92068	NA	Intergenic	Intergenic	-3220	VIT_13s0019g00260.t01	VIT_13s0019g00260	VIT_13s0019g00260.t01			VIT_13s0019g00260.t01
Nanog-rep1_peak_1412	chr30	2762626	2762626	+	2.92068	NA	NA	NA	NA	NA
Nanog-rep1_peak_250	chr11	8201154	8201154	+	2.92068	NA	Intergenic	Intergenic	-6303	VIT_11s0037g00400.t01	VIT_11s0037g00400	VIT_11s0037g00400.t01			VIT_11s0037g00400.t01
Nanog-rep1_peak_583	chr14	25130849	25130849	+	2.92068	NA	intron (VIT_14s0068g01430.t01, intron 3 of 13)	-intron (VIT_14s0068g01430.t01, intron 3 of 13)	1193	VIT_14s0068g01430.t01	VIT_14s0068g01430	VIT_14s0068g01430.t01			VIT_14s0068g01430.t01
Nanog-rep1_peak_1543	chr5	1089117	1089117	+	2.92068	NA	intron (VIT_05s0077g01350.t01, intron 1 of 13)	-intron (VIT_05s0077g01350.t01, intron 1 of 13)	934	VIT_05s0077g01350.t01	VIT_05s0077g01350	VIT_05s0077g01350.t01			VIT_05s0077g01350.t01
Nanog-rep1_peak_481	chr13	21486515	21486515	+	2.92068	NA	intron (VIT_13s0064g00050.t01, intron 1 of 10)	-intron (VIT_13s0064g00050.t01, intron 1 of 10)	1413	VIT_13s0064g00050.t01	VIT_13s0064g00050	VIT_13s0064g00050.t01			VIT_13s0064g00050.t01
Nanog-rep1_peak_253	chr11	8234436	8234436	+	2.92068	NA	intron (VIT_11s0037g00430.t01, intron 1 of 1)	-intron (VIT_11s0037g00430.t01, intron 1 of 1)	428	VIT_11s0037g00430.t01	VIT_11s0037g00430	VIT_11s0037g00430.t01			VIT_11s0037g00430.t01
Nanog-rep1_peak_85	chr1	18309467	18309467	+	2.92068	NA	intron (VIT_01s0010g01800.t01, intron 1 of 6)	-intron (VIT_01s0010g01800.t01, intron 1 of 6)	649	VIT_01s0010g01800.t01	VIT_01s0010g01800	VIT_01s0010g01800.t01			VIT_01s0010g01800.t01
Nanog-rep1_peak_1400	chr3	17999807	17999807	+	2.92068	NA	promoter-TSS (VIT_03s0017g01820.t01)	#NAME?	1	VIT_03s0017g01820.t01	VIT_03s0017g01820	VIT_03s0017g01820.t01			VIT_03s0017g01820.t01
Nanog-rep1_peak_1384	chr3	9162069	9162069	+	2.92068	NA	exon (VIT_03s0088g00950.t01, exon 1 of 5)	-exon (VIT_03s0088g00950.t01, exon 1 of 5)	363	VIT_03s0088g00950.t01	VIT_03s0088g00950	VIT_03s0088g00950.t01			VIT_03s0088g00950.t01
Nanog-rep1_peak_1682	chr6	3986547	3986547	+	2.92068	NA	intron (VIT_06s0004g03220.t01, intron 2 of 3)	-intron (VIT_06s0004g03220.t01, intron 2 of 3)	4779	VIT_06s0004g03210.t01	VIT_06s0004g03210	VIT_06s0004g03210.t01			VIT_06s0004g03210.t01
Nanog-rep1_peak_1128	chr2	3211939	3211939	+	2.92068	NA	intron (VIT_02s0025g03690.t01, intron 1 of 4)	-intron (VIT_02s0025g03690.t01, intron 1 of 4)	693	VIT_02s0025g03690.t01	VIT_02s0025g03690	VIT_02s0025g03690.t01			VIT_02s0025g03690.t01
Nanog-rep1_peak_607	chr14	26764134	26764134	+	2.92068	NA	intron (VIT_14s0066g00200.t01, intron 2 of 12)	-intron (VIT_14s0066g00200.t01, intron 2 of 12)	386	VIT_14s0066g00200.t01	VIT_14s0066g00200	VIT_14s0066g00200.t01			VIT_14s0066g00200.t01
Nanog-rep1_peak_345	chr12	18439553	18439553	+	2.92068	NA	intron (VIT_12s0034g02140.t01, intron 1 of 13)	-intron (VIT_12s0034g02140.t01, intron 1 of 13)	482	VIT_12s0034g02140.t01	VIT_12s0034g02140	VIT_12s0034g02140.t01			VIT_12s0034g02140.t01
Nanog-rep1_peak_618	chr14	28219454	28219454	+	2.92068	NA	exon (VIT_14s0066g01930.t01, exon 1 of 1)	-exon (VIT_14s0066g01930.t01, exon 1 of 1)	417	VIT_14s0066g01930.t01	VIT_14s0066g01930	VIT_14s0066g01930.t01			VIT_14s0066g01930.t01
Nanog-rep1_peak_1431	chr4	1300284	1300284	+	2.92068	NA	exon (VIT_04s0008g01680.t01, exon 5 of 5)	-exon (VIT_04s0008g01680.t01, exon 5 of 5)	-3480	VIT_04s0008g01670.t01	VIT_04s0008g01670	VIT_04s0008g01670.t01			VIT_04s0008g01670.t01
Nanog-rep1_peak_56	chr1	7218231	7218231	+	2.92068	NA	exon (VIT_01s0137g00690.t01, exon 1 of 3)	-exon (VIT_01s0137g00690.t01, exon 1 of 3)	1328	VIT_01s0137g00690.t01	VIT_01s0137g00690	VIT_01s0137g00690.t01			VIT_01s0137g00690.t01
Nanog-rep1_peak_1475	chr4	6896141	6896141	+	2.92068	NA	exon (VIT_04s0008g06860.t01, exon 1 of 3)	-exon (VIT_04s0008g06860.t01, exon 1 of 3)	131	VIT_04s0008g06860.t01	VIT_04s0008g06860	VIT_04s0008g06860.t01			VIT_04s0008g06860.t01
Nanog-rep1_peak_2101	chr9	11494401	11494401	+	2.92068	NA	exon (VIT_09s0096g00090.t01, exon 3 of 16)	-exon (VIT_09s0096g00090.t01, exon 3 of 16)	8366	VIT_09s0096g00090.t01	VIT_09s0096g00090	VIT_09s0096g00090.t01			VIT_09s0096g00090.t01
Nanog-rep1_peak_190	chr11	2121152	2121152	+	2.92068	NA	intron (VIT_11s0016g02650.t01, intron 3 of 3)	-intron (VIT_11s0016g02650.t01, intron 3 of 3)	2363	VIT_11s0016g02650.t01	VIT_11s0016g02650	VIT_11s0016g02650.t01			VIT_11s0016g02650.t01
Nanog-rep1_peak_527	chr14	2027665	2027665	+	2.92068	NA	exon (VIT_14s0060g02400.t01, exon 1 of 2)	-exon (VIT_14s0060g02400.t01, exon 1 of 2)	319	VIT_14s0060g02400.t01	VIT_14s0060g02400	VIT_14s0060g02400.t01			VIT_14s0060g02400.t01
Nanog-rep1_peak_1782	chr7	1873898	1873898	+	2.92068	NA	promoter-TSS (VIT_07s0104g00700.t01)	#NAME?	90	VIT_07s0104g00700.t01	VIT_07s0104g00700	VIT_07s0104g00700.t01			VIT_07s0104g00700.t01
Nanog-rep1_peak_742	chr16	14557450	14557450	+	2.92068	NA	intron (VIT_16s0022g02110.t01, intron 1 of 14)	-intron (VIT_16s0022g02110.t01, intron 1 of 14)	905	VIT_16s0022g02110.t01	VIT_16s0022g02110	VIT_16s0022g02110.t01			VIT_16s0022g02110.t01
Nanog-rep1_peak_1741	chr6	17066084	17066084	+	2.92068	NA	promoter-TSS (VIT_06s0009g03750.t01)	#NAME?	-506	VIT_06s0009g03750.t01	VIT_06s0009g03750	VIT_06s0009g03750.t01			VIT_06s0009g03750.t01
Nanog-rep1_peak_391	chr13	1582235	1582235	+	2.92068	NA	intron (VIT_13s0067g02950.t01, intron 4 of 6)	-intron (VIT_13s0067g02950.t01, intron 4 of 6)	1108	VIT_13s0067g02950.t01	VIT_13s0067g02950	VIT_13s0067g02950.t01			VIT_13s0067g02950.t01
Nanog-rep1_peak_1764	chr7	687280	687280	+	2.92068	NA	exon (VIT_07s0141g01060.t01, exon 1 of 1)	-exon (VIT_07s0141g01060.t01, exon 1 of 1)	691	VIT_07s0141g01060.t01	VIT_07s0141g01060	VIT_07s0141g01060.t01			VIT_07s0141g01060.t01
Nanog-rep1_peak_2016	chr8	19010663	19010663	+	2.92068	NA	intron (VIT_08s0007g05090.t01, intron 1 of 2)	-intron (VIT_08s0007g05090.t01, intron 1 of 2)	296	VIT_08s0007g05090.t01	VIT_08s0007g05090	VIT_08s0007g05090.t01			VIT_08s0007g05090.t01
Nanog-rep1_peak_193	chr11	2351464	2351464	+	2.92068	NA	exon (VIT_11s0016g02920.t01, exon 1 of 2)	-exon (VIT_11s0016g02920.t01, exon 1 of 2)	517	VIT_11s0016g02920.t01	VIT_11s0016g02920	VIT_11s0016g02920.t01			VIT_11s0016g02920.t01
Nanog-rep1_peak_1049	chr19	6897254	6897254	+	2.92068	NA	intron (VIT_19s0090g00860.t01, intron 1 of 2)	-intron (VIT_19s0090g00860.t01, intron 1 of 2)	-1087	VIT_19s0090g00850.t01	VIT_19s0090g00850	VIT_19s0090g00850.t01			VIT_19s0090g00850.t01
Nanog-rep1_peak_20	chr1	1893229	1893229	+	2.92068	NA	intron (VIT_01s0011g02180.t01, intron 15 of 18)	-intron (VIT_01s0011g02180.t01, intron 15 of 18)	5560	VIT_01s0011g02170.t01	VIT_01s0011g02170	VIT_01s0011g02170.t01			VIT_01s0011g02170.t01
Nanog-rep1_peak_1674	chr6	2251095	2251095	+	2.92068	NA	intron (VIT_06s0004g01820.t01, intron 2 of 2)	-intron (VIT_06s0004g01820.t01, intron 2 of 2)	855	VIT_06s0004g01820.t01	VIT_06s0004g01820	VIT_06s0004g01820.t01			VIT_06s0004g01820.t01
Nanog-rep1_peak_2117	chr9	19324607	19324607	+	2.92068	NA	exon (VIT_09s0018g01840.t01, exon 6 of 12)	-exon (VIT_09s0018g01840.t01, exon 6 of 12)	4194	VIT_09s0018g01840.t01	VIT_09s0018g01840	VIT_09s0018g01840.t01			VIT_09s0018g01840.t01
Nanog-rep1_peak_201	chr11	2828880	2828880	+	2.92068	NA	intron (VIT_11s0016g03460.t01, intron 5 of 14)	-intron (VIT_11s0016g03460.t01, intron 5 of 14)	1150	VIT_11s0016g03460.t01	VIT_11s0016g03460	VIT_11s0016g03460.t01			VIT_11s0016g03460.t01
Nanog-rep1_peak_2079	chr9	3678907	3678907	+	2.92068	NA	intron (VIT_09s0002g03960.t01, intron 1 of 3)	-intron (VIT_09s0002g03960.t01, intron 1 of 3)	371	VIT_09s0002g03960.t01	VIT_09s0002g03960	VIT_09s0002g03960.t01			VIT_09s0002g03960.t01
Nanog-rep1_peak_1718	chr6	11458818	11458818	+	2.92068	NA	Intergenic	Intergenic	11993	VIT_06s0009g00700.t01	VIT_06s0009g00700	VIT_06s0009g00700.t01			VIT_06s0009g00700.t01
Nanog-rep1_peak_1378	chr3	7069931	7069931	+	2.92068	NA	Intergenic	Intergenic	-2543	VIT_03s0091g00640.t01	VIT_03s0091g00640	VIT_03s0091g00640.t01			VIT_03s0091g00640.t01
Nanog-rep1_peak_889	chr18	3493710	3493710	+	2.92068	NA	exon (VIT_18s0001g03760.t01, exon 4 of 10)	-exon (VIT_18s0001g03760.t01, exon 4 of 10)	832	VIT_18s0001g03760.t01	VIT_18s0001g03760	VIT_18s0001g03760.t01			VIT_18s0001g03760.t01
Nanog-rep1_peak_927	chr18	6703015	6703015	+	2.92068	NA	exon (VIT_18s0001g08220.t01, exon 1 of 2)	-exon (VIT_18s0001g08220.t01, exon 1 of 2)	256	VIT_18s0001g08220.t01	VIT_18s0001g08220	VIT_18s0001g08220.t01			VIT_18s0001g08220.t01
Nanog-rep1_peak_1772	chr7	1490473	1490473	+	2.92068	NA	exon (VIT_07s0104g00230.t01, exon 2 of 11)	-exon (VIT_07s0104g00230.t01, exon 2 of 11)	397	VIT_07s0104g00230.t01	VIT_07s0104g00230	VIT_07s0104g00230.t01			VIT_07s0104g00230.t01
Nanog-rep1_peak_712	chr16	86011	86011	+	2.92068	NA	promoter-TSS (VIT_16s0039g00160.t01)	#NAME?	-225	VIT_16s0039g00160.t01	VIT_16s0039g00160	VIT_16s0039g00160.t01			VIT_16s0039g00160.t01
Nanog-rep1_peak_261	chr11	15960346	15960346	+	2.92068	NA	promoter-TSS (VIT_11s0103g00300.t01)	#NAME?	32	VIT_11s0103g00300.t01	VIT_11s0103g00300	VIT_11s0103g00300.t01			VIT_11s0103g00300.t01
Nanog-rep1_peak_88	chr1	19234044	19234044	+	2.92068	NA	intron (VIT_01s0010g02280.t01, intron 1 of 5)	-intron (VIT_01s0010g02280.t01, intron 1 of 5)	474	VIT_01s0010g02280.t01	VIT_01s0010g02280	VIT_01s0010g02280.t01			VIT_01s0010g02280.t01
Nanog-rep1_peak_242	chr11	7529436	7529436	+	2.90946	NA	Intergenic	Intergenic	-3599	VIT_11s0206g00170.t01	VIT_11s0206g00170	VIT_11s0206g00170.t01			VIT_11s0206g00170.t01
Nanog-rep1_peak_899	chr18	4167140	4167140	+	2.8979	NA	exon (VIT_18s0001g05110.t01, exon 1 of 8)	-exon (VIT_18s0001g05110.t01, exon 1 of 8)	353	VIT_18s0001g05110.t01	VIT_18s0001g05110	VIT_18s0001g05110.t01			VIT_18s0001g05110.t01
Nanog-rep1_peak_349	chr12	19013641	19013641	+	2.8979	NA	exon (VIT_12s0034g02550.t01, exon 1 of 4)	-exon (VIT_12s0034g02550.t01, exon 1 of 4)	321	VIT_12s0034g02550.t01	VIT_12s0034g02550	VIT_12s0034g02550.t01			VIT_12s0034g02550.t01
Nanog-rep1_peak_1568	chr5	3868472	3868472	+	2.8979	NA	Intergenic	Intergenic	-2174	VIT_05s0020g02150.t01	VIT_05s0020g02150	VIT_05s0020g02150.t01			VIT_05s0020g02150.t01
Nanog-rep1_peak_555	chr14	16120637	16120637	+	2.8979	NA	exon (VIT_14s0006g01030.t01, exon 1 of 5)	-exon (VIT_14s0006g01030.t01, exon 1 of 5)	267	VIT_14s0006g01030.t01	VIT_14s0006g01030	VIT_14s0006g01030.t01			VIT_14s0006g01030.t01
Nanog-rep1_peak_1579	chr5	5229703	5229703	+	2.8979	NA	exon (VIT_05s0020g03460.t01, exon 1 of 3)	-exon (VIT_05s0020g03460.t01, exon 1 of 3)	785	VIT_05s0020g03460.t01	VIT_05s0020g03460	VIT_05s0020g03460.t01			VIT_05s0020g03460.t01
Nanog-rep1_peak_952	chr18	11501611	11501611	+	2.8979	NA	intron (VIT_18s0001g13430.t01, intron 2 of 3)	-intron (VIT_18s0001g13430.t01, intron 2 of 3)	1104	VIT_18s0001g13430.t01	VIT_18s0001g13430	VIT_18s0001g13430.t01			VIT_18s0001g13430.t01
Nanog-rep1_peak_2044	chr8	21575726	21575726	+	2.89789	NA	promoter-TSS (VIT_08s0007g08210.t01)	#NAME?	701	VIT_08s0007g08220.t01	VIT_08s0007g08220	VIT_08s0007g08220.t01			VIT_08s0007g08220.t01
Nanog-rep1_peak_264	chr11	17309983	17309983	+	2.89347	NA	Intergenic	Intergenic	-18937	VIT_11s0052g00170.t01	VIT_11s0052g00170	VIT_11s0052g00170.t01			VIT_11s0052g00170.t01
Nanog-rep1_peak_187	chr11	2032152	2032152	+	2.88495	NA	intron (VIT_11s0016g02540.t01, intron 1 of 15)	-intron (VIT_11s0016g02540.t01, intron 1 of 15)	310	VIT_11s0016g02540.t01	VIT_11s0016g02540	VIT_11s0016g02540.t01			VIT_11s0016g02540.t01
Nanog-rep1_peak_746	chr16	16866356	16866356	+	2.88495	NA	promoter-TSS (VIT_16s0050g00020.t01)	#NAME?	-985	VIT_16s0050g00020.t01	VIT_16s0050g00020	VIT_16s0050g00020.t01			VIT_16s0050g00020.t01
Nanog-rep1_peak_1920	chr8	10809334	10809334	+	2.88495	NA	exon (VIT_08s0058g01350.t01, exon 1 of 7)	-exon (VIT_08s0058g01350.t01, exon 1 of 7)	292	VIT_08s0058g01350.t01	VIT_08s0058g01350	VIT_08s0058g01350.t01			VIT_08s0058g01350.t01
Nanog-rep1_peak_620	chr14	28369598	28369598	+	2.88495	NA	exon (VIT_14s0066g02120.t01, exon 3 of 3)	-exon (VIT_14s0066g02120.t01, exon 3 of 3)	2458	VIT_14s0066g02130.t01	VIT_14s0066g02130	VIT_14s0066g02130.t01			VIT_14s0066g02130.t01
Nanog-rep1_peak_804	chr17	3360531	3360531	+	2.88495	NA	exon (VIT_17s0000g03490.t01, exon 1 of 1)	-exon (VIT_17s0000g03490.t01, exon 1 of 1)	792	VIT_17s0000g03490.t01	VIT_17s0000g03490	VIT_17s0000g03490.t01			VIT_17s0000g03490.t01
Nanog-rep1_peak_224	chr11	4592017	4592017	+	2.88495	NA	exon (VIT_11s0016g05250.t01, exon 1 of 2)	-exon (VIT_11s0016g05250.t01, exon 1 of 2)	333	VIT_11s0016g05250.t01	VIT_11s0016g05250	VIT_11s0016g05250.t01			VIT_11s0016g05250.t01
Nanog-rep1_peak_808	chr17	3947446	3947446	+	2.88495	NA	intron (VIT_17s0000g03950.t01, intron 1 of 30)	-intron (VIT_17s0000g03950.t01, intron 1 of 30)	1623	VIT_17s0000g03950.t01	VIT_17s0000g03950	VIT_17s0000g03950.t01			VIT_17s0000g03950.t01
Nanog-rep1_peak_1733	chr6	15203430	15203430	+	2.88495	NA	Intergenic	Intergenic	-4111	VIT_06s0009g02520.t01	VIT_06s0009g02520	VIT_06s0009g02520.t01			VIT_06s0009g02520.t01
Nanog-rep1_peak_1859	chr7	17939992	17939992	+	2.88495	NA	intron (VIT_07s0031g01830.t01, intron 1 of 4)	-intron (VIT_07s0031g01830.t01, intron 1 of 4)	365	VIT_07s0031g01830.t01	VIT_07s0031g01830	VIT_07s0031g01830.t01			VIT_07s0031g01830.t01
Nanog-rep1_peak_1896	chr8	3843612	3843612	+	2.88495	NA	intron (VIT_08s0032g00530.t01, intron 1 of 12)	-intron (VIT_08s0032g00530.t01, intron 1 of 12)	405	VIT_08s0032g00530.t01	VIT_08s0032g00530	VIT_08s0032g00530.t01			VIT_08s0032g00530.t01
Nanog-rep1_peak_1631	chr5	19936665	19936665	+	2.88495	NA	intron (VIT_05s0062g01180.t01, intron 1 of 21)	-intron (VIT_05s0062g01180.t01, intron 1 of 21)	241	VIT_05s0062g01180.t01	VIT_05s0062g01180	VIT_05s0062g01180.t01			VIT_05s0062g01180.t01
Nanog-rep1_peak_289	chr12	2420680	2420680	+	2.88495	NA	intron (VIT_12s0028g01800.t01, intron 1 of 3)	-intron (VIT_12s0028g01800.t01, intron 1 of 3)	124	VIT_12s0028g01800.t01	VIT_12s0028g01800	VIT_12s0028g01800.t01			VIT_12s0028g01800.t01
Nanog-rep1_peak_1753	chr6	19537603	19537603	+	2.88495	NA	intron (VIT_06s0061g01600.t01, intron 2 of 3)	-intron (VIT_06s0061g01600.t01, intron 2 of 3)	1027	VIT_06s0061g01600.t01	VIT_06s0061g01600	VIT_06s0061g01600.t01			VIT_06s0061g01600.t01
Nanog-rep1_peak_969	chr18	12921732	12921732	+	2.88495	NA	intron (VIT_18s0001g14880.t01, intron 1 of 2)	-intron (VIT_18s0001g14880.t01, intron 1 of 2)	1595	VIT_18s0001g14880.t01	VIT_18s0001g14880	VIT_18s0001g14880.t01			VIT_18s0001g14880.t01
Nanog-rep1_peak_1071	chr19	10562071	10562071	+	2.88495	NA	exon (VIT_19s0015g01830.t01, exon 1 of 5)	-exon (VIT_19s0015g01830.t01, exon 1 of 5)	216	VIT_19s0015g01830.t01	VIT_19s0015g01830	VIT_19s0015g01830.t01			VIT_19s0015g01830.t01
Nanog-rep1_peak_425	chr13	5114089	5114089	+	2.88495	NA	exon (VIT_13s0019g03870.t01, exon 1 of 7)	-exon (VIT_13s0019g03870.t01, exon 1 of 7)	668	VIT_13s0019g03870.t01	VIT_13s0019g03870	VIT_13s0019g03870.t01			VIT_13s0019g03870.t01
Nanog-rep1_peak_1977	chr8	14954756	14954756	+	2.88495	NA	exon (VIT_08s0007g00740.t01, exon 2 of 7)	-exon (VIT_08s0007g00740.t01, exon 2 of 7)	1037	VIT_08s0007g00740.t01	VIT_08s0007g00740	VIT_08s0007g00740.t01			VIT_08s0007g00740.t01
Nanog-rep1_peak_1705	chr6	7815164	7815164	+	2.88495	NA	exon (VIT_06s0004g07060.t01, exon 2 of 7)	-exon (VIT_06s0004g07060.t01, exon 2 of 7)	650	VIT_06s0004g07060.t01	VIT_06s0004g07060	VIT_06s0004g07060.t01			VIT_06s0004g07060.t01
Nanog-rep1_peak_821	chr17	5137018	5137018	+	2.88495	NA	promoter-TSS (VIT_17s0000g04740.t01)	#NAME?	-702	VIT_17s0000g04740.t01	VIT_17s0000g04740	VIT_17s0000g04740.t01			VIT_17s0000g04740.t01
Nanog-rep1_peak_1270	chr20	33942276	33942276	+	2.88495	NA	NA	NA	NA	NA
Nanog-rep1_peak_769	chr16	21519656	21519656	+	2.88495	NA	exon (VIT_16s0098g01260.t01, exon 1 of 7)	-exon (VIT_16s0098g01260.t01, exon 1 of 7)	295	VIT_16s0098g01260.t01	VIT_16s0098g01260	VIT_16s0098g01260.t01			VIT_16s0098g01260.t01
Nanog-rep1_peak_1796	chr7	2974556	2974556	+	2.88495	NA	intron (VIT_07s0005g00200.t01, intron 10 of 26)	-intron (VIT_07s0005g00200.t01, intron 10 of 26)	9343	VIT_07s0005g00200.t01	VIT_07s0005g00200	VIT_07s0005g00200.t01			VIT_07s0005g00200.t01
Nanog-rep1_peak_1916	chr8	10405628	10405628	+	2.88495	NA	exon (VIT_08s0058g01050.t01, exon 1 of 3)	-exon (VIT_08s0058g01050.t01, exon 1 of 3)	984	VIT_08s0058g01050.t01	VIT_08s0058g01050	VIT_08s0058g01050.t01			VIT_08s0058g01050.t01
Nanog-rep1_peak_1129	chr2	3671330	3671330	+	2.88495	NA	exon (VIT_02s0025g04150.t01, exon 1 of 5)	-exon (VIT_02s0025g04150.t01, exon 1 of 5)	677	VIT_02s0025g04150.t01	VIT_02s0025g04150	VIT_02s0025g04150.t01			VIT_02s0025g04150.t01
Nanog-rep1_peak_439	chr13	6835812	6835812	+	2.88296	NA	intron (VIT_13s0019g05080.t01, intron 2 of 3)	-intron (VIT_13s0019g05080.t01, intron 2 of 3)	581	VIT_13s0019g05080.t01	VIT_13s0019g05080	VIT_13s0019g05080.t01			VIT_13s0019g05080.t01
Nanog-rep1_peak_322	chr12	7492921	7492921	+	2.88296	NA	exon (VIT_12s0059g02740.t01, exon 1 of 21)	-exon (VIT_12s0059g02740.t01, exon 1 of 21)	812	VIT_12s0059g02740.t01	VIT_12s0059g02740	VIT_12s0059g02740.t01			VIT_12s0059g02740.t01
Nanog-rep1_peak_106	chr1	21769050	21769050	+	2.8822	NA	intron (VIT_01s0146g00020.t01, intron 1 of 3)	-intron (VIT_01s0146g00020.t01, intron 1 of 3)	865	VIT_01s0146g00020.t01	VIT_01s0146g00020	VIT_01s0146g00020.t01			VIT_01s0146g00020.t01
Nanog-rep1_peak_463	chr13	16623422	16623422	+	2.86626	NA	intron (VIT_13s0047g00460.t01, intron 1 of 7)	-intron (VIT_13s0047g00460.t01, intron 1 of 7)	633	VIT_13s0047g00460.t01	VIT_13s0047g00460	VIT_13s0047g00460.t01			VIT_13s0047g00460.t01
Nanog-rep1_peak_89	chr1	19467081	19467081	+	2.86312	NA	intron (VIT_01s0010g02370.t01, intron 3 of 6)	-intron (VIT_01s0010g02370.t01, intron 3 of 6)	837	VIT_01s0010g02370.t01	VIT_01s0010g02370	VIT_01s0010g02370.t01			VIT_01s0010g02370.t01
Nanog-rep1_peak_1781	chr7	1852114	1852114	+	2.86085	NA	exon (VIT_07s0104g00670.t01, exon 1 of 1)	-exon (VIT_07s0104g00670.t01, exon 1 of 1)	399	VIT_07s0104g00670.t01	VIT_07s0104g00670	VIT_07s0104g00670.t01			VIT_07s0104g00670.t01
Nanog-rep1_peak_1023	chr19	1668734	1668734	+	2.84826	NA	Intergenic	Intergenic	4981	VIT_19s0014g01580.t01	VIT_19s0014g01580	VIT_19s0014g01580.t01			VIT_19s0014g01580.t01
Nanog-rep1_peak_802	chr17	3131949	3131949	+	2.84826	NA	exon (VIT_17s0000g03250.t01, exon 2 of 4)	-exon (VIT_17s0000g03250.t01, exon 2 of 4)	1091	VIT_17s0000g03250.t01	VIT_17s0000g03250	VIT_17s0000g03250.t01			VIT_17s0000g03250.t01
Nanog-rep1_peak_591	chr14	25605492	25605492	+	2.84403	NA	intron (VIT_14s0068g01940.t01, intron 2 of 2)	-intron (VIT_14s0068g01940.t01, intron 2 of 2)	490	VIT_14s0068g01940.t01	VIT_14s0068g01940	VIT_14s0068g01940.t01			VIT_14s0068g01940.t01
Nanog-rep1_peak_839	chr17	8703672	8703672	+	2.84403	NA	promoter-TSS (VIT_17s0000g07740.t01)	#NAME?	-938	VIT_17s0000g07740.t01	VIT_17s0000g07740	VIT_17s0000g07740.t01			VIT_17s0000g07740.t01
Nanog-rep1_peak_255	chr11	10609201	10609201	+	2.83881	NA	intron (VIT_11s0037g01280.t01, intron 4 of 4)	-intron (VIT_11s0037g01280.t01, intron 4 of 4)	11288	VIT_11s0037g01280.t01	VIT_11s0037g01280	VIT_11s0037g01280.t01			VIT_11s0037g01280.t01
Nanog-rep1_peak_968	chr18	12903386	12903386	+	2.83228	NA	intron (VIT_18s0001g14860.t01, intron 2 of 2)	-intron (VIT_18s0001g14860.t01, intron 2 of 2)	2563	VIT_18s0001g14860.t01	VIT_18s0001g14860	VIT_18s0001g14860.t01			VIT_18s0001g14860.t01
Nanog-rep1_peak_1357	chr3	4197110	4197110	+	2.83146	NA	intron (VIT_03s0063g00650.t01, intron 2 of 6)	-intron (VIT_03s0063g00650.t01, intron 2 of 6)	1278	VIT_03s0063g00650.t01	VIT_03s0063g00650	VIT_03s0063g00650.t01			VIT_03s0063g00650.t01
Nanog-rep1_peak_495	chr13	24047020	24047020	+	2.83146	NA	TTS (VIT_13s0156g00300.t01)	#NAME?	816	VIT_13s0156g00300.t01	VIT_13s0156g00300	VIT_13s0156g00300.t01			VIT_13s0156g00300.t01
Nanog-rep1_peak_103	chr1	21156770	21156770	+	2.82952	NA	intron (VIT_01s0010g03780.t01, intron 1 of 10)	-intron (VIT_01s0010g03780.t01, intron 1 of 10)	770	VIT_01s0010g03780.t01	VIT_01s0010g03780	VIT_01s0010g03780.t01			VIT_01s0010g03780.t01
Nanog-rep1_peak_188	chr11	2065863	2065863	+	2.81557	NA	intron (VIT_11s0016g02580.t01, intron 3 of 6)	-intron (VIT_11s0016g02580.t01, intron 3 of 6)	1651	VIT_11s0016g02580.t01	VIT_11s0016g02580	VIT_11s0016g02580.t01			VIT_11s0016g02580.t01
Nanog-rep1_peak_796	chr17	2300477	2300477	+	2.81366	NA	intron (VIT_17s0000g02510.t01, intron 7 of 9)	-intron (VIT_17s0000g02510.t01, intron 7 of 9)	12573	VIT_17s0000g02510.t01	VIT_17s0000g02510	VIT_17s0000g02510.t01			VIT_17s0000g02510.t01
Nanog-rep1_peak_427	chr13	5172178	5172178	+	2.81312	NA	intron (VIT_13s0019g03940.t01, intron 1 of 1)	-intron (VIT_13s0019g03940.t01, intron 1 of 1)	537	VIT_13s0019g03940.t01	VIT_13s0019g03940	VIT_13s0019g03940.t01			VIT_13s0019g03940.t01
Nanog-rep1_peak_594	chr14	26106131	26106131	+	2.81312	NA	intron (VIT_14s0171g00270.t01, intron 3 of 10)	-intron (VIT_14s0171g00270.t01, intron 3 of 10)	4229	VIT_14s0171g00270.t01	VIT_14s0171g00270	VIT_14s0171g00270.t01			VIT_14s0171g00270.t01
Nanog-rep1_peak_1935	chr8	11523613	11523613	+	2.80695	NA	exon (VIT_08s0040g00570.t01, exon 1 of 13)	-exon (VIT_08s0040g00570.t01, exon 1 of 13)	251	VIT_08s0040g00570.t01	VIT_08s0040g00570	VIT_08s0040g00570.t01			VIT_08s0040g00570.t01
Nanog-rep1_peak_1113	chr2	2321470	2321470	+	2.80695	NA	exon (VIT_02s0025g02660.t01, exon 1 of 1)	-exon (VIT_02s0025g02660.t01, exon 1 of 1)	357	VIT_02s0025g02660.t01	VIT_02s0025g02660	VIT_02s0025g02660.t01			VIT_02s0025g02660.t01
Nanog-rep1_peak_965	chr18	12719991	12719991	+	2.80695	NA	intron (VIT_18s0001g14670.t01, intron 1 of 6)	-intron (VIT_18s0001g14670.t01, intron 1 of 6)	892	VIT_18s0001g14670.t01	VIT_18s0001g14670	VIT_18s0001g14670.t01			VIT_18s0001g14670.t01
Nanog-rep1_peak_955	chr18	11908421	11908421	+	2.80034	NA	exon (VIT_18s0001g13900.t01, exon 2 of 10)	-exon (VIT_18s0001g13900.t01, exon 2 of 10)	832	VIT_18s0001g13900.t01	VIT_18s0001g13900	VIT_18s0001g13900.t01			VIT_18s0001g13900.t01
Nanog-rep1_peak_1177	chr20	7075723	7075723	+	2.79867	NA	NA	NA	NA	NA
Nanog-rep1_peak_879	chr18	2235520	2235520	+	2.79867	NA	exon (VIT_18s0001g01670.t01, exon 3 of 10)	-exon (VIT_18s0001g01670.t01, exon 3 of 10)	-5898	VIT_18s0001g01660.t01	VIT_18s0001g01660	VIT_18s0001g01660.t01			VIT_18s0001g01660.t01
Nanog-rep1_peak_526	chr14	2026443	2026443	+	2.79867	NA	intron (VIT_14s0060g02400.t01, intron 1 of 1)	-intron (VIT_14s0060g02400.t01, intron 1 of 1)	1541	VIT_14s0060g02400.t01	VIT_14s0060g02400	VIT_14s0060g02400.t01			VIT_14s0060g02400.t01
Nanog-rep1_peak_890	chr18	3657556	3657556	+	2.78378	NA	intron (VIT_18s0001g04010.t01, intron 2 of 3)	-intron (VIT_18s0001g04010.t01, intron 2 of 3)	3307	VIT_18s0001g04010.t01	VIT_18s0001g04010	VIT_18s0001g04010.t01			VIT_18s0001g04010.t01
Nanog-rep1_peak_694	chr15	17674162	17674162	+	2.77724	NA	Intergenic	Intergenic	-2482	VIT_15s0046g00750.t01	VIT_15s0046g00750	VIT_15s0046g00750.t01			VIT_15s0046g00750.t01
Nanog-rep1_peak_58	chr1	7408955	7408955	+	2.77724	NA	exon (VIT_01s0127g00060.t01, exon 2 of 34)	-exon (VIT_01s0127g00060.t01, exon 2 of 34)	582	VIT_01s0127g00060.t01	VIT_01s0127g00060	VIT_01s0127g00060.t01			VIT_01s0127g00060.t01
Nanog-rep1_peak_920	chr18	6257997	6257997	+	2.77724	NA	Intergenic	Intergenic	-2533	VIT_18s0001g07810.t01	VIT_18s0001g07810	VIT_18s0001g07810.t01			VIT_18s0001g07810.t01
Nanog-rep1_peak_457	chr13	14607546	14607546	+	2.77724	NA	intron (VIT_13s0073g00610.t01, intron 2 of 31)	-intron (VIT_13s0073g00610.t01, intron 2 of 31)	786	VIT_13s0073g00610.t01	VIT_13s0073g00610	VIT_13s0073g00610.t01			VIT_13s0073g00610.t01
Nanog-rep1_peak_2066	chr9	1487957	1487957	+	2.77724	NA	intron (VIT_09s0002g01650.t01, intron 1 of 9)	-intron (VIT_09s0002g01650.t01, intron 1 of 9)	737	VIT_09s0002g01650.t01	VIT_09s0002g01650	VIT_09s0002g01650.t01			VIT_09s0002g01650.t01
Nanog-rep1_peak_2005	chr8	18354669	18354669	+	2.77724	NA	intron (VIT_08s0007g04400.t01, intron 3 of 9)	-intron (VIT_08s0007g04400.t01, intron 3 of 9)	1895	VIT_08s0007g04400.t01	VIT_08s0007g04400	VIT_08s0007g04400.t01			VIT_08s0007g04400.t01
Nanog-rep1_peak_1756	chr6	20450263	20450263	+	2.77301	NA	intron (VIT_06s0080g00470.t01, intron 1 of 9)	-intron (VIT_06s0080g00470.t01, intron 1 of 9)	602	VIT_06s0080g00470.t01	VIT_06s0080g00470	VIT_06s0080g00470.t01			VIT_06s0080g00470.t01
Nanog-rep1_peak_1519	chr4	21429330	21429330	+	2.76931	NA	exon (VIT_04s0044g00580.t01, exon 4 of 6)	-exon (VIT_04s0044g00580.t01, exon 4 of 6)	1727	VIT_04s0044g00580.t01	VIT_04s0044g00580	VIT_04s0044g00580.t01			VIT_04s0044g00580.t01
Nanog-rep1_peak_1231	chr20	23052597	23052597	+	2.76913	NA	NA	NA	NA	NA
Nanog-rep1_peak_531	chr14	3369594	3369594	+	2.76534	NA	exon (VIT_14s0128g00850.t01, exon 1 of 5)	-exon (VIT_14s0128g00850.t01, exon 1 of 5)	106	VIT_14s0128g00850.t01	VIT_14s0128g00850	VIT_14s0128g00850.t01			VIT_14s0128g00850.t01
Nanog-rep1_peak_1582	chr5	5578615	5578615	+	2.75893	NA	intron (VIT_05s0020g03920.t01, intron 1 of 7)	-intron (VIT_05s0020g03920.t01, intron 1 of 7)	686	VIT_05s0020g03920.t01	VIT_05s0020g03920	VIT_05s0020g03920.t01			VIT_05s0020g03920.t01
Nanog-rep1_peak_157	chr10	8432898	8432898	+	2.75511	NA	intron (VIT_10s0003g04740.t01, intron 1 of 1)	-intron (VIT_10s0003g04740.t01, intron 1 of 1)	2402	VIT_10s0003g04740.t01	VIT_10s0003g04740	VIT_10s0003g04740.t01			VIT_10s0003g04740.t01
Nanog-rep1_peak_471	chr13	20037709	20037709	+	2.75511	NA	exon (VIT_13s0084g00810.t01, exon 1 of 2)	-exon (VIT_13s0084g00810.t01, exon 1 of 2)	832	VIT_13s0084g00810.t01	VIT_13s0084g00810	VIT_13s0084g00810.t01			VIT_13s0084g00810.t01
Nanog-rep1_peak_1371	chr3	6118515	6118515	+	2.75511	NA	exon (VIT_03s0180g00180.t01, exon 1 of 2)	-exon (VIT_03s0180g00180.t01, exon 1 of 2)	282	VIT_03s0180g00180.t01	VIT_03s0180g00180	VIT_03s0180g00180.t01			VIT_03s0180g00180.t01
Nanog-rep1_peak_738	chr16	13961978	13961978	+	2.75511	NA	intron (VIT_16s0022g01770.t01, intron 1 of 16)	-intron (VIT_16s0022g01770.t01, intron 1 of 16)	601	VIT_16s0022g01770.t01	VIT_16s0022g01770	VIT_16s0022g01770.t01			VIT_16s0022g01770.t01
Nanog-rep1_peak_1012	chr19	1062805	1062805	+	2.75511	NA	exon (VIT_19s0014g01020.t01, exon 2 of 7)	-exon (VIT_19s0014g01020.t01, exon 2 of 7)	1158	VIT_19s0014g01020.t01	VIT_19s0014g01020	VIT_19s0014g01020.t01			VIT_19s0014g01020.t01
Nanog-rep1_peak_704	chr15	19055967	19055967	+	2.75511	NA	intron (VIT_15s0046g02270.t01, intron 3 of 9)	-intron (VIT_15s0046g02270.t01, intron 3 of 9)	832	VIT_15s0046g02270.t01	VIT_15s0046g02270	VIT_15s0046g02270.t01			VIT_15s0046g02270.t01
Nanog-rep1_peak_771	chr16	21760422	21760422	+	2.75511	NA	exon (VIT_16s0098g01630.t01, exon 3 of 4)	-exon (VIT_16s0098g01630.t01, exon 3 of 4)	2323	VIT_16s0098g01630.t01	VIT_16s0098g01630	VIT_16s0098g01630.t01			VIT_16s0098g01630.t01
Nanog-rep1_peak_196	chr11	2492748	2492748	+	2.75511	NA	exon (VIT_11s0016g03110.t01, exon 1 of 1)	-exon (VIT_11s0016g03110.t01, exon 1 of 1)	587	VIT_11s0016g03110.t01	VIT_11s0016g03110	VIT_11s0016g03110.t01			VIT_11s0016g03110.t01
Nanog-rep1_peak_2062	chr9	1250458	1250458	+	2.75511	NA	intron (VIT_09s0002g01480.t01, intron 2 of 9)	-intron (VIT_09s0002g01480.t01, intron 2 of 9)	953	VIT_09s0002g01480.t01	VIT_09s0002g01480	VIT_09s0002g01480.t01			VIT_09s0002g01480.t01
Nanog-rep1_peak_105	chr1	21723542	21723542	+	2.75511	NA	intron (VIT_01s0244g00150.t01, intron 2 of 14)	-intron (VIT_01s0244g00150.t01, intron 2 of 14)	1194	VIT_01s0244g00150.t01	VIT_01s0244g00150	VIT_01s0244g00150.t01			VIT_01s0244g00150.t01
Nanog-rep1_peak_1642	chr5	22089470	22089470	+	2.75511	NA	promoter-TSS (VIT_05s0102g00230.t01)	#NAME?	216	VIT_05s0102g00220.t01	VIT_05s0102g00220	VIT_05s0102g00220.t01			VIT_05s0102g00220.t01
Nanog-rep1_peak_1835	chr7	14850831	14850831	+	2.75511	NA	intron (VIT_07s0191g00090.t01, intron 1 of 3)	-intron (VIT_07s0191g00090.t01, intron 1 of 3)	501	VIT_07s0191g00090.t01	VIT_07s0191g00090	VIT_07s0191g00090.t01			VIT_07s0191g00090.t01
Nanog-rep1_peak_307	chr12	4608353	4608353	+	2.75511	NA	exon (VIT_12s0028g03720.t01, exon 1 of 2)	-exon (VIT_12s0028g03720.t01, exon 1 of 2)	462	VIT_12s0028g03720.t01	VIT_12s0028g03720	VIT_12s0028g03720.t01			VIT_12s0028g03720.t01
Nanog-rep1_peak_394	chr13	1990571	1990571	+	2.75511	NA	exon (VIT_13s0067g03560.t01, exon 2 of 7)	-exon (VIT_13s0067g03560.t01, exon 2 of 7)	1013	VIT_13s0067g03560.t01	VIT_13s0067g03560	VIT_13s0067g03560.t01			VIT_13s0067g03560.t01
Nanog-rep1_peak_1910	chr8	8891954	8891954	+	2.75511	NA	exon (VIT_08s0058g00200.t01, exon 1 of 3)	-exon (VIT_08s0058g00200.t01, exon 1 of 3)	581	VIT_08s0058g00200.t01	VIT_08s0058g00200	VIT_08s0058g00200.t01			VIT_08s0058g00200.t01
Nanog-rep1_peak_1613	chr5	14874539	14874539	+	2.75511	NA	intron (VIT_05s0029g00340.t01, intron 1 of 1)	-intron (VIT_05s0029g00340.t01, intron 1 of 1)	463	VIT_05s0029g00340.t01	VIT_05s0029g00340	VIT_05s0029g00340.t01			VIT_05s0029g00340.t01
Nanog-rep1_peak_1463	chr4	5381990	5381990	+	2.75511	NA	intron (VIT_04s0008g05800.t01, intron 8 of 13)	-intron (VIT_04s0008g05800.t01, intron 8 of 13)	8717	VIT_04s0008g05800.t01	VIT_04s0008g05800	VIT_04s0008g05800.t01			VIT_04s0008g05800.t01
Nanog-rep1_peak_1974	chr8	14696681	14696681	+	2.75511	NA	Intergenic	Intergenic	-4469	VIT_08s0007g00380.t01	VIT_08s0007g00380	VIT_08s0007g00380.t01			VIT_08s0007g00380.t01
Nanog-rep1_peak_132	chr10	2806598	2806598	+	2.75511	NA	exon (VIT_10s0003g01420.t01, exon 1 of 3)	-exon (VIT_10s0003g01420.t01, exon 1 of 3)	495	VIT_10s0003g01420.t01	VIT_10s0003g01420	VIT_10s0003g01420.t01			VIT_10s0003g01420.t01
Nanog-rep1_peak_200	chr11	2757355	2757355	+	2.75511	NA	intron (VIT_11s0016g03390.t01, intron 1 of 4)	-intron (VIT_11s0016g03390.t01, intron 1 of 4)	1200	VIT_11s0016g03390.t01	VIT_11s0016g03390	VIT_11s0016g03390.t01			VIT_11s0016g03390.t01
Nanog-rep1_peak_2025	chr8	19998645	19998645	+	2.75511	NA	intron (VIT_08s0007g06190.t01, intron 1 of 8)	-intron (VIT_08s0007g06190.t01, intron 1 of 8)	1721	VIT_08s0007g06190.t01	VIT_08s0007g06190	VIT_08s0007g06190.t01			VIT_08s0007g06190.t01
Nanog-rep1_peak_194	chr11	2366853	2366853	+	2.75183	NA	intron (VIT_11s0016g02950.t01, intron 1 of 3)	-intron (VIT_11s0016g02950.t01, intron 1 of 3)	883	VIT_11s0016g02950.t01	VIT_11s0016g02950	VIT_11s0016g02950.t01			VIT_11s0016g02950.t01
Nanog-rep1_peak_216	chr11	4024934	4024934	+	2.75129	NA	exon (VIT_11s0016g04730.t01, exon 3 of 9)	-exon (VIT_11s0016g04730.t01, exon 3 of 9)	714	VIT_11s0016g04730.t01	VIT_11s0016g04730	VIT_11s0016g04730.t01			VIT_11s0016g04730.t01
Nanog-rep1_peak_646	chr15	5448992	5448992	+	2.75129	NA	exon (VIT_15s0045g00540.t01, exon 1 of 14)	-exon (VIT_15s0045g00540.t01, exon 1 of 14)	707	VIT_15s0045g00540.t01	VIT_15s0045g00540	VIT_15s0045g00540.t01			VIT_15s0045g00540.t01
Nanog-rep1_peak_1329	chr3	1632251	1632251	+	2.75129	NA	exon (VIT_03s0038g02340.t01, exon 15 of 17)	-exon (VIT_03s0038g02340.t01, exon 15 of 17)	-6964	VIT_03s0038g02350.t01	VIT_03s0038g02350	VIT_03s0038g02350.t01			VIT_03s0038g02350.t01
Nanog-rep1_peak_1493	chr4	17263228	17263228	+	2.75129	NA	exon (VIT_04s0023g00850.t01, exon 4 of 6)	-exon (VIT_04s0023g00850.t01, exon 4 of 6)	4218	VIT_04s0023g00850.t01	VIT_04s0023g00850	VIT_04s0023g00850.t01			VIT_04s0023g00850.t01
Nanog-rep1_peak_999	chr18	28946806	28946806	+	2.75129	NA	intron (VIT_18s0089g01070.t01, intron 1 of 5)	-intron (VIT_18s0089g01070.t01, intron 1 of 5)	1631	VIT_18s0089g01070.t01	VIT_18s0089g01070	VIT_18s0089g01070.t01			VIT_18s0089g01070.t01
Nanog-rep1_peak_151	chr10	6730981	6730981	+	2.75129	NA	intron (VIT_10s0003g03960.t01, intron 1 of 3)	-intron (VIT_10s0003g03960.t01, intron 1 of 3)	434	VIT_10s0003g03960.t01	VIT_10s0003g03960	VIT_10s0003g03960.t01			VIT_10s0003g03960.t01
Nanog-rep1_peak_2036	chr8	20901594	20901594	+	2.75129	NA	intron (VIT_08s0007g07300.t01, intron 1 of 3)	-intron (VIT_08s0007g07300.t01, intron 1 of 3)	1974	VIT_08s0007g07300.t01	VIT_08s0007g07300	VIT_08s0007g07300.t01			VIT_08s0007g07300.t01
Nanog-rep1_peak_133	chr10	2841459	2841459	+	2.75129	NA	intron (VIT_10s0003g01440.t01, intron 2 of 8)	-intron (VIT_10s0003g01440.t01, intron 2 of 8)	1870	VIT_10s0003g01440.t01	VIT_10s0003g01440	VIT_10s0003g01440.t01			VIT_10s0003g01440.t01
Nanog-rep1_peak_1157	chr2	8297211	8297211	+	2.75129	NA	intron (VIT_02s0012g01850.t01, intron 1 of 6)	-intron (VIT_02s0012g01850.t01, intron 1 of 6)	695	VIT_02s0012g01850.t01	VIT_02s0012g01850	VIT_02s0012g01850.t01			VIT_02s0012g01850.t01
Nanog-rep1_peak_116	chr10	250269	250269	+	2.75129	NA	exon (VIT_10s0116g00550.t01, exon 1 of 1)	-exon (VIT_10s0116g00550.t01, exon 1 of 1)	230	VIT_10s0116g00550.t01	VIT_10s0116g00550	VIT_10s0116g00550.t01			VIT_10s0116g00550.t01
Nanog-rep1_peak_1444	chr4	2975976	2975976	+	2.75129	NA	intron (VIT_04s0008g03620.t01, intron 3 of 11)	-intron (VIT_04s0008g03620.t01, intron 3 of 11)	1087	VIT_04s0008g03620.t01	VIT_04s0008g03620	VIT_04s0008g03620.t01			VIT_04s0008g03620.t01
Nanog-rep1_peak_516	chr14	1243362	1243362	+	2.75129	NA	intron (VIT_14s0060g01550.t01, intron 1 of 4)	-intron (VIT_14s0060g01550.t01, intron 1 of 4)	1020	VIT_14s0060g01550.t01	VIT_14s0060g01550	VIT_14s0060g01550.t01			VIT_14s0060g01550.t01
Nanog-rep1_peak_933	chr18	7511559	7511559	+	2.75129	NA	intron (VIT_18s0001g08980.t01, intron 2 of 16)	-intron (VIT_18s0001g08980.t01, intron 2 of 16)	339	VIT_18s0001g08980.t01	VIT_18s0001g08980	VIT_18s0001g08980.t01			VIT_18s0001g08980.t01
Nanog-rep1_peak_765	chr16	21301616	21301616	+	2.75129	NA	intron (VIT_16s0098g01020.t01, intron 1 of 11)	-intron (VIT_16s0098g01020.t01, intron 1 of 11)	368	VIT_16s0098g01020.t01	VIT_16s0098g01020	VIT_16s0098g01020.t01			VIT_16s0098g01020.t01
Nanog-rep1_peak_980	chr18	18228353	18228353	+	2.75129	NA	intron (VIT_18s0164g00040.t01, intron 3 of 6)	-intron (VIT_18s0164g00040.t01, intron 3 of 6)	1068	VIT_18s0164g00040.t01	VIT_18s0164g00040	VIT_18s0164g00040.t01			VIT_18s0164g00040.t01
Nanog-rep1_peak_667	chr15	13793141	13793141	+	2.73323	NA	Intergenic	Intergenic	-5772	VIT_15s0021g02760.t01	VIT_15s0021g02760	VIT_15s0021g02760.t01			VIT_15s0021g02760.t01
Nanog-rep1_peak_912	chr18	5449505	5449505	+	2.72496	NA	promoter-TSS (VIT_18s0001g07210.t01)	#NAME?	-862	VIT_18s0001g07210.t01	VIT_18s0001g07210	VIT_18s0001g07210.t01			VIT_18s0001g07210.t01
Nanog-rep1_peak_1623	chr5	17825672	17825672	+	2.72496	NA	Intergenic	Intergenic	-40112	VIT_05s0029g01540.t01	VIT_05s0029g01540	VIT_05s0029g01540.t01			VIT_05s0029g01540.t01
Nanog-rep1_peak_1443	chr4	2952452	2952452	+	2.70753	NA	exon (VIT_04s0008g03600.t01, exon 1 of 10)	-exon (VIT_04s0008g03600.t01, exon 1 of 10)	189	VIT_04s0008g03600.t01	VIT_04s0008g03600	VIT_04s0008g03600.t01			VIT_04s0008g03600.t01
Nanog-rep1_peak_175	chr11	421792	421792	+	2.70753	NA	intron (VIT_11s0016g00420.t01, intron 4 of 10)	-intron (VIT_11s0016g00420.t01, intron 4 of 10)	1548	VIT_11s0016g00420.t01	VIT_11s0016g00420	VIT_11s0016g00420.t01			VIT_11s0016g00420.t01
Nanog-rep1_peak_2074	chr9	2322654	2322654	+	2.70095	NA	exon (VIT_09s0002g02530.t01, exon 1 of 15)	-exon (VIT_09s0002g02530.t01, exon 1 of 15)	138	VIT_09s0002g02530.t01	VIT_09s0002g02530	VIT_09s0002g02530.t01			VIT_09s0002g02530.t01
Nanog-rep1_peak_1302	chr20	42147922	42147922	+	2.69649	NA	NA	NA	NA	NA
Nanog-rep1_peak_1450	chr4	3091662	3091662	+	2.69172	NA	intron (VIT_04s0008g03750.t01, intron 1 of 6)	-intron (VIT_04s0008g03750.t01, intron 1 of 6)	1922	VIT_04s0008g03750.t01	VIT_04s0008g03750	VIT_04s0008g03750.t01			VIT_04s0008g03750.t01
Nanog-rep1_peak_9	chr1	1304845	1304845	+	2.68637	NA	exon (VIT_01s0011g01490.t01, exon 2 of 12)	-exon (VIT_01s0011g01490.t01, exon 2 of 12)	1194	VIT_01s0011g01490.t01	VIT_01s0011g01490	VIT_01s0011g01490.t01			VIT_01s0011g01490.t01
Nanog-rep1_peak_1092	chr2	428433	428433	+	2.67442	NA	intron (VIT_02s0025g00310.t01, intron 4 of 4)	-intron (VIT_02s0025g00310.t01, intron 4 of 4)	1011	VIT_02s0025g00310.t01	VIT_02s0025g00310	VIT_02s0025g00310.t01			VIT_02s0025g00310.t01
Nanog-rep1_peak_1114	chr2	2322230	2322230	+	2.65847	NA	exon (VIT_02s0025g02660.t01, exon 1 of 1)	-exon (VIT_02s0025g02660.t01, exon 1 of 1)	1117	VIT_02s0025g02660.t01	VIT_02s0025g02660	VIT_02s0025g02660.t01			VIT_02s0025g02660.t01
Nanog-rep1_peak_1890	chr8	1471895	1471895	+	2.65847	NA	intron (VIT_08s0056g00980.t01, intron 1 of 4)	-intron (VIT_08s0056g00980.t01, intron 1 of 4)	341	VIT_08s0056g00980.t01	VIT_08s0056g00980	VIT_08s0056g00980.t01			VIT_08s0056g00980.t01
Nanog-rep1_peak_1747	chr6	17909648	17909648	+	2.65828	NA	exon (VIT_06s0061g00450.t01, exon 2 of 6)	-exon (VIT_06s0061g00450.t01, exon 2 of 6)	2467	VIT_06s0061g00450.t01	VIT_06s0061g00450	VIT_06s0061g00450.t01			VIT_06s0061g00450.t01
Nanog-rep1_peak_1393	chr3	16352398	16352398	+	2.65473	NA	intron (VIT_03s0017g00990.t01, intron 4 of 5)	-intron (VIT_03s0017g00990.t01, intron 4 of 5)	8219	VIT_03s0017g00990.t01	VIT_03s0017g00990	VIT_03s0017g00990.t01			VIT_03s0017g00990.t01
Nanog-rep1_peak_575	chr14	24359182	24359182	+	2.63612	NA	Intergenic	Intergenic	-5557	VIT_14s0068g00630.t01	VIT_14s0068g00630	VIT_14s0068g00630.t01			VIT_14s0068g00630.t01
Nanog-rep1_peak_1754	chr6	19538337	19538337	+	2.62875	NA	intron (VIT_06s0061g01600.t01, intron 2 of 3)	-intron (VIT_06s0061g01600.t01, intron 2 of 3)	293	VIT_06s0061g01600.t01	VIT_06s0061g01600	VIT_06s0061g01600.t01			VIT_06s0061g01600.t01
Nanog-rep1_peak_1097	chr2	1105496	1105496	+	2.62875	NA	exon (VIT_02s0025g01160.t01, exon 1 of 7)	-exon (VIT_02s0025g01160.t01, exon 1 of 7)	330	VIT_02s0025g01160.t01	VIT_02s0025g01160	VIT_02s0025g01160.t01			VIT_02s0025g01160.t01
Nanog-rep1_peak_286	chr12	1899401	1899401	+	2.62875	NA	promoter-TSS (VIT_12s0028g01260.t01)	#NAME?	-297	VIT_12s0028g01260.t01	VIT_12s0028g01260	VIT_12s0028g01260.t01			VIT_12s0028g01260.t01
Nanog-rep1_peak_1457	chr4	4812685	4812685	+	2.62875	NA	intron (VIT_04s0008g05330.t01, intron 2 of 12)	-intron (VIT_04s0008g05330.t01, intron 2 of 12)	1210	VIT_04s0008g05330.t01	VIT_04s0008g05330	VIT_04s0008g05330.t01			VIT_04s0008g05330.t01
Nanog-rep1_peak_238	chr11	6338986	6338986	+	2.62875	NA	exon (VIT_11s0118g00560.t01, exon 1 of 3)	-exon (VIT_11s0118g00560.t01, exon 1 of 3)	405	VIT_11s0118g00560.t01	VIT_11s0118g00560	VIT_11s0118g00560.t01			VIT_11s0118g00560.t01
Nanog-rep1_peak_783	chr17	1031423	1031423	+	2.62875	NA	exon (VIT_17s0000g01450.t01, exon 1 of 1)	-exon (VIT_17s0000g01450.t01, exon 1 of 1)	1399	VIT_17s0000g01450.t01	VIT_17s0000g01450	VIT_17s0000g01450.t01			VIT_17s0000g01450.t01
Nanog-rep1_peak_966	chr18	12788220	12788220	+	2.62875	NA	exon (VIT_18s0001g14750.t01, exon 1 of 10)	-exon (VIT_18s0001g14750.t01, exon 1 of 10)	1021	VIT_18s0001g14750.t01	VIT_18s0001g14750	VIT_18s0001g14750.t01			VIT_18s0001g14750.t01
Nanog-rep1_peak_59	chr1	7796129	7796129	+	2.62875	NA	intron (VIT_01s0127g00440.t01, intron 2 of 6)	-intron (VIT_01s0127g00440.t01, intron 2 of 6)	5377	VIT_01s0127g00440.t01	VIT_01s0127g00440	VIT_01s0127g00440.t01			VIT_01s0127g00440.t01
Nanog-rep1_peak_7	chr1	1176863	1176863	+	2.62875	NA	intron (VIT_01s0011g01360.t01, intron 1 of 8)	-intron (VIT_01s0011g01360.t01, intron 1 of 8)	512	VIT_01s0011g01360.t01	VIT_01s0011g01360	VIT_01s0011g01360.t01			VIT_01s0011g01360.t01
Nanog-rep1_peak_1472	chr4	6154393	6154393	+	2.62875	NA	exon (VIT_04s0008g06310.t01, exon 2 of 4)	-exon (VIT_04s0008g06310.t01, exon 2 of 4)	852	VIT_04s0008g06310.t01	VIT_04s0008g06310	VIT_04s0008g06310.t01			VIT_04s0008g06310.t01
Nanog-rep1_peak_1557	chr5	2381718	2381718	+	2.62875	NA	intron (VIT_05s0020g00460.t01, intron 2 of 7)	-intron (VIT_05s0020g00460.t01, intron 2 of 7)	1324	VIT_05s0020g00460.t01	VIT_05s0020g00460	VIT_05s0020g00460.t01			VIT_05s0020g00460.t01
Nanog-rep1_peak_1353	chr3	3592676	3592676	+	2.62875	NA	exon (VIT_03s0063g00050.t01, exon 1 of 1)	-exon (VIT_03s0063g00050.t01, exon 1 of 1)	385	VIT_03s0063g00050.t01	VIT_03s0063g00050	VIT_03s0063g00050.t01			VIT_03s0063g00050.t01
Nanog-rep1_peak_423	chr13	4670976	4670976	+	2.62875	NA	intron (VIT_13s0019g03540.t01, intron 3 of 17)	-intron (VIT_13s0019g03540.t01, intron 3 of 17)	3273	VIT_13s0019g03540.t01	VIT_13s0019g03540	VIT_13s0019g03540.t01			VIT_13s0019g03540.t01
Nanog-rep1_peak_1947	chr8	12544343	12544343	+	2.62875	NA	TTS (VIT_08s0040g01420.t01)	#NAME?	2432	VIT_08s0040g01420.t01	VIT_08s0040g01420	VIT_08s0040g01420.t01			VIT_08s0040g01420.t01
Nanog-rep1_peak_1055	chr19	7753232	7753232	+	2.62875	NA	TTS (VIT_19s0090g01700.t01)	#NAME?	951	VIT_19s0090g01710.t01	VIT_19s0090g01710	VIT_19s0090g01710.t01			VIT_19s0090g01710.t01
Nanog-rep1_peak_2082	chr9	4172835	4172835	+	2.62875	NA	intron (VIT_09s0002g04600.t01, intron 1 of 6)	-intron (VIT_09s0002g04600.t01, intron 1 of 6)	702	VIT_09s0002g04600.t01	VIT_09s0002g04600	VIT_09s0002g04600.t01			VIT_09s0002g04600.t01
Nanog-rep1_peak_674	chr15	14902345	14902345	+	2.62875	NA	intron (VIT_15s0048g00750.t01, intron 1 of 2)	-intron (VIT_15s0048g00750.t01, intron 1 of 2)	1075	VIT_15s0048g00750.t01	VIT_15s0048g00750	VIT_15s0048g00750.t01			VIT_15s0048g00750.t01
Nanog-rep1_peak_924	chr18	6341998	6341998	+	2.62875	NA	exon (VIT_18s0001g07890.t01, exon 3 of 8)	-exon (VIT_18s0001g07890.t01, exon 3 of 8)	1464	VIT_18s0001g07890.t01	VIT_18s0001g07890	VIT_18s0001g07890.t01			VIT_18s0001g07890.t01
Nanog-rep1_peak_1224	chr20	19940445	19940445	+	2.62875	NA	NA	NA	NA	NA
Nanog-rep1_peak_1368	chr3	5675793	5675793	+	2.62875	NA	intron (VIT_03s0063g02450.t01, intron 1 of 17)	-intron (VIT_03s0063g02450.t01, intron 1 of 17)	277	VIT_03s0063g02450.t01	VIT_03s0063g02450	VIT_03s0063g02450.t01			VIT_03s0063g02450.t01
Nanog-rep1_peak_1135	chr2	4474716	4474716	+	2.62665	NA	exon (VIT_02s0025g04990.t01, exon 2 of 4)	-exon (VIT_02s0025g04990.t01, exon 2 of 4)	3558	VIT_02s0025g04990.t01	VIT_02s0025g04990	VIT_02s0025g04990.t01			VIT_02s0025g04990.t01
Nanog-rep1_peak_1320	chr3	209113	209113	+	2.61758	NA	intron (VIT_03s0038g00250.t01, intron 1 of 7)	-intron (VIT_03s0038g00250.t01, intron 1 of 7)	467	VIT_03s0038g00250.t01	VIT_03s0038g00250	VIT_03s0038g00250.t01			VIT_03s0038g00250.t01
Nanog-rep1_peak_1481	chr4	10885648	10885648	+	2.61758	NA	intron (VIT_04s0079g00410.t01, intron 1 of 6)	-intron (VIT_04s0079g00410.t01, intron 1 of 6)	758	VIT_04s0079g00410.t01	VIT_04s0079g00410	VIT_04s0079g00410.t01			VIT_04s0079g00410.t01
Nanog-rep1_peak_1126	chr2	2893332	2893332	+	2.61758	NA	intron (VIT_02s0025g03390.t01, intron 1 of 3)	-intron (VIT_02s0025g03390.t01, intron 1 of 3)	386	VIT_02s0025g03390.t01	VIT_02s0025g03390	VIT_02s0025g03390.t01			VIT_02s0025g03390.t01
Nanog-rep1_peak_1562	chr5	3015191	3015191	+	2.61758	NA	exon (VIT_05s0020g01290.t01, exon 1 of 3)	-exon (VIT_05s0020g01290.t01, exon 1 of 3)	986	VIT_05s0020g01290.t01	VIT_05s0020g01290	VIT_05s0020g01290.t01			VIT_05s0020g01290.t01
Nanog-rep1_peak_1742	chr6	17143478	17143478	+	2.61758	NA	exon (VIT_06s0009g03800.t01, exon 1 of 9)	-exon (VIT_06s0009g03800.t01, exon 1 of 9)	180	VIT_06s0009g03800.t01	VIT_06s0009g03800	VIT_06s0009g03800.t01			VIT_06s0009g03800.t01
Nanog-rep1_peak_1474	chr4	6805858	6805858	+	2.61758	NA	intron (VIT_04s0008g06800.t01, intron 1 of 3)	-intron (VIT_04s0008g06800.t01, intron 1 of 3)	610	VIT_04s0008g06800.t01	VIT_04s0008g06800	VIT_04s0008g06800.t01			VIT_04s0008g06800.t01
Nanog-rep1_peak_1161	chr2	8428464	8428464	+	2.61758	NA	intron (VIT_02s0012g01920.t01, intron 7 of 8)	-intron (VIT_02s0012g01920.t01, intron 7 of 8)	13874	VIT_02s0012g01920.t01	VIT_02s0012g01920	VIT_02s0012g01920.t01			VIT_02s0012g01920.t01
Nanog-rep1_peak_616	chr14	27866695	27866695	+	2.61758	NA	exon (VIT_14s0066g01450.t01, exon 2 of 18)	-exon (VIT_14s0066g01450.t01, exon 2 of 18)	4857	VIT_14s0066g01450.t01	VIT_14s0066g01450	VIT_14s0066g01450.t01			VIT_14s0066g01450.t01
Nanog-rep1_peak_1750	chr6	18514053	18514053	+	2.61758	NA	intron (VIT_06s0061g00940.t01, intron 1 of 18)	-intron (VIT_06s0061g00940.t01, intron 1 of 18)	1025	VIT_06s0061g00940.t01	VIT_06s0061g00940	VIT_06s0061g00940.t01			VIT_06s0061g00940.t01
Nanog-rep1_peak_375	chr13	88569	88569	+	2.61758	NA	intron (VIT_13s0067g00100.t01, intron 3 of 8)	-intron (VIT_13s0067g00100.t01, intron 3 of 8)	5053	VIT_13s0067g00100.t01	VIT_13s0067g00100	VIT_13s0067g00100.t01			VIT_13s0067g00100.t01
Nanog-rep1_peak_1734	chr6	15590583	15590583	+	2.61758	NA	TTS (VIT_06s0009g02770.t01)	#NAME?	1254	VIT_06s0009g02770.t01	VIT_06s0009g02770	VIT_06s0009g02770.t01			VIT_06s0009g02770.t01
Nanog-rep1_peak_2115	chr9	19084275	19084275	+	2.61758	NA	intron (VIT_09s0018g01750.t01, intron 2 of 2)	-intron (VIT_09s0018g01750.t01, intron 2 of 2)	-1745	VIT_09s0018g01740.t01	VIT_09s0018g01740	VIT_09s0018g01740.t01			VIT_09s0018g01740.t01
Nanog-rep1_peak_2072	chr9	2302441	2302441	+	2.61758	NA	exon (VIT_09s0002g02510.t01, exon 1 of 13)	-exon (VIT_09s0002g02510.t01, exon 1 of 13)	340	VIT_09s0002g02510.t01	VIT_09s0002g02510	VIT_09s0002g02510.t01			VIT_09s0002g02510.t01
Nanog-rep1_peak_1069	chr19	9388156	9388156	+	2.61758	NA	intron (VIT_19s0015g01220.t01, intron 3 of 10)	-intron (VIT_19s0015g01220.t01, intron 3 of 10)	643	VIT_19s0015g01220.t01	VIT_19s0015g01220	VIT_19s0015g01220.t01			VIT_19s0015g01220.t01
Nanog-rep1_peak_876	chr18	1857060	1857060	+	2.61709	NA	promoter-TSS (VIT_18s0001g01270.t01)	#NAME?	88	VIT_18s0001g01270.t01	VIT_18s0001g01270	VIT_18s0001g01270.t01			VIT_18s0001g01270.t01
Nanog-rep1_peak_164	chr10	14100935	14100935	+	2.61653	NA	promoter-TSS (VIT_10s0042g00800.t01)	#NAME?	73	VIT_10s0042g00800.t01	VIT_10s0042g00800	VIT_10s0042g00800.t01			VIT_10s0042g00800.t01
Nanog-rep1_peak_1900	chr8	5413467	5413467	+	2.61653	NA	intron (VIT_08s0032g01080.t01, intron 3 of 3)	-intron (VIT_08s0032g01080.t01, intron 3 of 3)	4180	VIT_08s0032g01080.t01	VIT_08s0032g01080	VIT_08s0032g01080.t01			VIT_08s0032g01080.t01
Nanog-rep1_peak_838	chr17	8516214	8516214	+	2.61653	NA	intron (VIT_17s0000g07530.t01, intron 1 of 26)	-intron (VIT_17s0000g07530.t01, intron 1 of 26)	1334	VIT_17s0000g07530.t01	VIT_17s0000g07530	VIT_17s0000g07530.t01			VIT_17s0000g07530.t01
Nanog-rep1_peak_1283	chr20	36427967	36427967	+	2.61178	NA	NA	NA	NA	NA
Nanog-rep1_peak_2119	chr9	19487863	19487863	+	2.61178	NA	intron (VIT_09s0018g01880.t01, intron 3 of 7)	-intron (VIT_09s0018g01880.t01, intron 3 of 7)	2971	VIT_09s0018g01880.t01	VIT_09s0018g01880	VIT_09s0018g01880.t01			VIT_09s0018g01880.t01
Nanog-rep1_peak_49	chr1	6809945	6809945	+	2.61178	NA	exon (VIT_01s0137g00280.t01, exon 2 of 9)	-exon (VIT_01s0137g00280.t01, exon 2 of 9)	456	VIT_01s0137g00280.t01	VIT_01s0137g00280	VIT_01s0137g00280.t01			VIT_01s0137g00280.t01
Nanog-rep1_peak_1164	chr2	16324268	16324268	+	2.61178	NA	intron (VIT_02s0033g01100.t01, intron 1 of 3)	-intron (VIT_02s0033g01100.t01, intron 1 of 3)	598	VIT_02s0033g01100.t01	VIT_02s0033g01100	VIT_02s0033g01100.t01			VIT_02s0033g01100.t01
Nanog-rep1_peak_1269	chr20	33546826	33546826	+	2.61178	NA	NA	NA	NA	NA
Nanog-rep1_peak_2120	chr9	19531172	19531172	+	2.61178	NA	intron (VIT_09s0018g01930.t01, intron 1 of 1)	-intron (VIT_09s0018g01930.t01, intron 1 of 1)	2232	VIT_09s0018g01930.t01	VIT_09s0018g01930	VIT_09s0018g01930.t01			VIT_09s0018g01930.t01
Nanog-rep1_peak_493	chr13	23980907	23980907	+	2.61178	NA	intron (VIT_13s0156g00210.t01, intron 13 of 42)	-intron (VIT_13s0156g00210.t01, intron 13 of 42)	9651	VIT_13s0156g00210.t01	VIT_13s0156g00210	VIT_13s0156g00210.t01			VIT_13s0156g00210.t01
Nanog-rep1_peak_2086	chr9	4793127	4793127	+	2.61178	NA	intron (VIT_09s0002g05110.t01, intron 14 of 27)	-intron (VIT_09s0002g05110.t01, intron 14 of 27)	26888	VIT_09s0002g05120.t01	VIT_09s0002g05120	VIT_09s0002g05120.t01			VIT_09s0002g05120.t01
Nanog-rep1_peak_1595	chr5	7710631	7710631	+	2.61178	NA	Intergenic	Intergenic	-1890	VIT_05s0049g00680.t01	VIT_05s0049g00680	VIT_05s0049g00680.t01			VIT_05s0049g00680.t01
Nanog-rep1_peak_919	chr18	6257626	6257626	+	2.61178	NA	Intergenic	Intergenic	-2162	VIT_18s0001g07810.t01	VIT_18s0001g07810	VIT_18s0001g07810.t01			VIT_18s0001g07810.t01
Nanog-rep1_peak_711	chr15	20253295	20253295	+	2.60846	NA	exon (VIT_15s0046g03720.t01, exon 2 of 7)	-exon (VIT_15s0046g03720.t01, exon 2 of 7)	1406	VIT_15s0046g03720.t01	VIT_15s0046g03720	VIT_15s0046g03720.t01			VIT_15s0046g03720.t01
Nanog-rep1_peak_1273	chr20	34818855	34818855	+	2.60846	NA	NA	NA	NA	NA
Nanog-rep1_peak_1225	chr20	19940787	19940787	+	2.60846	NA	NA	NA	NA	NA
Nanog-rep1_peak_474	chr13	20416202	20416202	+	2.60846	NA	exon (VIT_13s0139g00170.t01, exon 1 of 6)	-exon (VIT_13s0139g00170.t01, exon 1 of 6)	224	VIT_13s0139g00170.t01	VIT_13s0139g00170	VIT_13s0139g00170.t01			VIT_13s0139g00170.t01
Nanog-rep1_peak_1604	chr5	10993204	10993204	+	2.60846	NA	intron (VIT_05s0051g00420.t01, intron 3 of 3)	-intron (VIT_05s0051g00420.t01, intron 3 of 3)	4548	VIT_05s0051g00420.t01	VIT_05s0051g00420	VIT_05s0051g00420.t01			VIT_05s0051g00420.t01
Nanog-rep1_peak_1638	chr5	21952197	21952197	+	2.60846	NA	intron (VIT_05s0102g00100.t01, intron 3 of 26)	-intron (VIT_05s0102g00100.t01, intron 3 of 26)	3726	VIT_05s0102g00100.t01	VIT_05s0102g00100	VIT_05s0102g00100.t01			VIT_05s0102g00100.t01
Nanog-rep1_peak_722	chr16	1328228	1328228	+	2.60846	NA	exon (VIT_16s0039g01700.t01, exon 1 of 2)	-exon (VIT_16s0039g01700.t01, exon 1 of 2)	465	VIT_16s0039g01700.t01	VIT_16s0039g01700	VIT_16s0039g01700.t01			VIT_16s0039g01700.t01
Nanog-rep1_peak_1153	chr2	7473273	7473273	+	2.60846	NA	intron (VIT_02s0012g01330.t01, intron 2 of 6)	-intron (VIT_02s0012g01330.t01, intron 2 of 6)	1491	VIT_02s0012g01330.t01	VIT_02s0012g01330	VIT_02s0012g01330.t01			VIT_02s0012g01330.t01
Nanog-rep1_peak_1018	chr19	1529602	1529602	+	2.60846	NA	intron (VIT_19s0014g01460.t01, intron 3 of 8)	-intron (VIT_19s0014g01460.t01, intron 3 of 8)	885	VIT_19s0014g01460.t01	VIT_19s0014g01460	VIT_19s0014g01460.t01			VIT_19s0014g01460.t01
Nanog-rep1_peak_1221	chr20	19229743	19229743	+	2.60846	NA	NA	NA	NA	NA
Nanog-rep1_peak_150	chr10	6730634	6730634	+	2.60846	NA	intron (VIT_10s0003g03960.t01, intron 1 of 3)	-intron (VIT_10s0003g03960.t01, intron 1 of 3)	781	VIT_10s0003g03960.t01	VIT_10s0003g03960	VIT_10s0003g03960.t01			VIT_10s0003g03960.t01
Nanog-rep1_peak_2113	chr9	18968439	18968439	+	2.60846	NA	intron (VIT_09s0018g01660.t01, intron 1 of 4)	-intron (VIT_09s0018g01660.t01, intron 1 of 4)	1473	VIT_09s0018g01660.t01	VIT_09s0018g01660	VIT_09s0018g01660.t01			VIT_09s0018g01660.t01
Nanog-rep1_peak_610	chr14	27131066	27131066	+	2.60809	NA	exon (VIT_14s0066g00640.t01, exon 6 of 14)	-exon (VIT_14s0066g00640.t01, exon 6 of 14)	1499	VIT_14s0066g00640.t01	VIT_14s0066g00640	VIT_14s0066g00640.t01			VIT_14s0066g00640.t01
Nanog-rep1_peak_369	chr12	21948543	21948543	+	2.60809	NA	intron (VIT_12s0035g01800.t01, intron 2 of 14)	-intron (VIT_12s0035g01800.t01, intron 2 of 14)	1330	VIT_12s0035g01800.t01	VIT_12s0035g01800	VIT_12s0035g01800.t01			VIT_12s0035g01800.t01
Nanog-rep1_peak_739	chr16	14015802	14015802	+	2.60809	NA	exon (VIT_16s0022g01810.t01, exon 1 of 5)	-exon (VIT_16s0022g01810.t01, exon 1 of 5)	278	VIT_16s0022g01810.t01	VIT_16s0022g01810	VIT_16s0022g01810.t01			VIT_16s0022g01810.t01
Nanog-rep1_peak_269	chr11	18429113	18429113	+	2.60809	NA	intron (VIT_11s0052g00850.t01, intron 1 of 9)	-intron (VIT_11s0052g00850.t01, intron 1 of 9)	301	VIT_11s0052g00850.t01	VIT_11s0052g00850	VIT_11s0052g00850.t01			VIT_11s0052g00850.t01
Nanog-rep1_peak_274	chr12	125334	125334	+	2.60809	NA	promoter-TSS (VIT_12s0142g00130.t01)	#NAME?	-983	VIT_12s0142g00130.t01	VIT_12s0142g00130	VIT_12s0142g00130.t01			VIT_12s0142g00130.t01
Nanog-rep1_peak_1922	chr8	10866834	10866834	+	2.60118	NA	exon (VIT_08s0058g01410.t01, exon 1 of 2)	-exon (VIT_08s0058g01410.t01, exon 1 of 2)	241	VIT_08s0058g01410.t01	VIT_08s0058g01410	VIT_08s0058g01410.t01			VIT_08s0058g01410.t01
Nanog-rep1_peak_815	chr17	4483459	4483459	+	2.60118	NA	exon (VIT_17s0000g04230.t01, exon 1 of 7)	-exon (VIT_17s0000g04230.t01, exon 1 of 7)	373	VIT_17s0000g04230.t01	VIT_17s0000g04230	VIT_17s0000g04230.t01			VIT_17s0000g04230.t01
Nanog-rep1_peak_2047	chr8	22052630	22052630	+	2.60118	NA	exon (VIT_08s0007g08680.t01, exon 1 of 1)	-exon (VIT_08s0007g08680.t01, exon 1 of 1)	398	VIT_08s0007g08680.t01	VIT_08s0007g08680	VIT_08s0007g08680.t01			VIT_08s0007g08680.t01
Nanog-rep1_peak_1710	chr6	8994761	8994761	+	2.60118	NA	intron (VIT_06s0004g08220.t01, intron 1 of 5)	-intron (VIT_06s0004g08220.t01, intron 1 of 5)	771	VIT_06s0004g08220.t01	VIT_06s0004g08220	VIT_06s0004g08220.t01			VIT_06s0004g08220.t01
Nanog-rep1_peak_1795	chr7	2971992	2971992	+	2.59659	NA	intron (VIT_07s0005g00200.t01, intron 10 of 26)	-intron (VIT_07s0005g00200.t01, intron 10 of 26)	6779	VIT_07s0005g00200.t01	VIT_07s0005g00200	VIT_07s0005g00200.t01			VIT_07s0005g00200.t01
Nanog-rep1_peak_2127	chr9	22143781	22143781	+	2.58529	NA	Intergenic	Intergenic	-9841	VIT_09s0054g01220.t01	VIT_09s0054g01220	VIT_09s0054g01220.t01			VIT_09s0054g01220.t01
Nanog-rep1_peak_173	chr11	23836	23836	+	2.5843	NA	intron (VIT_11s0016g00050.t01, intron 2 of 11)	-intron (VIT_11s0016g00050.t01, intron 2 of 11)	277	VIT_11s0016g00050.t01	VIT_11s0016g00050	VIT_11s0016g00050.t01			VIT_11s0016g00050.t01
Nanog-rep1_peak_62	chr1	8873784	8873784	+	2.57784	NA	exon (VIT_01s0026g00230.t01, exon 4 of 8)	-exon (VIT_01s0026g00230.t01, exon 4 of 8)	2977	VIT_01s0026g00230.t01	VIT_01s0026g00230	VIT_01s0026g00230.t01			VIT_01s0026g00230.t01
Nanog-rep1_peak_1771	chr7	1444837	1444837	+	2.57784	NA	intron (VIT_07s0104g00160.t01, intron 4 of 5)	-intron (VIT_07s0104g00160.t01, intron 4 of 5)	-3820	VIT_07s0104g00150.t01	VIT_07s0104g00150	VIT_07s0104g00150.t01			VIT_07s0104g00150.t01
Nanog-rep1_peak_954	chr18	11738854	11738854	+	2.57784	NA	intron (VIT_18s0001g13720.t01, intron 2 of 2)	-intron (VIT_18s0001g13720.t01, intron 2 of 2)	-3083	VIT_18s0001g13730.t01	VIT_18s0001g13730	VIT_18s0001g13730.t01			VIT_18s0001g13730.t01
Nanog-rep1_peak_1506	chr4	19544093	19544093	+	2.57784	NA	exon (VIT_04s0023g02950.t01, exon 1 of 12)	-exon (VIT_04s0023g02950.t01, exon 1 of 12)	608	VIT_04s0023g02950.t01	VIT_04s0023g02950	VIT_04s0023g02950.t01			VIT_04s0023g02950.t01
Nanog-rep1_peak_1267	chr20	33545199	33545199	+	2.57784	NA	NA	NA	NA	NA
Nanog-rep1_peak_1508	chr4	19615405	19615405	+	2.57784	NA	intron (VIT_04s0023g03020.t01, intron 1 of 11)	-intron (VIT_04s0023g03020.t01, intron 1 of 11)	480	VIT_04s0023g03020.t01	VIT_04s0023g03020	VIT_04s0023g03020.t01			VIT_04s0023g03020.t01
Nanog-rep1_peak_1488	chr4	16391798	16391798	+	2.57784	NA	exon (VIT_04s0023g00280.t01, exon 1 of 10)	-exon (VIT_04s0023g00280.t01, exon 1 of 10)	168	VIT_04s0023g00280.t01	VIT_04s0023g00280	VIT_04s0023g00280.t01			VIT_04s0023g00280.t01
Nanog-rep1_peak_1141	chr2	6093978	6093978	+	2.57784	NA	intron (VIT_02s0012g00310.t01, intron 2 of 16)	-intron (VIT_02s0012g00310.t01, intron 2 of 16)	1242	VIT_02s0012g00310.t01	VIT_02s0012g00310	VIT_02s0012g00310.t01			VIT_02s0012g00310.t01
Nanog-rep1_peak_14	chr1	1597076	1597076	+	2.57784	NA	intron (VIT_01s0011g01830.t01, intron 1 of 10)	-intron (VIT_01s0011g01830.t01, intron 1 of 10)	704	VIT_01s0011g01830.t01	VIT_01s0011g01830	VIT_01s0011g01830.t01			VIT_01s0011g01830.t01
Nanog-rep1_peak_854	chr17	11736146	11736146	+	2.57784	NA	exon (VIT_17s0000g09840.t01, exon 1 of 2)	-exon (VIT_17s0000g09840.t01, exon 1 of 2)	201	VIT_17s0000g09840.t01	VIT_17s0000g09840	VIT_17s0000g09840.t01			VIT_17s0000g09840.t01
Nanog-rep1_peak_1057	chr19	8134171	8134171	+	2.57784	NA	promoter-TSS (VIT_19s0015g00160.t01)	#NAME?	-374	VIT_19s0015g00160.t01	VIT_19s0015g00160	VIT_19s0015g00160.t01			VIT_19s0015g00160.t01
Nanog-rep1_peak_1531	chr5	270898	270898	+	2.57784	NA	TTS (VIT_05s0077g00470.t01)	#NAME?	138	VIT_05s0077g00460.t01	VIT_05s0077g00460	VIT_05s0077g00460.t01			VIT_05s0077g00460.t01
Nanog-rep1_peak_392	chr13	1704402	1704402	+	2.57784	NA	intron (VIT_13s0067g03110.t01, intron 2 of 20)	-intron (VIT_13s0067g03110.t01, intron 2 of 20)	8015	VIT_13s0067g03110.t01	VIT_13s0067g03110	VIT_13s0067g03110.t01			VIT_13s0067g03110.t01
Nanog-rep1_peak_1293	chr20	38699669	38699669	+	2.57784	NA	NA	NA	NA	NA
Nanog-rep1_peak_1084	chr19	22252865	22252865	+	2.57784	NA	intron (VIT_19s0027g01940.t01, intron 3 of 3)	-intron (VIT_19s0027g01940.t01, intron 3 of 3)	-3612	VIT_19s0027g01950.t01	VIT_19s0027g01950	VIT_19s0027g01950.t01			VIT_19s0027g01950.t01
Nanog-rep1_peak_874	chr18	1439870	1439870	+	2.57784	NA	promoter-TSS (VIT_18s0001g00600.t01)	#NAME?	-245	VIT_18s0001g00600.t01	VIT_18s0001g00600	VIT_18s0001g00600.t01			VIT_18s0001g00600.t01
Nanog-rep1_peak_384	chr13	733951	733951	+	2.57784	NA	exon (VIT_13s0067g01290.t01, exon 2 of 30)	-exon (VIT_13s0067g01290.t01, exon 2 of 30)	605	VIT_13s0067g01290.t01	VIT_13s0067g01290	VIT_13s0067g01290.t01			VIT_13s0067g01290.t01
Nanog-rep1_peak_323	chr12	7493202	7493202	+	2.57784	NA	exon (VIT_12s0059g02740.t01, exon 1 of 21)	-exon (VIT_12s0059g02740.t01, exon 1 of 21)	531	VIT_12s0059g02740.t01	VIT_12s0059g02740	VIT_12s0059g02740.t01			VIT_12s0059g02740.t01
Nanog-rep1_peak_592	chr14	25607012	25607012	+	2.57784	NA	intron (VIT_14s0068g01940.t01, intron 2 of 2)	-intron (VIT_14s0068g01940.t01, intron 2 of 2)	2010	VIT_14s0068g01940.t01	VIT_14s0068g01940	VIT_14s0068g01940.t01			VIT_14s0068g01940.t01
Nanog-rep1_peak_521	chr14	1554029	1554029	+	2.57784	NA	intron (VIT_14s0060g01930.t01, intron 3 of 4)	-intron (VIT_14s0060g01930.t01, intron 3 of 4)	707	VIT_14s0060g01930.t01	VIT_14s0060g01930	VIT_14s0060g01930.t01			VIT_14s0060g01930.t01
Nanog-rep1_peak_700	chr15	18714470	18714470	+	2.57784	NA	intron (VIT_15s0046g01890.t01, intron 3 of 22)	-intron (VIT_15s0046g01890.t01, intron 3 of 22)	1450	VIT_15s0046g01890.t01	VIT_15s0046g01890	VIT_15s0046g01890.t01			VIT_15s0046g01890.t01
Nanog-rep1_peak_1259	chr20	32020185	32020185	+	2.57784	NA	NA	NA	NA	NA
Nanog-rep1_peak_1423	chr4	572948	572948	+	2.57784	NA	exon (VIT_04s0008g00640.t01, exon 4 of 13)	-exon (VIT_04s0008g00640.t01, exon 4 of 13)	530	VIT_04s0008g00640.t01	VIT_04s0008g00640	VIT_04s0008g00640.t01			VIT_04s0008g00640.t01
Nanog-rep1_peak_1008	chr19	901200	901200	+	2.57784	NA	intron (VIT_19s0014g00870.t01, intron 3 of 4)	-intron (VIT_19s0014g00870.t01, intron 3 of 4)	15058	VIT_19s0014g00870.t01	VIT_19s0014g00870	VIT_19s0014g00870.t01			VIT_19s0014g00870.t01
Nanog-rep1_peak_528	chr14	2046146	2046146	+	2.57784	NA	intron (VIT_14s0060g02410.t01, intron 1 of 17)	-intron (VIT_14s0060g02410.t01, intron 1 of 17)	324	VIT_14s0060g02410.t01	VIT_14s0060g02410	VIT_14s0060g02410.t01			VIT_14s0060g02410.t01
Nanog-rep1_peak_1218	chr20	17889232	17889232	+	2.57784	NA	NA	NA	NA	NA
Nanog-rep1_peak_1196	chr20	12539760	12539760	+	2.57784	NA	NA	NA	NA	NA
Nanog-rep1_peak_1591	chr5	6263019	6263019	+	2.57784	NA	intron (VIT_05s0020g04470.t01, intron 2 of 2)	-intron (VIT_05s0020g04470.t01, intron 2 of 2)	1528	VIT_05s0020g04470.t01	VIT_05s0020g04470	VIT_05s0020g04470.t01			VIT_05s0020g04470.t01
Nanog-rep1_peak_1010	chr19	951660	951660	+	2.57784	NA	Intergenic	Intergenic	8985	VIT_19s0014g00920.t01	VIT_19s0014g00920	VIT_19s0014g00920.t01			VIT_19s0014g00920.t01
Nanog-rep1_peak_1227	chr20	21585645	21585645	+	2.57784	NA	NA	NA	NA	NA
Nanog-rep1_peak_718	chr16	976293	976293	+	2.57784	NA	intron (VIT_16s0039g01450.t01, intron 1 of 3)	-intron (VIT_16s0039g01450.t01, intron 1 of 3)	305	VIT_16s0039g01450.t01	VIT_16s0039g01450	VIT_16s0039g01450.t01			VIT_16s0039g01450.t01
Nanog-rep1_peak_1347	chr3	3001118	3001118	+	2.57784	NA	exon (VIT_03s0038g04140.t01, exon 1 of 4)	-exon (VIT_03s0038g04140.t01, exon 1 of 4)	557	VIT_03s0038g04140.t01	VIT_03s0038g04140	VIT_03s0038g04140.t01			VIT_03s0038g04140.t01
Nanog-rep1_peak_1852	chr7	17384857	17384857	+	2.57784	NA	intron (VIT_07s0031g01290.t01, intron 2 of 2)	-intron (VIT_07s0031g01290.t01, intron 2 of 2)	1470	VIT_07s0031g01290.t01	VIT_07s0031g01290	VIT_07s0031g01290.t01			VIT_07s0031g01290.t01
Nanog-rep1_peak_1905	chr8	7717639	7717639	+	2.57784	NA	intron (VIT_08s0105g00440.t01, intron 2 of 3)	-intron (VIT_08s0105g00440.t01, intron 2 of 3)	1013	VIT_08s0105g00440.t01	VIT_08s0105g00440	VIT_08s0105g00440.t01			VIT_08s0105g00440.t01
Nanog-rep1_peak_415	chr13	3317278	3317278	+	2.57784	NA	intron (VIT_13s0019g02000.t01, intron 1 of 8)	-intron (VIT_13s0019g02000.t01, intron 1 of 8)	2681	VIT_13s0019g02000.t01	VIT_13s0019g02000	VIT_13s0019g02000.t01			VIT_13s0019g02000.t01
Nanog-rep1_peak_476	chr13	21037764	21037764	+	2.57784	NA	exon (VIT_13s0158g00140.t01, exon 1 of 22)	-exon (VIT_13s0158g00140.t01, exon 1 of 22)	267	VIT_13s0158g00140.t01	VIT_13s0158g00140	VIT_13s0158g00140.t01			VIT_13s0158g00140.t01
Nanog-rep1_peak_850	chr17	10871758	10871758	+	2.57784	NA	exon (VIT_17s0000g09280.t01, exon 3 of 8)	-exon (VIT_17s0000g09280.t01, exon 3 of 8)	2694	VIT_17s0000g09280.t01	VIT_17s0000g09280	VIT_17s0000g09280.t01			VIT_17s0000g09280.t01
Nanog-rep1_peak_209	chr11	3330650	3330650	+	2.57784	NA	exon (VIT_11s0016g04070.t01, exon 1 of 3)	-exon (VIT_11s0016g04070.t01, exon 1 of 3)	735	VIT_11s0016g04070.t01	VIT_11s0016g04070	VIT_11s0016g04070.t01			VIT_11s0016g04070.t01
Nanog-rep1_peak_344	chr12	17903789	17903789	+	2.57784	NA	intron (VIT_12s0034g01780.t01, intron 3 of 4)	-intron (VIT_12s0034g01780.t01, intron 3 of 4)	4312	VIT_12s0034g01780.t01	VIT_12s0034g01780	VIT_12s0034g01780.t01			VIT_12s0034g01780.t01
Nanog-rep1_peak_1489	chr4	16644179	16644179	+	2.57784	NA	intron (VIT_04s0023g00440.t01, intron 1 of 1)	-intron (VIT_04s0023g00440.t01, intron 1 of 1)	2015	VIT_04s0023g00440.t01	VIT_04s0023g00440	VIT_04s0023g00440.t01			VIT_04s0023g00440.t01
Nanog-rep1_peak_1277	chr20	35483848	35483848	+	2.57784	NA	NA	NA	NA	NA
Nanog-rep1_peak_1123	chr2	2684704	2684704	+	2.57784	NA	intron (VIT_02s0025g03160.t01, intron 2 of 4)	-intron (VIT_02s0025g03160.t01, intron 2 of 4)	1024	VIT_02s0025g03160.t01	VIT_02s0025g03160	VIT_02s0025g03160.t01			VIT_02s0025g03160.t01
Nanog-rep1_peak_295	chr12	3114309	3114309	+	2.57784	NA	intron (VIT_12s0028g02380.t01, intron 1 of 7)	-intron (VIT_12s0028g02380.t01, intron 1 of 7)	430	VIT_12s0028g02380.t01	VIT_12s0028g02380	VIT_12s0028g02380.t01			VIT_12s0028g02380.t01
Nanog-rep1_peak_819	chr17	5126595	5126595	+	2.57784	NA	exon (VIT_17s0000g04730.t01, exon 1 of 1)	-exon (VIT_17s0000g04730.t01, exon 1 of 1)	1259	VIT_17s0000g04730.t01	VIT_17s0000g04730	VIT_17s0000g04730.t01			VIT_17s0000g04730.t01
Nanog-rep1_peak_497	chr13	24224708	24224708	+	2.57784	NA	Intergenic	Intergenic	-7844	VIT_13s0156g00540.t01	VIT_13s0156g00540	VIT_13s0156g00540.t01			VIT_13s0156g00540.t01
Nanog-rep1_peak_1201	chr20	13976934	13976934	+	2.57784	NA	NA	NA	NA	NA
Nanog-rep1_peak_1762	chr7	412159	412159	+	2.57784	NA	exon (VIT_07s0141g00730.t01, exon 2 of 2)	-exon (VIT_07s0141g00730.t01, exon 2 of 2)	856	VIT_07s0141g00730.t01	VIT_07s0141g00730	VIT_07s0141g00730.t01			VIT_07s0141g00730.t01
Nanog-rep1_peak_436	chr13	6519137	6519137	+	2.57784	NA	Intergenic	Intergenic	-7962	VIT_13s0019g04850.t01	VIT_13s0019g04850	VIT_13s0019g04850.t01			VIT_13s0019g04850.t01
Nanog-rep1_peak_137	chr10	3247961	3247961	+	2.57784	NA	promoter-TSS (VIT_10s0003g01790.t01)	#NAME?	80	VIT_10s0003g01790.t01	VIT_10s0003g01790	VIT_10s0003g01790.t01			VIT_10s0003g01790.t01
Nanog-rep1_peak_1216	chr20	17604308	17604308	+	2.57784	NA	NA	NA	NA	NA
Nanog-rep1_peak_995	chr18	27741220	27741220	+	2.57784	NA	Intergenic	Intergenic	-7492	VIT_18s0089g00060.t01	VIT_18s0089g00060	VIT_18s0089g00060.t01			VIT_18s0089g00060.t01
Nanog-rep1_peak_1083	chr19	22251938	22251938	+	2.57784	NA	intron (VIT_19s0027g01940.t01, intron 3 of 3)	-intron (VIT_19s0027g01940.t01, intron 3 of 3)	2970	VIT_19s0027g01940.t01	VIT_19s0027g01940	VIT_19s0027g01940.t01			VIT_19s0027g01940.t01
Nanog-rep1_peak_1972	chr8	14563369	14563369	+	2.57784	NA	exon (VIT_08s0007g00190.t01, exon 1 of 2)	-exon (VIT_08s0007g00190.t01, exon 1 of 2)	567	VIT_08s0007g00190.t01	VIT_08s0007g00190	VIT_08s0007g00190.t01			VIT_08s0007g00190.t01
Nanog-rep1_peak_1005	chr19	362984	362984	+	2.57784	NA	intron (VIT_19s0014g00350.t01, intron 1 of 3)	-intron (VIT_19s0014g00350.t01, intron 1 of 3)	5915	VIT_19s0014g00350.t01	VIT_19s0014g00350	VIT_19s0014g00350.t01			VIT_19s0014g00350.t01
Nanog-rep1_peak_1763	chr7	427052	427052	+	2.57784	NA	intron (VIT_07s0141g00760.t01, intron 5 of 7)	-intron (VIT_07s0141g00760.t01, intron 5 of 7)	10364	VIT_07s0141g00760.t01	VIT_07s0141g00760	VIT_07s0141g00760.t01			VIT_07s0141g00760.t01
Nanog-rep1_peak_1147	chr2	6395743	6395743	+	2.57784	NA	Intergenic	Intergenic	10443	VIT_02s0012g00540.t01	VIT_02s0012g00540	VIT_02s0012g00540.t01			VIT_02s0012g00540.t01
Nanog-rep1_peak_1158	chr2	8297842	8297842	+	2.57784	NA	promoter-TSS (VIT_02s0012g01850.t01)	#NAME?	64	VIT_02s0012g01850.t01	VIT_02s0012g01850	VIT_02s0012g01850.t01			VIT_02s0012g01850.t01
Nanog-rep1_peak_658	chr15	12172155	12172155	+	2.57784	NA	intron (VIT_15s0021g01560.t01, intron 8 of 12)	-intron (VIT_15s0021g01560.t01, intron 8 of 12)	11017	VIT_15s0021g01560.t01	VIT_15s0021g01560	VIT_15s0021g01560.t01			VIT_15s0021g01560.t01
Nanog-rep1_peak_1252	chr20	29400452	29400452	+	2.57784	NA	NA	NA	NA	NA
Nanog-rep1_peak_1507	chr4	19580220	19580220	+	2.57784	NA	intron (VIT_04s0023g02970.t01, intron 2 of 14)	-intron (VIT_04s0023g02970.t01, intron 2 of 14)	581	VIT_04s0023g02970.t01	VIT_04s0023g02970	VIT_04s0023g02970.t01			VIT_04s0023g02970.t01
Nanog-rep1_peak_170	chr10	17694475	17694475	+	2.57784	NA	exon (VIT_10s0071g01010.t01, exon 3 of 6)	-exon (VIT_10s0071g01010.t01, exon 3 of 6)	2670	VIT_10s0071g01010.t01	VIT_10s0071g01010	VIT_10s0071g01010.t01			VIT_10s0071g01010.t01
Nanog-rep1_peak_1061	chr19	8597873	8597873	+	2.57784	NA	exon (VIT_19s0015g00530.t01, exon 1 of 2)	-exon (VIT_19s0015g00530.t01, exon 1 of 2)	454	VIT_19s0015g00530.t01	VIT_19s0015g00530	VIT_19s0015g00530.t01			VIT_19s0015g00530.t01
Nanog-rep1_peak_1708	chr6	8482515	8482515	+	2.57784	NA	Intergenic	Intergenic	-3674	VIT_06s0004g07690.t01	VIT_06s0004g07690	VIT_06s0004g07690.t01			VIT_06s0004g07690.t01
Nanog-rep1_peak_347	chr12	18852519	18852519	+	2.57784	NA	intron (VIT_12s0034g02380.t01, intron 1 of 4)	-intron (VIT_12s0034g02380.t01, intron 1 of 4)	3582	VIT_12s0034g02380.t01	VIT_12s0034g02380	VIT_12s0034g02380.t01			VIT_12s0034g02380.t01
Nanog-rep1_peak_519	chr14	1430600	1430600	+	2.57784	NA	intron (VIT_14s0060g01740.t01, intron 1 of 3)	-intron (VIT_14s0060g01740.t01, intron 1 of 3)	130	VIT_14s0060g01740.t01	VIT_14s0060g01740	VIT_14s0060g01740.t01			VIT_14s0060g01740.t01
Nanog-rep1_peak_684	chr15	16518891	16518891	+	2.57784	NA	intron (VIT_15s0048g02350.t01, intron 2 of 7)	-intron (VIT_15s0048g02350.t01, intron 2 of 7)	778	VIT_15s0048g02350.t01	VIT_15s0048g02350	VIT_15s0048g02350.t01			VIT_15s0048g02350.t01
Nanog-rep1_peak_1296	chr20	39953790	39953790	+	2.57784	NA	NA	NA	NA	NA
Nanog-rep1_peak_1085	chr19	22259694	22259694	+	2.57784	NA	Intergenic	Intergenic	3217	VIT_19s0027g01950.t01	VIT_19s0027g01950	VIT_19s0027g01950.t01			VIT_19s0027g01950.t01
Nanog-rep1_peak_263	chr11	17257359	17257359	+	2.57784	NA	intron (VIT_11s0052g00170.t01, intron 13 of 20)	-intron (VIT_11s0052g00170.t01, intron 13 of 20)	23962	VIT_11s0052g00160.t01	VIT_11s0052g00160	VIT_11s0052g00160.t01			VIT_11s0052g00160.t01
Nanog-rep1_peak_2002	chr8	17973272	17973272	+	2.57784	NA	intron (VIT_08s0007g03950.t01, intron 1 of 7)	-intron (VIT_08s0007g03950.t01, intron 1 of 7)	734	VIT_08s0007g03950.t01	VIT_08s0007g03950	VIT_08s0007g03950.t01			VIT_08s0007g03950.t01
Nanog-rep1_peak_1761	chr6	21412873	21412873	+	2.57784	NA	intron (VIT_06s0080g01230.t01, intron 1 of 5)	-intron (VIT_06s0080g01230.t01, intron 1 of 5)	775	VIT_06s0080g01230.t01	VIT_06s0080g01230	VIT_06s0080g01230.t01			VIT_06s0080g01230.t01
Nanog-rep1_peak_1327	chr3	1614559	1614559	+	2.57784	NA	exon (VIT_03s0038g02340.t01, exon 4 of 17)	-exon (VIT_03s0038g02340.t01, exon 4 of 17)	1991	VIT_03s0038g02340.t01	VIT_03s0038g02340	VIT_03s0038g02340.t01			VIT_03s0038g02340.t01
Nanog-rep1_peak_74	chr1	15323054	15323054	+	2.57784	NA	exon (VIT_01s0010g00520.t01, exon 1 of 7)	-exon (VIT_01s0010g00520.t01, exon 1 of 7)	196	VIT_01s0010g00520.t01	VIT_01s0010g00520	VIT_01s0010g00520.t01			VIT_01s0010g00520.t01
Nanog-rep1_peak_823	chr17	5248231	5248231	+	2.57784	NA	intron (VIT_17s0000g04860.t01, intron 2 of 4)	-intron (VIT_17s0000g04860.t01, intron 2 of 4)	442	VIT_17s0000g04860.t01	VIT_17s0000g04860	VIT_17s0000g04860.t01			VIT_17s0000g04860.t01
Nanog-rep1_peak_1855	chr7	17821978	17821978	+	2.57784	NA	exon (VIT_07s0031g01740.t01, exon 2 of 7)	-exon (VIT_07s0031g01740.t01, exon 2 of 7)	1204	VIT_07s0031g01740.t01	VIT_07s0031g01740	VIT_07s0031g01740.t01			VIT_07s0031g01740.t01
Nanog-rep1_peak_421	chr13	4314585	4314585	+	2.57784	NA	intron (VIT_13s0019g03260.t01, intron 2 of 4)	-intron (VIT_13s0019g03260.t01, intron 2 of 4)	428	VIT_13s0019g03260.t01	VIT_13s0019g03260	VIT_13s0019g03260.t01			VIT_13s0019g03260.t01
Nanog-rep1_peak_165	chr10	14102397	14102397	+	2.57784	NA	intron (VIT_10s0042g00800.t01, intron 2 of 12)	-intron (VIT_10s0042g00800.t01, intron 2 of 12)	1535	VIT_10s0042g00800.t01	VIT_10s0042g00800	VIT_10s0042g00800.t01			VIT_10s0042g00800.t01
Nanog-rep1_peak_630	chr14	29712701	29712701	+	2.57784	NA	Intergenic	Intergenic	7465	VIT_14s0108g01070.t01	VIT_14s0108g01070	VIT_14s0108g01070.t01			VIT_14s0108g01070.t01
Nanog-rep1_peak_160	chr10	9841082	9841082	+	2.57784	NA	Intergenic	Intergenic	-4242	VIT_10s0003g05320.t01	VIT_10s0003g05320	VIT_10s0003g05320.t01			VIT_10s0003g05320.t01
Nanog-rep1_peak_894	chr18	3701876	3701876	+	2.57784	NA	intron (VIT_18s0001g04100.t01, intron 2 of 8)	-intron (VIT_18s0001g04100.t01, intron 2 of 8)	1372	VIT_18s0001g04100.t01	VIT_18s0001g04100	VIT_18s0001g04100.t01			VIT_18s0001g04100.t01
Nanog-rep1_peak_1950	chr8	12807556	12807556	+	2.57345	NA	TTS (VIT_08s0040g01680.t01)	#NAME?	2103	VIT_08s0040g01680.t01	VIT_08s0040g01680	VIT_08s0040g01680.t01			VIT_08s0040g01680.t01
Nanog-rep1_peak_812	chr17	4127073	4127073	+	2.55706	NA	intron (VIT_17s0000g04050.t01, intron 1 of 8)	-intron (VIT_17s0000g04050.t01, intron 1 of 8)	681	VIT_17s0000g04050.t01	VIT_17s0000g04050	VIT_17s0000g04050.t01			VIT_17s0000g04050.t01
Nanog-rep1_peak_1787	chr7	2149434	2149434	+	2.55706	NA	exon (VIT_07s0104g01060.t01, exon 1 of 1)	-exon (VIT_07s0104g01060.t01, exon 1 of 1)	548	VIT_07s0104g01060.t01	VIT_07s0104g01060	VIT_07s0104g01060.t01			VIT_07s0104g01060.t01
Nanog-rep1_peak_321	chr12	7265618	7265618	+	2.55706	NA	intron (VIT_12s0059g02470.t01, intron 1 of 7)	-intron (VIT_12s0059g02470.t01, intron 1 of 7)	590	VIT_12s0059g02470.t01	VIT_12s0059g02470	VIT_12s0059g02470.t01			VIT_12s0059g02470.t01
Nanog-rep1_peak_938	chr18	7834939	7834939	+	2.55706	NA	intron (VIT_18s0001g09330.t01, intron 2 of 3)	-intron (VIT_18s0001g09330.t01, intron 2 of 3)	456	VIT_18s0001g09330.t01	VIT_18s0001g09330	VIT_18s0001g09330.t01			VIT_18s0001g09330.t01
Nanog-rep1_peak_431	chr13	5614069	5614069	+	2.55706	NA	exon (VIT_13s0019g04300.t01, exon 1 of 1)	-exon (VIT_13s0019g04300.t01, exon 1 of 1)	319	VIT_13s0019g04300.t01	VIT_13s0019g04300	VIT_13s0019g04300.t01			VIT_13s0019g04300.t01
Nanog-rep1_peak_1367	chr3	5646175	5646175	+	2.55706	NA	intron (VIT_03s0063g02410.t01, intron 1 of 7)	-intron (VIT_03s0063g02410.t01, intron 1 of 7)	5031	VIT_03s0063g02410.t01	VIT_03s0063g02410	VIT_03s0063g02410.t01			VIT_03s0063g02410.t01
Nanog-rep1_peak_1773	chr7	1496060	1496060	+	2.55706	NA	intron (VIT_07s0104g00240.t01, intron 4 of 6)	-intron (VIT_07s0104g00240.t01, intron 4 of 6)	2240	VIT_07s0104g00240.t01	VIT_07s0104g00240	VIT_07s0104g00240.t01			VIT_07s0104g00240.t01
Nanog-rep1_peak_1537	chr5	773600	773600	+	2.55706	NA	exon (VIT_05s0077g01000.t01, exon 2 of 9)	-exon (VIT_05s0077g01000.t01, exon 2 of 9)	1602	VIT_05s0077g01000.t01	VIT_05s0077g01000	VIT_05s0077g01000.t01			VIT_05s0077g01000.t01
Nanog-rep1_peak_316	chr12	6852594	6852594	+	2.55706	NA	TTS (VIT_12s0059g02030.t01)	#NAME?	329	VIT_12s0059g02020.t01	VIT_12s0059g02020	VIT_12s0059g02020.t01			VIT_12s0059g02020.t01
Nanog-rep1_peak_28	chr1	2925783	2925783	+	2.55706	NA	exon (VIT_01s0011g03210.t01, exon 1 of 1)	-exon (VIT_01s0011g03210.t01, exon 1 of 1)	954	VIT_01s0011g03210.t01	VIT_01s0011g03210	VIT_01s0011g03210.t01			VIT_01s0011g03210.t01
Nanog-rep1_peak_549	chr14	11336928	11336928	+	2.55706	NA	intron (VIT_14s0036g00930.t01, intron 1 of 3)	-intron (VIT_14s0036g00930.t01, intron 1 of 3)	245	VIT_14s0036g00930.t01	VIT_14s0036g00930	VIT_14s0036g00930.t01			VIT_14s0036g00930.t01
Nanog-rep1_peak_1822	chr7	7407135	7407135	+	2.55706	NA	intron (VIT_07s0005g04280.t01, intron 2 of 6)	-intron (VIT_07s0005g04280.t01, intron 2 of 6)	4002	VIT_07s0005g04280.t01	VIT_07s0005g04280	VIT_07s0005g04280.t01			VIT_07s0005g04280.t01
Nanog-rep1_peak_896	chr18	3732195	3732195	+	2.55706	NA	TTS (VIT_18s0001g04150.t01)	#NAME?	254	VIT_18s0001g04140.t01	VIT_18s0001g04140	VIT_18s0001g04140.t01			VIT_18s0001g04140.t01
Nanog-rep1_peak_696	chr15	17992397	17992397	+	2.55706	NA	exon (VIT_15s0046g00940.t01, exon 1 of 3)	-exon (VIT_15s0046g00940.t01, exon 1 of 3)	544	VIT_15s0046g00940.t01	VIT_15s0046g00940	VIT_15s0046g00940.t01			VIT_15s0046g00940.t01
Nanog-rep1_peak_1419	chr33	4590868	4590868	+	2.55706	NA	NA	NA	NA	NA
Nanog-rep1_peak_284	chr12	1756006	1756006	+	2.55706	NA	intron (VIT_12s0028g01170.t01, intron 9 of 14)	-intron (VIT_12s0028g01170.t01, intron 9 of 14)	9635	VIT_12s0028g01170.t01	VIT_12s0028g01170	VIT_12s0028g01170.t01			VIT_12s0028g01170.t01
Nanog-rep1_peak_405	chr13	2379763	2379763	+	2.55706	NA	intron (VIT_13s0019g00250.t01, intron 2 of 3)	-intron (VIT_13s0019g00250.t01, intron 2 of 3)	1186	VIT_13s0019g00250.t01	VIT_13s0019g00250	VIT_13s0019g00250.t01			VIT_13s0019g00250.t01
Nanog-rep1_peak_1028	chr19	2250821	2250821	+	2.55706	NA	exon (VIT_19s0014g02080.t01, exon 1 of 6)	-exon (VIT_19s0014g02080.t01, exon 1 of 6)	260	VIT_19s0014g02080.t01	VIT_19s0014g02080	VIT_19s0014g02080.t01			VIT_19s0014g02080.t01
Nanog-rep1_peak_1927	chr8	11079876	11079876	+	2.54653	NA	intron (VIT_08s0040g00140.t01, intron 1 of 3)	-intron (VIT_08s0040g00140.t01, intron 1 of 3)	1926	VIT_08s0040g00140.t01	VIT_08s0040g00140	VIT_08s0040g00140.t01			VIT_08s0040g00140.t01
Nanog-rep1_peak_759	chr16	19151064	19151064	+	2.54653	NA	exon (VIT_16s0050g02180.t01, exon 1 of 12)	-exon (VIT_16s0050g02180.t01, exon 1 of 12)	387	VIT_16s0050g02180.t01	VIT_16s0050g02180	VIT_16s0050g02180.t01			VIT_16s0050g02180.t01
Nanog-rep1_peak_1939	chr8	11871292	11871292	+	2.54568	NA	TTS (VIT_08s0040g00880.t01)	#NAME?	958	VIT_08s0040g00880.t01	VIT_08s0040g00880	VIT_08s0040g00880.t01			VIT_08s0040g00880.t01
Nanog-rep1_peak_1040	chr19	3750511	3750511	+	2.54431	NA	exon (VIT_19s0014g03640.t01, exon 1 of 25)	-exon (VIT_19s0014g03640.t01, exon 1 of 25)	104	VIT_19s0014g03640.t01	VIT_19s0014g03640	VIT_19s0014g03640.t01			VIT_19s0014g03640.t01
Nanog-rep1_peak_1860	chr7	17945294	17945294	+	2.54431	NA	Intergenic	Intergenic	-4937	VIT_07s0031g01830.t01	VIT_07s0031g01830	VIT_07s0031g01830.t01			VIT_07s0031g01830.t01
Nanog-rep1_peak_1398	chr3	17927130	17927130	+	2.54431	NA	intron (VIT_03s0017g01760.t01, intron 1 of 18)	-intron (VIT_03s0017g01760.t01, intron 1 of 18)	891	VIT_03s0017g01760.t01	VIT_03s0017g01760	VIT_03s0017g01760.t01			VIT_03s0017g01760.t01
Nanog-rep1_peak_1331	chr3	1635189	1635189	+	2.54431	NA	intron (VIT_03s0038g02340.t01, intron 15 of 16)	-intron (VIT_03s0038g02340.t01, intron 15 of 16)	-4026	VIT_03s0038g02350.t01	VIT_03s0038g02350	VIT_03s0038g02350.t01			VIT_03s0038g02350.t01
Nanog-rep1_peak_1777	chr7	1595143	1595143	+	2.54431	NA	Intergenic	Intergenic	-1480	VIT_07s0104g00340.t01	VIT_07s0104g00340	VIT_07s0104g00340.t01			VIT_07s0104g00340.t01
Nanog-rep1_peak_928	chr18	7076454	7076454	+	2.54431	NA	exon (VIT_18s0001g08640.t01, exon 1 of 2)	-exon (VIT_18s0001g08640.t01, exon 1 of 2)	227	VIT_18s0001g08640.t01	VIT_18s0001g08640	VIT_18s0001g08640.t01			VIT_18s0001g08640.t01
Nanog-rep1_peak_19	chr1	1883559	1883559	+	2.54431	NA	promoter-TSS (VIT_01s0011g02160.t01)	#NAME?	86	VIT_01s0011g02160.t01	VIT_01s0011g02160	VIT_01s0011g02160.t01			VIT_01s0011g02160.t01
Nanog-rep1_peak_64	chr1	9924238	9924238	+	2.54431	NA	exon (VIT_01s0026g00990.t01, exon 2 of 8)	-exon (VIT_01s0026g00990.t01, exon 2 of 8)	913	VIT_01s0026g00990.t01	VIT_01s0026g00990	VIT_01s0026g00990.t01			VIT_01s0026g00990.t01
Nanog-rep1_peak_268	chr11	17937570	17937570	+	2.54431	NA	exon (VIT_11s0052g00530.t01, exon 1 of 3)	-exon (VIT_11s0052g00530.t01, exon 1 of 3)	598	VIT_11s0052g00530.t01	VIT_11s0052g00530	VIT_11s0052g00530.t01			VIT_11s0052g00530.t01
Nanog-rep1_peak_1565	chr5	3510150	3510150	+	2.54431	NA	intron (VIT_05s0020g01790.t01, intron 3 of 12)	-intron (VIT_05s0020g01790.t01, intron 3 of 12)	3662	VIT_05s0020g01790.t01	VIT_05s0020g01790	VIT_05s0020g01790.t01			VIT_05s0020g01790.t01
Nanog-rep1_peak_1921	chr8	10864330	10864330	+	2.54431	NA	promoter-TSS (VIT_08s0058g01400.t01)	#NAME?	-787	VIT_08s0058g01400.t01	VIT_08s0058g01400	VIT_08s0058g01400.t01			VIT_08s0058g01400.t01
Nanog-rep1_peak_1140	chr2	5996813	5996813	+	2.54374	NA	Intergenic	Intergenic	-2532	VIT_02s0012g00270.t01	VIT_02s0012g00270	VIT_02s0012g00270.t01			VIT_02s0012g00270.t01
Nanog-rep1_peak_1687	chr6	4736150	4736150	+	2.53726	NA	intron (VIT_06s0004g03740.t01, intron 2 of 19)	-intron (VIT_06s0004g03740.t01, intron 2 of 19)	1565	VIT_06s0004g03740.t01	VIT_06s0004g03740	VIT_06s0004g03740.t01			VIT_06s0004g03740.t01
Nanog-rep1_peak_1226	chr20	20446362	20446362	+	2.53726	NA	NA	NA	NA	NA
Nanog-rep1_peak_544	chr14	9263407	9263407	+	2.53726	NA	intron (VIT_14s0081g00760.t01, intron 1 of 6)	-intron (VIT_14s0081g00760.t01, intron 1 of 6)	304	VIT_14s0081g00760.t01	VIT_14s0081g00760	VIT_14s0081g00760.t01			VIT_14s0081g00760.t01
Nanog-rep1_peak_1737	chr6	16454335	16454335	+	2.53726	NA	intron (VIT_06s0009g03240.t01, intron 10 of 19)	-intron (VIT_06s0009g03240.t01, intron 10 of 19)	11738	VIT_06s0009g03240.t01	VIT_06s0009g03240	VIT_06s0009g03240.t01			VIT_06s0009g03240.t01
Nanog-rep1_peak_1599	chr5	8846133	8846133	+	2.53726	NA	intron (VIT_05s0049g01490.t01, intron 1 of 10)	-intron (VIT_05s0049g01490.t01, intron 1 of 10)	1043	VIT_05s0049g01490.t01	VIT_05s0049g01490	VIT_05s0049g01490.t01			VIT_05s0049g01490.t01
Nanog-rep1_peak_717	chr16	550568	550568	+	2.53726	NA	intron (VIT_16s0039g01020.t01, intron 1 of 1)	-intron (VIT_16s0039g01020.t01, intron 1 of 1)	2949	VIT_16s0039g01020.t01	VIT_16s0039g01020	VIT_16s0039g01020.t01			VIT_16s0039g01020.t01
Nanog-rep1_peak_1875	chr7	20731512	20731512	+	2.53726	NA	intron (VIT_07s0130g00410.t01, intron 2 of 12)	-intron (VIT_07s0130g00410.t01, intron 2 of 12)	1136	VIT_07s0130g00410.t01	VIT_07s0130g00410	VIT_07s0130g00410.t01			VIT_07s0130g00410.t01
Nanog-rep1_peak_1770	chr7	1440869	1440869	+	2.53726	NA	exon (VIT_07s0104g00150.t01, exon 1 of 1)	-exon (VIT_07s0104g00150.t01, exon 1 of 1)	148	VIT_07s0104g00150.t01	VIT_07s0104g00150	VIT_07s0104g00150.t01			VIT_07s0104g00150.t01
Nanog-rep1_peak_1200	chr20	13801606	13801606	+	2.53726	NA	NA	NA	NA	NA
Nanog-rep1_peak_905	chr18	4457262	4457262	+	2.53485	NA	intron (VIT_18s0001g05720.t01, intron 1 of 6)	-intron (VIT_18s0001g05720.t01, intron 1 of 6)	558	VIT_18s0001g05720.t01	VIT_18s0001g05720	VIT_18s0001g05720.t01			VIT_18s0001g05720.t01
Nanog-rep1_peak_1523	chr4	23582453	23582453	+	2.52604	NA	intron (VIT_04s0044g01720.t01, intron 2 of 8)	-intron (VIT_04s0044g01720.t01, intron 2 of 8)	7387	VIT_04s0044g01720.t01	VIT_04s0044g01720	VIT_04s0044g01720.t01			VIT_04s0044g01720.t01
Nanog-rep1_peak_329	chr12	9908094	9908094	+	2.52549	NA	exon (VIT_12s0057g01170.t01, exon 1 of 4)	-exon (VIT_12s0057g01170.t01, exon 1 of 4)	230	VIT_12s0057g01170.t01	VIT_12s0057g01170	VIT_12s0057g01170.t01			VIT_12s0057g01170.t01
Nanog-rep1_peak_858	chr17	11980020	11980020	+	2.52549	NA	intron (VIT_17s0000g09980.t01, intron 1 of 7)	-intron (VIT_17s0000g09980.t01, intron 1 of 7)	1050	VIT_17s0000g09980.t01	VIT_17s0000g09980	VIT_17s0000g09980.t01			VIT_17s0000g09980.t01
Nanog-rep1_peak_335	chr12	10290875	10290875	+	2.52309	NA	exon (VIT_12s0057g01530.t01, exon 2 of 2)	-exon (VIT_12s0057g01530.t01, exon 2 of 2)	652	VIT_12s0057g01530.t01	VIT_12s0057g01530	VIT_12s0057g01530.t01			VIT_12s0057g01530.t01
Nanog-rep1_peak_466	chr13	19379091	19379091	+	2.51702	NA	exon (VIT_13s0084g00510.t01, exon 1 of 3)	-exon (VIT_13s0084g00510.t01, exon 1 of 3)	271	VIT_13s0084g00510.t01	VIT_13s0084g00510	VIT_13s0084g00510.t01			VIT_13s0084g00510.t01
Nanog-rep1_peak_1633	chr5	20936076	20936076	+	2.50936	NA	intron (VIT_05s0124g00340.t01, intron 1 of 2)	-intron (VIT_05s0124g00340.t01, intron 1 of 2)	2432	VIT_05s0124g00340.t01	VIT_05s0124g00340	VIT_05s0124g00340.t01			VIT_05s0124g00340.t01
Nanog-rep1_peak_158	chr10	8559548	8559548	+	2.50936	NA	Intergenic	Intergenic	-24790	VIT_10s0003g04810.t01	VIT_10s0003g04810	VIT_10s0003g04810.t01			VIT_10s0003g04810.t01
Nanog-rep1_peak_2089	chr9	5341539	5341539	+	2.50833	NA	exon (VIT_09s0002g05600.t01, exon 8 of 24)	-exon (VIT_09s0002g05600.t01, exon 8 of 24)	2160	VIT_09s0002g05600.t01	VIT_09s0002g05600	VIT_09s0002g05600.t01			VIT_09s0002g05600.t01
Nanog-rep1_peak_1500	chr4	18075844	18075844	+	2.50614	NA	exon (VIT_04s0023g01540.t01, exon 1 of 3)	-exon (VIT_04s0023g01540.t01, exon 1 of 3)	805	VIT_04s0023g01540.t01	VIT_04s0023g01540	VIT_04s0023g01540.t01			VIT_04s0023g01540.t01
Nanog-rep1_peak_1768	chr7	1178351	1178351	+	2.50614	NA	exon (VIT_07s0151g00970.t01, exon 1 of 13)	-exon (VIT_07s0151g00970.t01, exon 1 of 13)	306	VIT_07s0151g00970.t01	VIT_07s0151g00970	VIT_07s0151g00970.t01			VIT_07s0151g00970.t01
Nanog-rep1_peak_1307	chr22	391585	391585	+	2.50614	NA	NA	NA	NA	NA
Nanog-rep1_peak_734	chr16	8353403	8353403	+	2.49448	NA	exon (VIT_16s0013g01540.t01, exon 4 of 9)	-exon (VIT_16s0013g01540.t01, exon 4 of 9)	1402	VIT_16s0013g01540.t01	VIT_16s0013g01540	VIT_16s0013g01540.t01			VIT_16s0013g01540.t01
Nanog-rep1_peak_633	chr14	29784460	29784460	+	2.48004	NA	exon (VIT_14s0108g01160.t01, exon 1 of 2)	-exon (VIT_14s0108g01160.t01, exon 1 of 2)	776	VIT_14s0108g01160.t01	VIT_14s0108g01160	VIT_14s0108g01160.t01			VIT_14s0108g01160.t01
Nanog-rep1_peak_1540	chr5	954740	954740	+	2.47887	NA	intron (VIT_05s0077g01200.t01, intron 1 of 23)	-intron (VIT_05s0077g01200.t01, intron 1 of 23)	2644	VIT_05s0077g01200.t01	VIT_05s0077g01200	VIT_05s0077g01200.t01			VIT_05s0077g01200.t01
Nanog-rep1_peak_606	chr14	26750578	26750578	+	2.47887	NA	intron (VIT_14s0066g00180.t01, intron 1 of 5)	-intron (VIT_14s0066g00180.t01, intron 1 of 5)	214	VIT_14s0066g00180.t01	VIT_14s0066g00180	VIT_14s0066g00180.t01			VIT_14s0066g00180.t01
Nanog-rep1_peak_1719	chr6	12281289	12281289	+	2.47887	NA	intron (VIT_06s0009g01000.t01, intron 3 of 8)	-intron (VIT_06s0009g01000.t01, intron 3 of 8)	1986	VIT_06s0009g01000.t01	VIT_06s0009g01000	VIT_06s0009g01000.t01			VIT_06s0009g01000.t01
Nanog-rep1_peak_259	chr11	15156517	15156517	+	2.47844	NA	intron (VIT_11s0065g01090.t01, intron 5 of 15)	-intron (VIT_11s0065g01090.t01, intron 5 of 15)	9993	VIT_11s0065g01090.t01	VIT_11s0065g01090	VIT_11s0065g01090.t01			VIT_11s0065g01090.t01
Nanog-rep1_peak_1545	chr5	1199790	1199790	+	2.47596	NA	intron (VIT_05s0077g01500.t01, intron 2 of 5)	-intron (VIT_05s0077g01500.t01, intron 2 of 5)	1286	VIT_05s0077g01500.t01	VIT_05s0077g01500	VIT_05s0077g01500.t01			VIT_05s0077g01500.t01
Nanog-rep1_peak_472	chr13	20220630	20220630	+	2.47596	NA	exon (VIT_13s0139g00010.t01, exon 3 of 4)	-exon (VIT_13s0139g00010.t01, exon 3 of 4)	-3496	VIT_13s0139g00020.t01	VIT_13s0139g00020	VIT_13s0139g00020.t01			VIT_13s0139g00020.t01
Nanog-rep1_peak_1673	chr6	2032716	2032716	+	2.46676	NA	promoter-TSS (VIT_06s0004g01630.t01)	#NAME?	91	VIT_06s0004g01630.t01	VIT_06s0004g01630	VIT_06s0004g01630.t01			VIT_06s0004g01630.t01
Nanog-rep1_peak_1080	chr19	20803447	20803447	+	2.46676	NA	intron (VIT_19s0027g01090.t01, intron 1 of 22)	-intron (VIT_19s0027g01090.t01, intron 1 of 22)	963	VIT_19s0027g01090.t01	VIT_19s0027g01090	VIT_19s0027g01090.t01			VIT_19s0027g01090.t01
Nanog-rep1_peak_1405	chr30	520926	520926	+	2.46676	NA	NA	NA	NA	NA
Nanog-rep1_peak_156	chr10	8398839	8398839	+	2.46676	NA	exon (VIT_10s0003g04720.t01, exon 1 of 2)	-exon (VIT_10s0003g04720.t01, exon 1 of 2)	272	VIT_10s0003g04720.t01	VIT_10s0003g04720	VIT_10s0003g04720.t01			VIT_10s0003g04720.t01
Nanog-rep1_peak_413	chr13	3303082	3303082	+	2.46676	NA	Intergenic	Intergenic	-2793	VIT_13s0019g01990.t01	VIT_13s0019g01990	VIT_13s0019g01990.t01			VIT_13s0019g01990.t01
Nanog-rep1_peak_1155	chr2	7880985	7880985	+	2.46676	NA	exon (VIT_02s0012g01620.t01, exon 3 of 6)	-exon (VIT_02s0012g01620.t01, exon 3 of 6)	1370	VIT_02s0012g01620.t01	VIT_02s0012g01620	VIT_02s0012g01620.t01			VIT_02s0012g01620.t01
Nanog-rep1_peak_1093	chr2	569617	569617	+	2.46676	NA	intron (VIT_02s0025g00470.t01, intron 1 of 15)	-intron (VIT_02s0025g00470.t01, intron 1 of 15)	831	VIT_02s0025g00470.t01	VIT_02s0025g00470	VIT_02s0025g00470.t01			VIT_02s0025g00470.t01
Nanog-rep1_peak_1089	chr19	22727360	22727360	+	2.46676	NA	intron (VIT_19s0085g00370.t01, intron 1 of 5)	-intron (VIT_19s0085g00370.t01, intron 1 of 5)	246	VIT_19s0085g00370.t01	VIT_19s0085g00370	VIT_19s0085g00370.t01			VIT_19s0085g00370.t01
Nanog-rep1_peak_2023	chr8	19959631	19959631	+	2.46676	NA	intron (VIT_08s0007g06150.t01, intron 2 of 3)	-intron (VIT_08s0007g06150.t01, intron 2 of 3)	660	VIT_08s0007g06150.t01	VIT_08s0007g06150	VIT_08s0007g06150.t01			VIT_08s0007g06150.t01
Nanog-rep1_peak_2059	chr9	890146	890146	+	2.46676	NA	exon (VIT_09s0002g01150.t01, exon 1 of 6)	-exon (VIT_09s0002g01150.t01, exon 1 of 6)	708	VIT_09s0002g01150.t01	VIT_09s0002g01150	VIT_09s0002g01150.t01			VIT_09s0002g01150.t01
Nanog-rep1_peak_1851	chr7	16901038	16901038	+	2.45334	NA	exon (VIT_07s0031g00730.t01, exon 1 of 13)	-exon (VIT_07s0031g00730.t01, exon 1 of 13)	300	VIT_07s0031g00730.t01	VIT_07s0031g00730	VIT_07s0031g00730.t01			VIT_07s0031g00730.t01
Nanog-rep1_peak_1022	chr19	1667604	1667604	+	2.45194	NA	Intergenic	Intergenic	3851	VIT_19s0014g01580.t01	VIT_19s0014g01580	VIT_19s0014g01580.t01			VIT_19s0014g01580.t01
Nanog-rep1_peak_1490	chr4	16988228	16988228	+	2.45127	NA	intron (VIT_04s0023g00670.t01, intron 3 of 8)	-intron (VIT_04s0023g00670.t01, intron 3 of 8)	2543	VIT_04s0023g00670.t01	VIT_04s0023g00670	VIT_04s0023g00670.t01			VIT_04s0023g00670.t01
Nanog-rep1_peak_1248	chr20	27691263	27691263	+	2.43711	NA	NA	NA	NA	NA
Nanog-rep1_peak_1563	chr5	3040289	3040289	+	2.43711	NA	intron (VIT_05s0020g01320.t01, intron 2 of 18)	-intron (VIT_05s0020g01320.t01, intron 2 of 18)	5924	VIT_05s0020g01320.t01	VIT_05s0020g01320	VIT_05s0020g01320.t01			VIT_05s0020g01320.t01
Nanog-rep1_peak_1694	chr6	6021341	6021341	+	2.43554	NA	exon (VIT_06s0004g05090.t01, exon 1 of 1)	-exon (VIT_06s0004g05090.t01, exon 1 of 1)	716	VIT_06s0004g05090.t01	VIT_06s0004g05090	VIT_06s0004g05090.t01			VIT_06s0004g05090.t01
Nanog-rep1_peak_1217	chr20	17789289	17789289	+	2.43554	NA	NA	NA	NA	NA
Nanog-rep1_peak_1380	chr3	7229799	7229799	+	2.43554	NA	intron (VIT_03s0091g00760.t01, intron 1 of 13)	-intron (VIT_03s0091g00760.t01, intron 1 of 13)	685	VIT_03s0091g00760.t01	VIT_03s0091g00760	VIT_03s0091g00760.t01			VIT_03s0091g00760.t01
Nanog-rep1_peak_313	chr12	6012731	6012731	+	2.43554	NA	intron (VIT_12s0059g01100.t01, intron 1 of 2)	-intron (VIT_12s0059g01100.t01, intron 1 of 2)	1315	VIT_12s0059g01100.t01	VIT_12s0059g01100	VIT_12s0059g01100.t01			VIT_12s0059g01100.t01
Nanog-rep1_peak_597	chr14	26234623	26234623	+	2.43554	NA	intron (VIT_14s0171g00420.t01, intron 1 of 2)	-intron (VIT_14s0171g00420.t01, intron 1 of 2)	814	VIT_14s0171g00420.t01	VIT_14s0171g00420	VIT_14s0171g00420.t01			VIT_14s0171g00420.t01
Nanog-rep1_peak_520	chr14	1441352	1441352	+	2.43554	NA	intron (VIT_14s0060g01750.t01, intron 1 of 3)	-intron (VIT_14s0060g01750.t01, intron 1 of 3)	614	VIT_14s0060g01750.t01	VIT_14s0060g01750	VIT_14s0060g01750.t01			VIT_14s0060g01750.t01
Nanog-rep1_peak_1612	chr5	14828511	14828511	+	2.43554	NA	intron (VIT_05s0029g00330.t01, intron 1 of 1)	-intron (VIT_05s0029g00330.t01, intron 1 of 1)	746	VIT_05s0029g00330.t01	VIT_05s0029g00330	VIT_05s0029g00330.t01			VIT_05s0029g00330.t01
Nanog-rep1_peak_1146	chr2	6352009	6352009	+	2.43554	NA	intron (VIT_02s0012g00510.t01, intron 2 of 6)	-intron (VIT_02s0012g00510.t01, intron 2 of 6)	798	VIT_02s0012g00510.t01	VIT_02s0012g00510	VIT_02s0012g00510.t01			VIT_02s0012g00510.t01
Nanog-rep1_peak_1679	chr6	3528002	3528002	+	2.43554	NA	intron (VIT_06s0004g02810.t01, intron 1 of 2)	-intron (VIT_06s0004g02810.t01, intron 1 of 2)	796	VIT_06s0004g02810.t01	VIT_06s0004g02810	VIT_06s0004g02810.t01			VIT_06s0004g02810.t01
Nanog-rep1_peak_489	chr13	23069823	23069823	+	2.43554	NA	exon (VIT_13s0064g01180.t01, exon 1 of 1)	-exon (VIT_13s0064g01180.t01, exon 1 of 1)	752	VIT_13s0064g01180.t01	VIT_13s0064g01180	VIT_13s0064g01180.t01			VIT_13s0064g01180.t01
Nanog-rep1_peak_331	chr12	10035139	10035139	+	2.4297	NA	intron (VIT_12s0057g01290.t01, intron 1 of 10)	-intron (VIT_12s0057g01290.t01, intron 1 of 10)	446	VIT_12s0057g01290.t01	VIT_12s0057g01290	VIT_12s0057g01290.t01			VIT_12s0057g01290.t01
Nanog-rep1_peak_1646	chr5	23304514	23304514	+	2.4297	NA	promoter-TSS (VIT_05s0102g01160.t01)	#NAME?	-838	VIT_05s0102g01160.t01	VIT_05s0102g01160	VIT_05s0102g01160.t01			VIT_05s0102g01160.t01
Nanog-rep1_peak_161	chr10	10411437	10411437	+	2.4297	NA	Intergenic	Intergenic	-9945	VIT_10s0003g05610.t01	VIT_10s0003g05610	VIT_10s0003g05610.t01			VIT_10s0003g05610.t01
Nanog-rep1_peak_915	chr18	5722556	5722556	+	2.4297	NA	Intergenic	Intergenic	6832	VIT_18s0001g07470.t01	VIT_18s0001g07470	VIT_18s0001g07470.t01			VIT_18s0001g07470.t01
Nanog-rep1_peak_707	chr15	19240036	19240036	+	2.4297	NA	exon (VIT_15s0046g02460.t01, exon 3 of 14)	-exon (VIT_15s0046g02460.t01, exon 3 of 14)	1647	VIT_15s0046g02460.t01	VIT_15s0046g02460	VIT_15s0046g02460.t01			VIT_15s0046g02460.t01
Nanog-rep1_peak_496	chr13	24058896	24058896	+	2.4297	NA	promoter-TSS (VIT_13s0156g00330.t01)	#NAME?	597	VIT_13s0156g00320.t01	VIT_13s0156g00320	VIT_13s0156g00320.t01			VIT_13s0156g00320.t01
Nanog-rep1_peak_1991	chr8	17281740	17281740	+	2.4297	NA	intron (VIT_08s0007g03300.t01, intron 1 of 12)	-intron (VIT_08s0007g03300.t01, intron 1 of 12)	1082	VIT_08s0007g03300.t01	VIT_08s0007g03300	VIT_08s0007g03300.t01			VIT_08s0007g03300.t01
Nanog-rep1_peak_535	chr14	5731976	5731976	+	2.4297	NA	exon (VIT_14s0030g01240.t01, exon 1 of 3)	-exon (VIT_14s0030g01240.t01, exon 1 of 3)	679	VIT_14s0030g01240.t01	VIT_14s0030g01240	VIT_14s0030g01240.t01			VIT_14s0030g01240.t01
Nanog-rep1_peak_1578	chr5	5093389	5093389	+	2.4297	NA	intron (VIT_05s0020g03330.t01, intron 1 of 1)	-intron (VIT_05s0020g03330.t01, intron 1 of 1)	666	VIT_05s0020g03330.t01	VIT_05s0020g03330	VIT_05s0020g03330.t01			VIT_05s0020g03330.t01
Nanog-rep1_peak_1438	chr4	2262874	2262874	+	2.4297	NA	exon (VIT_04s0008g02720.t01, exon 2 of 14)	-exon (VIT_04s0008g02720.t01, exon 2 of 14)	690	VIT_04s0008g02720.t01	VIT_04s0008g02720	VIT_04s0008g02720.t01			VIT_04s0008g02720.t01
Nanog-rep1_peak_245	chr11	7839374	7839374	+	2.4297	NA	intron (VIT_11s0037g00150.t01, intron 2 of 4)	-intron (VIT_11s0037g00150.t01, intron 2 of 4)	1333	VIT_11s0037g00150.t01	VIT_11s0037g00150	VIT_11s0037g00150.t01			VIT_11s0037g00150.t01
Nanog-rep1_peak_1926	chr8	11078393	11078393	+	2.41738	NA	intron (VIT_08s0040g00140.t01, intron 1 of 3)	-intron (VIT_08s0040g00140.t01, intron 1 of 3)	443	VIT_08s0040g00140.t01	VIT_08s0040g00140	VIT_08s0040g00140.t01			VIT_08s0040g00140.t01
Nanog-rep1_peak_1884	chr8	972230	972230	+	2.41738	NA	exon (VIT_08s0056g00690.t01, exon 1 of 2)	-exon (VIT_08s0056g00690.t01, exon 1 of 2)	1062	VIT_08s0056g00690.t01	VIT_08s0056g00690	VIT_08s0056g00690.t01			VIT_08s0056g00690.t01
Nanog-rep1_peak_1893	chr8	1795428	1795428	+	2.41738	NA	intron (VIT_08s0056g01170.t01, intron 2 of 4)	-intron (VIT_08s0056g01170.t01, intron 2 of 4)	752	VIT_08s0056g01170.t01	VIT_08s0056g01170	VIT_08s0056g01170.t01			VIT_08s0056g01170.t01
Nanog-rep1_peak_447	chr13	8956911	8956911	+	2.41738	NA	exon (VIT_13s0074g00710.t01, exon 1 of 4)	-exon (VIT_13s0074g00710.t01, exon 1 of 4)	180	VIT_13s0074g00710.t01	VIT_13s0074g00710	VIT_13s0074g00710.t01			VIT_13s0074g00710.t01
Nanog-rep1_peak_1456	chr4	4774453	4774453	+	2.41738	NA	promoter-TSS (VIT_04s0008g05280.t01)	#NAME?	303	VIT_04s0008g05270.t01	VIT_04s0008g05270	VIT_04s0008g05270.t01			VIT_04s0008g05270.t01
Nanog-rep1_peak_1861	chr7	17946156	17946156	+	2.41738	NA	Intergenic	Intergenic	-5799	VIT_07s0031g01830.t01	VIT_07s0031g01830	VIT_07s0031g01830.t01			VIT_07s0031g01830.t01
Nanog-rep1_peak_1883	chr8	843784	843784	+	2.41738	NA	intron (VIT_08s0056g00570.t01, intron 18 of 35)	-intron (VIT_08s0056g00570.t01, intron 18 of 35)	24594	VIT_08s0056g00570.t01	VIT_08s0056g00570	VIT_08s0056g00570.t01			VIT_08s0056g00570.t01
Nanog-rep1_peak_878	chr18	2223170	2223170	+	2.41738	NA	exon (VIT_18s0001g01650.t01, exon 2 of 5)	-exon (VIT_18s0001g01650.t01, exon 2 of 5)	639	VIT_18s0001g01650.t01	VIT_18s0001g01650	VIT_18s0001g01650.t01			VIT_18s0001g01650.t01
Nanog-rep1_peak_1530	chr5	161962	161962	+	2.40845	NA	intron (VIT_05s0077g00250.t01, intron 1 of 10)	-intron (VIT_05s0077g00250.t01, intron 1 of 10)	2550	VIT_05s0077g00250.t01	VIT_05s0077g00250	VIT_05s0077g00250.t01			VIT_05s0077g00250.t01
Nanog-rep1_peak_450	chr13	10535191	10535191	+	2.40271	NA	exon (VIT_13s0106g00730.t01, exon 1 of 1)	-exon (VIT_13s0106g00730.t01, exon 1 of 1)	793	VIT_13s0106g00730.t01	VIT_13s0106g00730	VIT_13s0106g00730.t01			VIT_13s0106g00730.t01
Nanog-rep1_peak_1593	chr5	6835564	6835564	+	2.40271	NA	exon (VIT_05s0020g04950.t01, exon 2 of 12)	-exon (VIT_05s0020g04950.t01, exon 2 of 12)	1623	VIT_05s0020g04950.t01	VIT_05s0020g04950	VIT_05s0020g04950.t01			VIT_05s0020g04950.t01
Nanog-rep1_peak_440	chr13	7042906	7042906	+	2.40271	NA	exon (VIT_13s0019g05210.t01, exon 1 of 2)	-exon (VIT_13s0019g05210.t01, exon 1 of 2)	510	VIT_13s0019g05210.t01	VIT_13s0019g05210	VIT_13s0019g05210.t01			VIT_13s0019g05210.t01
Nanog-rep1_peak_1901	chr8	5625805	5625805	+	2.40271	NA	intron (VIT_08s0032g01140.t01, intron 3 of 27)	-intron (VIT_08s0032g01140.t01, intron 3 of 27)	2907	VIT_08s0032g01140.t01	VIT_08s0032g01140	VIT_08s0032g01140.t01			VIT_08s0032g01140.t01
Nanog-rep1_peak_1830	chr7	9099880	9099880	+	2.40271	NA	exon (VIT_07s0005g05160.t01, exon 1 of 6)	-exon (VIT_07s0005g05160.t01, exon 1 of 6)	104	VIT_07s0005g05160.t01	VIT_07s0005g05160	VIT_07s0005g05160.t01			VIT_07s0005g05160.t01
Nanog-rep1_peak_367	chr12	21831078	21831078	+	2.40271	NA	intron (VIT_12s0035g01740.t01, intron 1 of 22)	-intron (VIT_12s0035g01740.t01, intron 1 of 22)	1220	VIT_12s0035g01740.t01	VIT_12s0035g01740	VIT_12s0035g01740.t01			VIT_12s0035g01740.t01
Nanog-rep1_peak_843	chr17	9918989	9918989	+	2.40271	NA	intron (VIT_17s0000g08630.t01, intron 1 of 4)	-intron (VIT_17s0000g08630.t01, intron 1 of 4)	427	VIT_17s0000g08630.t01	VIT_17s0000g08630	VIT_17s0000g08630.t01			VIT_17s0000g08630.t01
Nanog-rep1_peak_438	chr13	6709948	6709948	+	2.40271	NA	intron (VIT_13s0019g05000.t01, intron 1 of 20)	-intron (VIT_13s0019g05000.t01, intron 1 of 20)	5516	VIT_13s0019g05000.t01	VIT_13s0019g05000	VIT_13s0019g05000.t01			VIT_13s0019g05000.t01
Nanog-rep1_peak_1925	chr8	11023094	11023094	+	2.40271	NA	exon (VIT_08s0040g00100.t01, exon 2 of 7)	-exon (VIT_08s0040g00100.t01, exon 2 of 7)	783	VIT_08s0040g00100.t01	VIT_08s0040g00100	VIT_08s0040g00100.t01			VIT_08s0040g00100.t01
Nanog-rep1_peak_1696	chr6	6090809	6090809	+	2.40271	NA	promoter-TSS (VIT_06s0004g05160.t01)	#NAME?	5	VIT_06s0004g05160.t01	VIT_06s0004g05160	VIT_06s0004g05160.t01			VIT_06s0004g05160.t01
Nanog-rep1_peak_827	chr17	5894461	5894461	+	2.40271	NA	exon (VIT_17s0000g05430.t01, exon 1 of 12)	-exon (VIT_17s0000g05430.t01, exon 1 of 12)	104	VIT_17s0000g05430.t01	VIT_17s0000g05430	VIT_17s0000g05430.t01			VIT_17s0000g05430.t01
Nanog-rep1_peak_1911	chr8	9323340	9323340	+	2.40271	NA	exon (VIT_08s0058g00370.t01, exon 1 of 5)	-exon (VIT_08s0058g00370.t01, exon 1 of 5)	673	VIT_08s0058g00370.t01	VIT_08s0058g00370	VIT_08s0058g00370.t01			VIT_08s0058g00370.t01
Nanog-rep1_peak_1738	chr6	16533931	16533931	+	2.40271	NA	intron (VIT_06s0009g03330.t01, intron 2 of 7)	-intron (VIT_06s0009g03330.t01, intron 2 of 7)	2176	VIT_06s0009g03330.t01	VIT_06s0009g03330	VIT_06s0009g03330.t01			VIT_06s0009g03330.t01
Nanog-rep1_peak_1605	chr5	11590732	11590732	+	2.40195	NA	exon (VIT_05s0051g00670.t01, exon 1 of 1)	-exon (VIT_05s0051g00670.t01, exon 1 of 1)	370	VIT_05s0051g00670.t01	VIT_05s0051g00670	VIT_05s0051g00670.t01			VIT_05s0051g00670.t01
Nanog-rep1_peak_1121	chr2	2480311	2480311	+	2.40195	NA	exon (VIT_02s0025g02890.t01, exon 2 of 4)	-exon (VIT_02s0025g02890.t01, exon 2 of 4)	452	VIT_02s0025g02890.t01	VIT_02s0025g02890	VIT_02s0025g02890.t01			VIT_02s0025g02890.t01
Nanog-rep1_peak_1882	chr8	796035	796035	+	2.40195	NA	exon (VIT_08s0056g00560.t01, exon 1 of 1)	-exon (VIT_08s0056g00560.t01, exon 1 of 1)	721	VIT_08s0056g00560.t01	VIT_08s0056g00560	VIT_08s0056g00560.t01			VIT_08s0056g00560.t01
Nanog-rep1_peak_1446	chr4	3074462	3074462	+	2.40195	NA	intron (VIT_04s0008g03720.t01, intron 1 of 9)	-intron (VIT_04s0008g03720.t01, intron 1 of 9)	1537	VIT_04s0008g03720.t01	VIT_04s0008g03720	VIT_04s0008g03720.t01			VIT_04s0008g03720.t01
Nanog-rep1_peak_1339	chr3	2158182	2158182	+	2.40195	NA	intron (VIT_03s0038g03040.t01, intron 4 of 15)	-intron (VIT_03s0038g03040.t01, intron 4 of 15)	3847	VIT_03s0038g03040.t01	VIT_03s0038g03040	VIT_03s0038g03040.t01			VIT_03s0038g03040.t01
Nanog-rep1_peak_446	chr13	7796248	7796248	+	2.40195	NA	intron (VIT_13s0074g00300.t01, intron 17 of 18)	-intron (VIT_13s0074g00300.t01, intron 17 of 18)	21188	VIT_13s0074g00310.t01	VIT_13s0074g00310	VIT_13s0074g00310.t01			VIT_13s0074g00310.t01
Nanog-rep1_peak_430	chr13	5598089	5598089	+	2.40195	NA	exon (VIT_13s0019g04270.t01, exon 1 of 2)	-exon (VIT_13s0019g04270.t01, exon 1 of 2)	404	VIT_13s0019g04270.t01	VIT_13s0019g04270	VIT_13s0019g04270.t01			VIT_13s0019g04270.t01
Nanog-rep1_peak_659	chr15	12182874	12182874	+	2.40195	NA	intron (VIT_15s0021g01560.t01, intron 1 of 12)	-intron (VIT_15s0021g01560.t01, intron 1 of 12)	298	VIT_15s0021g01560.t01	VIT_15s0021g01560	VIT_15s0021g01560.t01			VIT_15s0021g01560.t01
Nanog-rep1_peak_867	chr18	352937	352937	+	2.40195	NA	exon (VIT_18s0122g00380.t01, exon 2 of 11)	-exon (VIT_18s0122g00380.t01, exon 2 of 11)	743	VIT_18s0122g00380.t01	VIT_18s0122g00380	VIT_18s0122g00380.t01			VIT_18s0122g00380.t01
Nanog-rep1_peak_94	chr1	19609261	19609261	+	2.39839	NA	exon (VIT_01s0010g02550.t01, exon 1 of 6)	-exon (VIT_01s0010g02550.t01, exon 1 of 6)	1593	VIT_01s0010g02550.t01	VIT_01s0010g02550	VIT_01s0010g02550.t01			VIT_01s0010g02550.t01
Nanog-rep1_peak_303	chr12	4552966	4552966	+	2.39036	NA	Intergenic	Intergenic	40056	VIT_12s0028g03700.t01	VIT_12s0028g03700	VIT_12s0028g03700.t01			VIT_12s0028g03700.t01
Nanog-rep1_peak_600	chr14	26318994	26318994	+	2.38912	NA	Intergenic	Intergenic	7880	VIT_14s0171g00530.t01	VIT_14s0171g00530	VIT_14s0171g00530.t01			VIT_14s0171g00530.t01
Nanog-rep1_peak_1395	chr3	17294376	17294376	+	2.38912	NA	exon (VIT_03s0017g01340.t01, exon 11 of 11)	-exon (VIT_03s0017g01340.t01, exon 11 of 11)	10657	VIT_03s0017g01340.t01	VIT_03s0017g01340	VIT_03s0017g01340.t01			VIT_03s0017g01340.t01
Nanog-rep1_peak_231	chr11	5804433	5804433	+	2.38908	NA	exon (VIT_11s0118g00210.t01, exon 1 of 7)	-exon (VIT_11s0118g00210.t01, exon 1 of 7)	808	VIT_11s0118g00210.t01	VIT_11s0118g00210	VIT_11s0118g00210.t01			VIT_11s0118g00210.t01
Nanog-rep1_peak_721	chr16	1302755	1302755	+	2.38335	NA	intron (VIT_16s0039g01680.t01, intron 1 of 10)	-intron (VIT_16s0039g01680.t01, intron 1 of 10)	876	VIT_16s0039g01680.t01	VIT_16s0039g01680	VIT_16s0039g01680.t01			VIT_16s0039g01680.t01
Nanog-rep1_peak_1	chr1	107198	107198	+	2.37399	NA	intron (VIT_01s0011g00070.t01, intron 2 of 13)	-intron (VIT_01s0011g00070.t01, intron 2 of 13)	493	VIT_01s0011g00070.t01	VIT_01s0011g00070	VIT_01s0011g00070.t01			VIT_01s0011g00070.t01
Nanog-rep1_peak_723	chr16	1681070	1681070	+	2.36655	NA	Intergenic	Intergenic	-19959	VIT_16s0039g01770.t01	VIT_16s0039g01770	VIT_16s0039g01770.t01			VIT_16s0039g01770.t01
Nanog-rep1_peak_118	chr10	634387	634387	+	2.36655	NA	exon (VIT_10s0116g01210.t01, exon 2 of 14)	-exon (VIT_10s0116g01210.t01, exon 2 of 14)	361	VIT_10s0116g01210.t01	VIT_10s0116g01210	VIT_10s0116g01210.t01			VIT_10s0116g01210.t01
Nanog-rep1_peak_1949	chr8	12645374	12645374	+	2.36655	NA	intron (VIT_08s0040g01480.t01, intron 2 of 8)	-intron (VIT_08s0040g01480.t01, intron 2 of 8)	659	VIT_08s0040g01480.t01	VIT_08s0040g01480	VIT_08s0040g01480.t01			VIT_08s0040g01480.t01
Nanog-rep1_peak_1996	chr8	17681914	17681914	+	2.36655	NA	intron (VIT_08s0007g03750.t01, intron 1 of 22)	-intron (VIT_08s0007g03750.t01, intron 1 of 22)	650	VIT_08s0007g03750.t01	VIT_08s0007g03750	VIT_08s0007g03750.t01			VIT_08s0007g03750.t01
Nanog-rep1_peak_1333	chr3	1726237	1726237	+	2.36655	NA	promoter-TSS (VIT_03s0038g02470.t01)	#NAME?	-604	VIT_03s0038g02470.t01	VIT_03s0038g02470	VIT_03s0038g02470.t01			VIT_03s0038g02470.t01
Nanog-rep1_peak_1212	chr20	15940597	15940597	+	2.36655	NA	NA	NA	NA	NA
Nanog-rep1_peak_862	chr17	14700080	14700080	+	2.3661	NA	intron (VIT_17s0053g00200.t01, intron 1 of 2)	-intron (VIT_17s0053g00200.t01, intron 1 of 2)	113	VIT_17s0053g00200.t01	VIT_17s0053g00200	VIT_17s0053g00200.t01			VIT_17s0053g00200.t01
Nanog-rep1_peak_900	chr18	4205972	4205972	+	2.36407	NA	intron (VIT_18s0001g05220.t01, intron 2 of 9)	-intron (VIT_18s0001g05220.t01, intron 2 of 9)	970	VIT_18s0001g05220.t01	VIT_18s0001g05220	VIT_18s0001g05220.t01			VIT_18s0001g05220.t01
Nanog-rep1_peak_1651	chr5	24122558	24122558	+	2.36232	NA	intron (VIT_05s0094g00800.t01, intron 1 of 1)	-intron (VIT_05s0094g00800.t01, intron 1 of 1)	190	VIT_05s0094g00800.t01	VIT_05s0094g00800	VIT_05s0094g00800.t01			VIT_05s0094g00800.t01
Nanog-rep1_peak_617	chr14	28005065	28005065	+	2.36232	NA	exon (VIT_14s0066g01660.t01, exon 1 of 9)	-exon (VIT_14s0066g01660.t01, exon 1 of 9)	172	VIT_14s0066g01660.t01	VIT_14s0066g01660	VIT_14s0066g01660.t01			VIT_14s0066g01660.t01
Nanog-rep1_peak_418	chr13	3696428	3696428	+	2.36232	NA	exon (VIT_13s0019g02440.t01, exon 2 of 9)	-exon (VIT_13s0019g02440.t01, exon 2 of 9)	443	VIT_13s0019g02440.t01	VIT_13s0019g02440	VIT_13s0019g02440.t01			VIT_13s0019g02440.t01
Nanog-rep1_peak_326	chr12	9298213	9298213	+	2.36232	NA	intron (VIT_12s0057g00670.t01, intron 1 of 19)	-intron (VIT_12s0057g00670.t01, intron 1 of 19)	730	VIT_12s0057g00670.t01	VIT_12s0057g00670	VIT_12s0057g00670.t01			VIT_12s0057g00670.t01
Nanog-rep1_peak_1344	chr3	2641807	2641807	+	2.36232	NA	exon (VIT_03s0038g03680.t01, exon 1 of 9)	-exon (VIT_03s0038g03680.t01, exon 1 of 9)	276	VIT_03s0038g03680.t01	VIT_03s0038g03680	VIT_03s0038g03680.t01			VIT_03s0038g03680.t01
Nanog-rep1_peak_1421	chr4	500218	500218	+	2.36232	NA	intron (VIT_04s0008g00570.t01, intron 3 of 5)	-intron (VIT_04s0008g00570.t01, intron 3 of 5)	2183	VIT_04s0008g00570.t01	VIT_04s0008g00570	VIT_04s0008g00570.t01			VIT_04s0008g00570.t01
Nanog-rep1_peak_2011	chr8	18802117	18802117	+	2.36232	NA	intron (VIT_08s0007g04850.t01, intron 1 of 1)	-intron (VIT_08s0007g04850.t01, intron 1 of 1)	1543	VIT_08s0007g04850.t01	VIT_08s0007g04850	VIT_08s0007g04850.t01			VIT_08s0007g04850.t01
Nanog-rep1_peak_1439	chr4	2504292	2504292	+	2.36148	NA	intron (VIT_04s0008g03020.t01, intron 2 of 2)	-intron (VIT_04s0008g03020.t01, intron 2 of 2)	-3942	VIT_04s0008g03010.t01	VIT_04s0008g03010	VIT_04s0008g03010.t01			VIT_04s0008g03010.t01
Nanog-rep1_peak_1865	chr7	18679874	18679874	+	2.36138	NA	exon (VIT_07s0031g02490.t01, exon 2 of 5)	-exon (VIT_07s0031g02490.t01, exon 2 of 5)	1183	VIT_07s0031g02490.t01	VIT_07s0031g02490	VIT_07s0031g02490.t01			VIT_07s0031g02490.t01
Nanog-rep1_peak_1881	chr8	780291	780291	+	2.34101	NA	exon (VIT_08s0056g00550.t01, exon 3 of 6)	-exon (VIT_08s0056g00550.t01, exon 3 of 6)	3204	VIT_08s0056g00550.t01	VIT_08s0056g00550	VIT_08s0056g00550.t01			VIT_08s0056g00550.t01
Nanog-rep1_peak_305	chr12	4575073	4575073	+	2.34101	NA	intron (VIT_12s0028g03700.t01, intron 5 of 10)	-intron (VIT_12s0028g03700.t01, intron 5 of 10)	17949	VIT_12s0028g03700.t01	VIT_12s0028g03700	VIT_12s0028g03700.t01			VIT_12s0028g03700.t01
Nanog-rep1_peak_931	chr18	7138062	7138062	+	2.34101	NA	intron (VIT_18s0001g08680.t01, intron 18 of 24)	-intron (VIT_18s0001g08680.t01, intron 18 of 24)	14923	VIT_18s0001g08690.t01	VIT_18s0001g08690	VIT_18s0001g08690.t01			VIT_18s0001g08690.t01
Nanog-rep1_peak_754	chr16	18178507	18178507	+	2.33671	NA	exon (VIT_16s0050g01310.t01, exon 1 of 1)	-exon (VIT_16s0050g01310.t01, exon 1 of 1)	626	VIT_16s0050g01310.t01	VIT_16s0050g01310	VIT_16s0050g01310.t01			VIT_16s0050g01310.t01
Nanog-rep1_peak_898	chr18	3986994	3986994	+	2.33655	NA	exon (VIT_18s0001g04770.t01, exon 1 of 6)	-exon (VIT_18s0001g04770.t01, exon 1 of 6)	322	VIT_18s0001g04770.t01	VIT_18s0001g04770	VIT_18s0001g04770.t01			VIT_18s0001g04770.t01
Nanog-rep1_peak_87	chr1	19227305	19227305	+	2.33655	NA	exon (VIT_01s0010g02260.t01, exon 1 of 2)	-exon (VIT_01s0010g02260.t01, exon 1 of 2)	300	VIT_01s0010g02260.t01	VIT_01s0010g02260	VIT_01s0010g02260.t01			VIT_01s0010g02260.t01
Nanog-rep1_peak_479	chr13	21346761	21346761	+	2.32611	NA	exon (VIT_13s0158g00410.t01, exon 1 of 2)	-exon (VIT_13s0158g00410.t01, exon 1 of 2)	687	VIT_13s0158g00410.t01	VIT_13s0158g00410	VIT_13s0158g00410.t01			VIT_13s0158g00410.t01
Nanog-rep1_peak_2054	chr9	215310	215310	+	2.32482	NA	intron (VIT_09s0002g00280.t01, intron 2 of 10)	-intron (VIT_09s0002g00280.t01, intron 2 of 10)	915	VIT_09s0002g00280.t01	VIT_09s0002g00280	VIT_09s0002g00280.t01			VIT_09s0002g00280.t01
Nanog-rep1_peak_364	chr12	20985439	20985439	+	2.32482	NA	Intergenic	Intergenic	-1597	VIT_12s0035g01190.t01	VIT_12s0035g01190	VIT_12s0035g01190.t01			VIT_12s0035g01190.t01
Nanog-rep1_peak_735	chr16	10117632	10117632	+	2.32482	NA	exon (VIT_16s0013g02140.t01, exon 1 of 9)	-exon (VIT_16s0013g02140.t01, exon 1 of 9)	195	VIT_16s0013g02140.t01	VIT_16s0013g02140	VIT_16s0013g02140.t01			VIT_16s0013g02140.t01
Nanog-rep1_peak_715	chr16	182391	182391	+	2.32482	NA	intron (VIT_16s0039g00370.t01, intron 2 of 4)	-intron (VIT_16s0039g00370.t01, intron 2 of 4)	912	VIT_16s0039g00370.t01	VIT_16s0039g00370	VIT_16s0039g00370.t01			VIT_16s0039g00370.t01
Nanog-rep1_peak_1511	chr4	19822290	19822290	+	2.32482	NA	exon (VIT_04s0023g03280.t01, exon 1 of 7)	-exon (VIT_04s0023g03280.t01, exon 1 of 7)	153	VIT_04s0023g03280.t01	VIT_04s0023g03280	VIT_04s0023g03280.t01			VIT_04s0023g03280.t01
Nanog-rep1_peak_736	chr16	11605010	11605010	+	2.32482	NA	exon (VIT_16s0022g00510.t01, exon 1 of 2)	-exon (VIT_16s0022g00510.t01, exon 1 of 2)	163	VIT_16s0022g00510.t01	VIT_16s0022g00510	VIT_16s0022g00510.t01			VIT_16s0022g00510.t01
Nanog-rep1_peak_225	chr11	4838588	4838588	+	2.32482	NA	intron (VIT_11s0016g05470.t01, intron 1 of 8)	-intron (VIT_11s0016g05470.t01, intron 1 of 8)	1459	VIT_11s0016g05470.t01	VIT_11s0016g05470	VIT_11s0016g05470.t01			VIT_11s0016g05470.t01
Nanog-rep1_peak_1968	chr8	14345848	14345848	+	2.32482	NA	exon (VIT_08s0040g03380.t01, exon 1 of 10)	-exon (VIT_08s0040g03380.t01, exon 1 of 10)	435	VIT_08s0040g03380.t01	VIT_08s0040g03380	VIT_08s0040g03380.t01			VIT_08s0040g03380.t01
Nanog-rep1_peak_870	chr18	758823	758823	+	2.32482	NA	exon (VIT_18s0122g01080.t01, exon 2 of 13)	-exon (VIT_18s0122g01080.t01, exon 2 of 13)	1395	VIT_18s0122g01080.t01	VIT_18s0122g01080	VIT_18s0122g01080.t01			VIT_18s0122g01080.t01
Nanog-rep1_peak_503	chr14	369234	369234	+	2.32482	NA	exon (VIT_14s0060g00380.t01, exon 1 of 2)	-exon (VIT_14s0060g00380.t01, exon 1 of 2)	595	VIT_14s0060g00380.t01	VIT_14s0060g00380	VIT_14s0060g00380.t01			VIT_14s0060g00380.t01
Nanog-rep1_peak_1372	chr3	6491908	6491908	+	2.30615	NA	intron (VIT_03s0091g00200.t01, intron 18 of 24)	-intron (VIT_03s0091g00200.t01, intron 18 of 24)	12021	VIT_03s0091g00200.t01	VIT_03s0091g00200	VIT_03s0091g00200.t01			VIT_03s0091g00200.t01
Nanog-rep1_peak_1391	chr3	13048370	13048370	+	2.30615	NA	Intergenic	Intergenic	4852	VIT_03s0110g00220.t01	VIT_03s0110g00220	VIT_03s0110g00220.t01			VIT_03s0110g00220.t01
Nanog-rep1_peak_1907	chr8	7912351	7912351	+	2.30615	NA	intron (VIT_08s0105g00570.t01, intron 1 of 19)	-intron (VIT_08s0105g00570.t01, intron 1 of 19)	569	VIT_08s0105g00570.t01	VIT_08s0105g00570	VIT_08s0105g00570.t01			VIT_08s0105g00570.t01
Nanog-rep1_peak_1007	chr19	882687	882687	+	2.30615	NA	exon (VIT_19s0014g00850.t01, exon 1 of 8)	-exon (VIT_19s0014g00850.t01, exon 1 of 8)	583	VIT_19s0014g00850.t01	VIT_19s0014g00850	VIT_19s0014g00850.t01			VIT_19s0014g00850.t01
Nanog-rep1_peak_57	chr1	7258548	7258548	+	2.30615	NA	exon (VIT_01s0137g00760.t01, exon 2 of 9)	-exon (VIT_01s0137g00760.t01, exon 2 of 9)	713	VIT_01s0137g00760.t01	VIT_01s0137g00760	VIT_01s0137g00760.t01			VIT_01s0137g00760.t01
Nanog-rep1_peak_1100	chr2	1428712	1428712	+	2.30615	NA	exon (VIT_02s0025g01480.t01, exon 1 of 13)	-exon (VIT_02s0025g01480.t01, exon 1 of 13)	905	VIT_02s0025g01480.t01	VIT_02s0025g01480	VIT_02s0025g01480.t01			VIT_02s0025g01480.t01
Nanog-rep1_peak_1731	chr6	14648208	14648208	+	2.30615	NA	intron (VIT_06s0009g02310.t01, intron 1 of 1)	-intron (VIT_06s0009g02310.t01, intron 1 of 1)	847	VIT_06s0009g02310.t01	VIT_06s0009g02310	VIT_06s0009g02310.t01			VIT_06s0009g02310.t01
Nanog-rep1_peak_571	chr14	23956919	23956919	+	2.30615	NA	intron (VIT_14s0068g00240.t01, intron 1 of 11)	-intron (VIT_14s0068g00240.t01, intron 1 of 11)	571	VIT_14s0068g00240.t01	VIT_14s0068g00240	VIT_14s0068g00240.t01			VIT_14s0068g00240.t01
Nanog-rep1_peak_1468	chr4	5776081	5776081	+	2.30615	NA	promoter-TSS (VIT_04s0008g06060.t01)	#NAME?	75	VIT_04s0008g06060.t01	VIT_04s0008g06060	VIT_04s0008g06060.t01			VIT_04s0008g06060.t01
Nanog-rep1_peak_766	chr16	21303136	21303136	+	2.30615	NA	Intergenic	Intergenic	-1152	VIT_16s0098g01020.t01	VIT_16s0098g01020	VIT_16s0098g01020.t01			VIT_16s0098g01020.t01
Nanog-rep1_peak_1479	chr4	8186849	8186849	+	2.30615	NA	intron (VIT_04s0069g00280.t01, intron 1 of 1)	-intron (VIT_04s0069g00280.t01, intron 1 of 1)	516	VIT_04s0069g00280.t01	VIT_04s0069g00280	VIT_04s0069g00280.t01			VIT_04s0069g00280.t01
Nanog-rep1_peak_598	chr14	26235137	26235137	+	2.30615	NA	promoter-TSS (VIT_14s0171g00430.t01)	#NAME?	300	VIT_14s0171g00420.t01	VIT_14s0171g00420	VIT_14s0171g00420.t01			VIT_14s0171g00420.t01
Nanog-rep1_peak_312	chr12	5966370	5966370	+	2.29962	NA	intron (VIT_12s0059g01040.t01, intron 1 of 2)	-intron (VIT_12s0059g01040.t01, intron 1 of 2)	464	VIT_12s0059g01040.t01	VIT_12s0059g01040	VIT_12s0059g01040.t01			VIT_12s0059g01040.t01
Nanog-rep1_peak_880	chr18	2243324	2243324	+	2.29962	NA	exon (VIT_18s0001g01670.t01, exon 1 of 10)	-exon (VIT_18s0001g01670.t01, exon 1 of 10)	1200	VIT_18s0001g01670.t01	VIT_18s0001g01670	VIT_18s0001g01670.t01			VIT_18s0001g01670.t01
Nanog-rep1_peak_2008	chr8	18712500	18712500	+	2.29962	NA	Intergenic	Intergenic	-4234	VIT_08s0007g04730.t01	VIT_08s0007g04730	VIT_08s0007g04730.t01			VIT_08s0007g04730.t01
Nanog-rep1_peak_1971	chr8	14470808	14470808	+	2.29962	NA	intron (VIT_08s0007g00080.t01, intron 1 of 4)	-intron (VIT_08s0007g00080.t01, intron 1 of 4)	1792	VIT_08s0007g00080.t01	VIT_08s0007g00080	VIT_08s0007g00080.t01			VIT_08s0007g00080.t01
Nanog-rep1_peak_1358	chr3	4360831	4360831	+	2.29962	NA	exon (VIT_03s0063g00920.t01, exon 1 of 1)	-exon (VIT_03s0063g00920.t01, exon 1 of 1)	803	VIT_03s0063g00920.t01	VIT_03s0063g00920	VIT_03s0063g00920.t01			VIT_03s0063g00920.t01
Nanog-rep1_peak_262	chr11	16917930	16917930	+	2.29962	NA	promoter-TSS (VIT_11s0052g00020.t01)	#NAME?	490	VIT_11s0052g00010.t01	VIT_11s0052g00010	VIT_11s0052g00010.t01			VIT_11s0052g00010.t01
Nanog-rep1_peak_1454	chr4	3853814	3853814	+	2.29706	NA	intron (VIT_04s0008g04480.t01, intron 3 of 18)	-intron (VIT_04s0008g04480.t01, intron 3 of 18)	1178	VIT_04s0008g04480.t01	VIT_04s0008g04480	VIT_04s0008g04480.t01			VIT_04s0008g04480.t01
Nanog-rep1_peak_1265	chr20	33087728	33087728	+	2.29543	NA	NA	NA	NA	NA
Nanog-rep1_peak_1590	chr5	5939243	5939243	+	2.29394	NA	intron (VIT_05s0020g04250.t01, intron 1 of 1)	-intron (VIT_05s0020g04250.t01, intron 1 of 1)	322	VIT_05s0020g04250.t01	VIT_05s0020g04250	VIT_05s0020g04250.t01			VIT_05s0020g04250.t01
Nanog-rep1_peak_1862	chr7	18269851	18269851	+	2.29394	NA	exon (VIT_07s0031g02090.t01, exon 21 of 27)	-exon (VIT_07s0031g02090.t01, exon 21 of 27)	-5404	VIT_07s0031g02100.t01	VIT_07s0031g02100	VIT_07s0031g02100.t01			VIT_07s0031g02100.t01
Nanog-rep1_peak_768	chr16	21326300	21326300	+	2.29166	NA	intron (VIT_16s0098g01040.t01, intron 9 of 10)	-intron (VIT_16s0098g01040.t01, intron 9 of 10)	3537	VIT_16s0098g01040.t01	VIT_16s0098g01040	VIT_16s0098g01040.t01			VIT_16s0098g01040.t01
Nanog-rep1_peak_505	chr14	571988	571988	+	2.29006	NA	intron (VIT_14s0060g00630.t01, intron 1 of 5)	-intron (VIT_14s0060g00630.t01, intron 1 of 5)	663	VIT_14s0060g00630.t01	VIT_14s0060g00630	VIT_14s0060g00630.t01			VIT_14s0060g00630.t01
Nanog-rep1_peak_817	chr17	4745880	4745880	+	2.2892	NA	intron (VIT_17s0000g04510.t01, intron 1 of 13)	-intron (VIT_17s0000g04510.t01, intron 1 of 13)	1332	VIT_17s0000g04510.t01	VIT_17s0000g04510	VIT_17s0000g04510.t01			VIT_17s0000g04510.t01
Nanog-rep1_peak_758	chr16	18401246	18401246	+	2.27833	NA	intron (VIT_16s0050g01510.t01, intron 2 of 9)	-intron (VIT_16s0050g01510.t01, intron 2 of 9)	2301	VIT_16s0050g01510.t01	VIT_16s0050g01510	VIT_16s0050g01510.t01			VIT_16s0050g01510.t01
Nanog-rep1_peak_1053	chr19	7514195	7514195	+	2.27833	NA	intron (VIT_19s0090g01460.t01, intron 1 of 5)	-intron (VIT_19s0090g01460.t01, intron 1 of 5)	1374	VIT_19s0090g01460.t01	VIT_19s0090g01460	VIT_19s0090g01460.t01			VIT_19s0090g01460.t01
Nanog-rep1_peak_363	chr12	20949460	20949460	+	2.27833	NA	intron (VIT_12s0035g01140.t01, intron 1 of 1)	-intron (VIT_12s0035g01140.t01, intron 1 of 1)	314	VIT_12s0035g01140.t01	VIT_12s0035g01140	VIT_12s0035g01140.t01			VIT_12s0035g01140.t01
Nanog-rep1_peak_1749	chr6	18005212	18005212	+	2.27833	NA	intron (VIT_06s0061g00540.t01, intron 3 of 6)	-intron (VIT_06s0061g00540.t01, intron 3 of 6)	1152	VIT_06s0061g00540.t01	VIT_06s0061g00540	VIT_06s0061g00540.t01			VIT_06s0061g00540.t01
Nanog-rep1_peak_240	chr11	7468005	7468005	+	2.27833	NA	intron (VIT_11s0206g00130.t01, intron 1 of 5)	-intron (VIT_11s0206g00130.t01, intron 1 of 5)	407	VIT_11s0206g00130.t01	VIT_11s0206g00130	VIT_11s0206g00130.t01			VIT_11s0206g00130.t01
Nanog-rep1_peak_1285	chr20	37152695	37152695	+	2.27833	NA	NA	NA	NA	NA
Nanog-rep1_peak_482	chr13	21627078	21627078	+	2.27833	NA	exon (VIT_13s0064g00170.t01, exon 1 of 7)	-exon (VIT_13s0064g00170.t01, exon 1 of 7)	185	VIT_13s0064g00170.t01	VIT_13s0064g00170	VIT_13s0064g00170.t01			VIT_13s0064g00170.t01
Nanog-rep1_peak_1607	chr5	13659651	13659651	+	2.27833	NA	intron (VIT_05s0136g00290.t01, intron 1 of 4)	-intron (VIT_05s0136g00290.t01, intron 1 of 4)	858	VIT_05s0136g00290.t01	VIT_05s0136g00290	VIT_05s0136g00290.t01			VIT_05s0136g00290.t01
Nanog-rep1_peak_842	chr17	9282484	9282484	+	2.27833	NA	intron (VIT_17s0000g08220.t01, intron 1 of 10)	-intron (VIT_17s0000g08220.t01, intron 1 of 10)	804	VIT_17s0000g08220.t01	VIT_17s0000g08220	VIT_17s0000g08220.t01			VIT_17s0000g08220.t01
Nanog-rep1_peak_923	chr18	6340583	6340583	+	2.27833	NA	intron (VIT_18s0001g07890.t01, intron 3 of 7)	-intron (VIT_18s0001g07890.t01, intron 3 of 7)	2879	VIT_18s0001g07890.t01	VIT_18s0001g07890	VIT_18s0001g07890.t01			VIT_18s0001g07890.t01
Nanog-rep1_peak_1516	chr4	20542715	20542715	+	2.27833	NA	exon (VIT_04s0210g00180.t01, exon 1 of 5)	-exon (VIT_04s0210g00180.t01, exon 1 of 5)	264	VIT_04s0210g00180.t01	VIT_04s0210g00180	VIT_04s0210g00180.t01			VIT_04s0210g00180.t01
Nanog-rep1_peak_1199	chr20	13533484	13533484	+	2.27833	NA	NA	NA	NA	NA
Nanog-rep1_peak_217	chr11	4027360	4027360	+	2.26901	NA	exon (VIT_11s0016g04730.t01, exon 5 of 9)	-exon (VIT_11s0016g04730.t01, exon 5 of 9)	3140	VIT_11s0016g04730.t01	VIT_11s0016g04730	VIT_11s0016g04730.t01			VIT_11s0016g04730.t01
Nanog-rep1_peak_71	chr1	13921668	13921668	+	2.26901	NA	intron (VIT_01s0113g00560.t01, intron 1 of 4)	-intron (VIT_01s0113g00560.t01, intron 1 of 4)	1378	VIT_01s0113g00560.t01	VIT_01s0113g00560	VIT_01s0113g00560.t01			VIT_01s0113g00560.t01
Nanog-rep1_peak_1375	chr3	6705214	6705214	+	2.26901	NA	exon (VIT_03s0091g00380.t01, exon 2 of 4)	-exon (VIT_03s0091g00380.t01, exon 2 of 4)	442	VIT_03s0091g00380.t01	VIT_03s0091g00380	VIT_03s0091g00380.t01			VIT_03s0091g00380.t01
Nanog-rep1_peak_953	chr18	11618916	11618916	+	2.26901	NA	exon (VIT_18s0001g13610.t01, exon 3 of 9)	-exon (VIT_18s0001g13610.t01, exon 3 of 9)	1176	VIT_18s0001g13610.t01	VIT_18s0001g13610	VIT_18s0001g13610.t01			VIT_18s0001g13610.t01
Nanog-rep1_peak_1102	chr2	1515597	1515597	+	2.26901	NA	intron (VIT_02s0025g01570.t01, intron 6 of 15)	-intron (VIT_02s0025g01570.t01, intron 6 of 15)	2976	VIT_02s0025g01570.t01	VIT_02s0025g01570	VIT_02s0025g01570.t01			VIT_02s0025g01570.t01
Nanog-rep1_peak_1945	chr8	12141753	12141753	+	2.26901	NA	Intergenic	Intergenic	4111	VIT_08s0040g01130.t01	VIT_08s0040g01130	VIT_08s0040g01130.t01			VIT_08s0040g01130.t01
Nanog-rep1_peak_552	chr14	12745523	12745523	+	2.26901	NA	intron (VIT_14s0036g01460.t01, intron 21 of 24)	-intron (VIT_14s0036g01460.t01, intron 21 of 24)	49420	VIT_14s0036g01450.t01	VIT_14s0036g01450	VIT_14s0036g01450.t01			VIT_14s0036g01450.t01
Nanog-rep1_peak_1148	chr2	6737452	6737452	+	2.26901	NA	intron (VIT_02s0012g00850.t01, intron 1 of 10)	-intron (VIT_02s0012g00850.t01, intron 1 of 10)	1603	VIT_02s0012g00850.t01	VIT_02s0012g00850	VIT_02s0012g00850.t01			VIT_02s0012g00850.t01
Nanog-rep1_peak_1667	chr6	687061	687061	+	2.26901	NA	exon (VIT_06s0004g00500.t01, exon 1 of 20)	-exon (VIT_06s0004g00500.t01, exon 1 of 20)	572	VIT_06s0004g00500.t01	VIT_06s0004g00500	VIT_06s0004g00500.t01			VIT_06s0004g00500.t01
Nanog-rep1_peak_1345	chr3	2642213	2642213	+	2.26901	NA	intron (VIT_03s0038g03680.t01, intron 1 of 8)	-intron (VIT_03s0038g03680.t01, intron 1 of 8)	682	VIT_03s0038g03680.t01	VIT_03s0038g03680	VIT_03s0038g03680.t01			VIT_03s0038g03680.t01
Nanog-rep1_peak_593	chr14	25682554	25682554	+	2.26901	NA	exon (VIT_14s0068g02060.t01, exon 3 of 5)	-exon (VIT_14s0068g02060.t01, exon 3 of 5)	1078	VIT_14s0068g02060.t01	VIT_14s0068g02060	VIT_14s0068g02060.t01			VIT_14s0068g02060.t01
Nanog-rep1_peak_2131	chr9	22902462	22902462	+	2.26901	NA	exon (VIT_09s0054g01810.t01, exon 1 of 1)	-exon (VIT_09s0054g01810.t01, exon 1 of 1)	365	VIT_09s0054g01810.t01	VIT_09s0054g01810	VIT_09s0054g01810.t01			VIT_09s0054g01810.t01
Nanog-rep1_peak_814	chr17	4475179	4475179	+	2.26901	NA	Intergenic	Intergenic	2199	VIT_17s0000g04210.t01	VIT_17s0000g04210	VIT_17s0000g04210.t01			VIT_17s0000g04210.t01
Nanog-rep1_peak_227	chr11	4983570	4983570	+	2.26901	NA	intron (VIT_11s0016g05580.t01, intron 2 of 2)	-intron (VIT_11s0016g05580.t01, intron 2 of 2)	851	VIT_11s0016g05580.t01	VIT_11s0016g05580	VIT_11s0016g05580.t01			VIT_11s0016g05580.t01
Nanog-rep1_peak_809	chr17	3997967	3997967	+	2.26901	NA	intron (VIT_17s0000g03980.t01, intron 1 of 7)	-intron (VIT_17s0000g03980.t01, intron 1 of 7)	364	VIT_17s0000g03980.t01	VIT_17s0000g03980	VIT_17s0000g03980.t01			VIT_17s0000g03980.t01
Nanog-rep1_peak_1149	chr2	6738504	6738504	+	2.26901	NA	intron (VIT_02s0012g00850.t01, intron 1 of 10)	-intron (VIT_02s0012g00850.t01, intron 1 of 10)	551	VIT_02s0012g00850.t01	VIT_02s0012g00850	VIT_02s0012g00850.t01			VIT_02s0012g00850.t01
Nanog-rep1_peak_1541	chr5	955677	955677	+	2.26901	NA	intron (VIT_05s0077g01200.t01, intron 1 of 23)	-intron (VIT_05s0077g01200.t01, intron 1 of 23)	1707	VIT_05s0077g01200.t01	VIT_05s0077g01200	VIT_05s0077g01200.t01			VIT_05s0077g01200.t01
Nanog-rep1_peak_1284	chr20	36749634	36749634	+	2.26901	NA	NA	NA	NA	NA
Nanog-rep1_peak_174	chr11	410715	410715	+	2.26901	NA	exon (VIT_11s0016g00400.t01, exon 2 of 5)	-exon (VIT_11s0016g00400.t01, exon 2 of 5)	1246	VIT_11s0016g00400.t01	VIT_11s0016g00400	VIT_11s0016g00400.t01			VIT_11s0016g00400.t01
Nanog-rep1_peak_2099	chr9	8761290	8761290	+	2.26901	NA	intron (VIT_09s0002g08160.t01, intron 5 of 16)	-intron (VIT_09s0002g08160.t01, intron 5 of 16)	1003	VIT_09s0002g08160.t01	VIT_09s0002g08160	VIT_09s0002g08160.t01			VIT_09s0002g08160.t01
Nanog-rep1_peak_1686	chr6	4607566	4607566	+	2.26901	NA	exon (VIT_06s0004g03650.t01, exon 1 of 8)	-exon (VIT_06s0004g03650.t01, exon 1 of 8)	151	VIT_06s0004g03650.t01	VIT_06s0004g03650	VIT_06s0004g03650.t01			VIT_06s0004g03650.t01
Nanog-rep1_peak_906	chr18	4736840	4736840	+	2.26901	NA	exon (VIT_18s0001g06310.t01, exon 2 of 9)	-exon (VIT_18s0001g06310.t01, exon 2 of 9)	674	VIT_18s0001g06310.t01	VIT_18s0001g06310	VIT_18s0001g06310.t01			VIT_18s0001g06310.t01
Nanog-rep1_peak_1701	chr6	7234723	7234723	+	2.26901	NA	exon (VIT_06s0004g06510.t01, exon 1 of 3)	-exon (VIT_06s0004g06510.t01, exon 1 of 3)	630	VIT_06s0004g06510.t01	VIT_06s0004g06510	VIT_06s0004g06510.t01			VIT_06s0004g06510.t01
Nanog-rep1_peak_655	chr15	11288889	11288889	+	2.26901	NA	exon (VIT_15s0021g01220.t01, exon 2 of 2)	-exon (VIT_15s0021g01220.t01, exon 2 of 2)	1187	VIT_15s0021g01220.t01	VIT_15s0021g01220	VIT_15s0021g01220.t01			VIT_15s0021g01220.t01
Nanog-rep1_peak_1125	chr2	2891699	2891699	+	2.26901	NA	intron (VIT_02s0025g03390.t01, intron 2 of 3)	-intron (VIT_02s0025g03390.t01, intron 2 of 3)	2019	VIT_02s0025g03390.t01	VIT_02s0025g03390	VIT_02s0025g03390.t01			VIT_02s0025g03390.t01
Nanog-rep1_peak_378	chr13	193909	193909	+	2.26901	NA	exon (VIT_13s0067g00270.t01, exon 1 of 5)	-exon (VIT_13s0067g00270.t01, exon 1 of 5)	340	VIT_13s0067g00270.t01	VIT_13s0067g00270	VIT_13s0067g00270.t01			VIT_13s0067g00270.t01
Nanog-rep1_peak_1952	chr8	12972466	12972466	+	2.26901	NA	promoter-TSS (VIT_08s0040g01870.t01)	#NAME?	84	VIT_08s0040g01870.t01	VIT_08s0040g01870	VIT_08s0040g01870.t01			VIT_08s0040g01870.t01
Nanog-rep1_peak_1999	chr8	17723605	17723605	+	2.26901	NA	exon (VIT_08s0007g03750.t01, exon 20 of 23)	-exon (VIT_08s0007g03750.t01, exon 20 of 23)	4974	VIT_08s0007g03760.t01	VIT_08s0007g03760	VIT_08s0007g03760.t01			VIT_08s0007g03760.t01
Nanog-rep1_peak_569	chr14	23944245	23944245	+	2.26901	NA	intron (VIT_14s0068g00220.t01, intron 1 of 9)	-intron (VIT_14s0068g00220.t01, intron 1 of 9)	793	VIT_14s0068g00220.t01	VIT_14s0068g00220	VIT_14s0068g00220.t01			VIT_14s0068g00220.t01
Nanog-rep1_peak_1263	chr20	32726087	32726087	+	2.26901	NA	NA	NA	NA	NA
Nanog-rep1_peak_1206	chr20	14739182	14739182	+	2.26901	NA	NA	NA	NA	NA
Nanog-rep1_peak_5	chr1	741694	741694	+	2.26901	NA	promoter-TSS (VIT_01s0011g00870.t01)	#NAME?	-359	VIT_01s0011g00870.t01	VIT_01s0011g00870	VIT_01s0011g00870.t01			VIT_01s0011g00870.t01
Nanog-rep1_peak_1366	chr3	5643431	5643431	+	2.26901	NA	intron (VIT_03s0063g02410.t01, intron 1 of 7)	-intron (VIT_03s0063g02410.t01, intron 1 of 7)	2287	VIT_03s0063g02410.t01	VIT_03s0063g02410	VIT_03s0063g02410.t01			VIT_03s0063g02410.t01
Nanog-rep1_peak_2124	chr9	20896663	20896663	+	2.26901	NA	intron (VIT_09s0054g00370.t01, intron 1 of 13)	-intron (VIT_09s0054g00370.t01, intron 1 of 13)	1272	VIT_09s0054g00370.t01	VIT_09s0054g00370	VIT_09s0054g00370.t01			VIT_09s0054g00370.t01
Nanog-rep1_peak_146	chr10	6247602	6247602	+	2.26901	NA	Intergenic	Intergenic	-36232	VIT_10s0003g03710.t01	VIT_10s0003g03710	VIT_10s0003g03710.t01			VIT_10s0003g03710.t01
Nanog-rep1_peak_2080	chr9	3745333	3745333	+	2.26901	NA	intron (VIT_09s0002g04070.t01, intron 1 of 3)	-intron (VIT_09s0002g04070.t01, intron 1 of 3)	870	VIT_09s0002g04070.t01	VIT_09s0002g04070	VIT_09s0002g04070.t01			VIT_09s0002g04070.t01
Nanog-rep1_peak_490	chr13	23116654	23116654	+	2.26901	NA	intron (VIT_13s0064g01240.t01, intron 1 of 1)	-intron (VIT_13s0064g01240.t01, intron 1 of 1)	2115	VIT_13s0064g01240.t01	VIT_13s0064g01240	VIT_13s0064g01240.t01			VIT_13s0064g01240.t01
Nanog-rep1_peak_1319	chr3	3522	3522	+	2.26901	NA	exon (VIT_03s0038g00010.t01, exon 1 of 1)	-exon (VIT_03s0038g00010.t01, exon 1 of 1)	466	VIT_03s0038g00010.t01	VIT_03s0038g00010	VIT_03s0038g00010.t01			VIT_03s0038g00010.t01
Nanog-rep1_peak_1194	chr20	11944977	11944977	+	2.26901	NA	NA	NA	NA	NA
Nanog-rep1_peak_1661	chr6	609756	609756	+	2.26901	NA	intron (VIT_06s0004g00450.t01, intron 16 of 21)	-intron (VIT_06s0004g00450.t01, intron 16 of 21)	16471	VIT_06s0004g00440.t01	VIT_06s0004g00440	VIT_06s0004g00440.t01			VIT_06s0004g00440.t01
Nanog-rep1_peak_1831	chr7	12047459	12047459	+	2.26901	NA	exon (VIT_07s0005g06670.t01, exon 1 of 1)	-exon (VIT_07s0005g06670.t01, exon 1 of 1)	468	VIT_07s0005g06670.t01	VIT_07s0005g06670	VIT_07s0005g06670.t01			VIT_07s0005g06670.t01
Nanog-rep1_peak_1659	chr6	491371	491371	+	2.26901	NA	exon (VIT_06s0004g00360.t01, exon 1 of 2)	-exon (VIT_06s0004g00360.t01, exon 1 of 2)	957	VIT_06s0004g00360.t01	VIT_06s0004g00360	VIT_06s0004g00360.t01			VIT_06s0004g00360.t01
Nanog-rep1_peak_145	chr10	5467399	5467399	+	2.26901	NA	intron (VIT_10s0003g03280.t01, intron 1 of 5)	-intron (VIT_10s0003g03280.t01, intron 1 of 5)	660	VIT_10s0003g03280.t01	VIT_10s0003g03280	VIT_10s0003g03280.t01			VIT_10s0003g03280.t01
Nanog-rep1_peak_350	chr12	19214279	19214279	+	2.26901	NA	intron (VIT_12s0035g00080.t01, intron 4 of 5)	-intron (VIT_12s0035g00080.t01, intron 4 of 5)	11983	VIT_12s0035g00080.t01	VIT_12s0035g00080	VIT_12s0035g00080.t01			VIT_12s0035g00080.t01
Nanog-rep1_peak_1336	chr3	1837369	1837369	+	2.26901	NA	intron (VIT_03s0038g02620.t01, intron 1 of 13)	-intron (VIT_03s0038g02620.t01, intron 1 of 13)	5861	VIT_03s0038g02620.t01	VIT_03s0038g02620	VIT_03s0038g02620.t01			VIT_03s0038g02620.t01
Nanog-rep1_peak_1031	chr19	2392946	2392946	+	2.26901	NA	promoter-TSS (VIT_19s0014g02290.t01)	#NAME?	453	VIT_19s0014g02300.t01	VIT_19s0014g02300	VIT_19s0014g02300.t01			VIT_19s0014g02300.t01
Nanog-rep1_peak_1671	chr6	987737	987737	+	2.26901	NA	exon (VIT_06s0004g00870.t01, exon 1 of 2)	-exon (VIT_06s0004g00870.t01, exon 1 of 2)	201	VIT_06s0004g00870.t01	VIT_06s0004g00870	VIT_06s0004g00870.t01			VIT_06s0004g00870.t01
Nanog-rep1_peak_1303	chr20	42296959	42296959	+	2.26901	NA	NA	NA	NA	NA
Nanog-rep1_peak_1786	chr7	2137247	2137247	+	2.26901	NA	promoter-TSS (VIT_07s0104g01050.t01)	#NAME?	-472	VIT_07s0104g01050.t01	VIT_07s0104g01050	VIT_07s0104g01050.t01			VIT_07s0104g01050.t01
Nanog-rep1_peak_1954	chr8	13248214	13248214	+	2.26901	NA	intron (VIT_08s0040g02130.t01, intron 2 of 8)	-intron (VIT_08s0040g02130.t01, intron 2 of 8)	2779	VIT_08s0040g02130.t01	VIT_08s0040g02130	VIT_08s0040g02130.t01			VIT_08s0040g02130.t01
Nanog-rep1_peak_1628	chr5	19726521	19726521	+	2.26901	NA	intron (VIT_05s0062g01080.t01, intron 4 of 11)	-intron (VIT_05s0062g01080.t01, intron 4 of 11)	9614	VIT_05s0062g01070.t01	VIT_05s0062g01070	VIT_05s0062g01070.t01			VIT_05s0062g01070.t01
Nanog-rep1_peak_97	chr1	19960281	19960281	+	2.26901	NA	Intergenic	Intergenic	10582	VIT_01s0010g02910.t01	VIT_01s0010g02910	VIT_01s0010g02910.t01			VIT_01s0010g02910.t01
Nanog-rep1_peak_566	chr14	22994131	22994131	+	2.26901	NA	exon (VIT_14s0083g00790.t01, exon 1 of 19)	-exon (VIT_14s0083g00790.t01, exon 1 of 19)	307	VIT_14s0083g00790.t01	VIT_14s0083g00790	VIT_14s0083g00790.t01			VIT_14s0083g00790.t01
Nanog-rep1_peak_625	chr14	29145489	29145489	+	2.26901	NA	promoter-TSS (VIT_14s0108g00380.t01)	#NAME?	88	VIT_14s0108g00380.t01	VIT_14s0108g00380	VIT_14s0108g00380.t01			VIT_14s0108g00380.t01
Nanog-rep1_peak_1678	chr6	3516486	3516486	+	2.26901	NA	promoter-TSS (VIT_06s0004g02800.t01)	#NAME?	7	VIT_06s0004g02800.t01	VIT_06s0004g02800	VIT_06s0004g02800.t01			VIT_06s0004g02800.t01
Nanog-rep1_peak_1340	chr3	2160382	2160382	+	2.26901	NA	intron (VIT_03s0038g03040.t01, intron 2 of 15)	-intron (VIT_03s0038g03040.t01, intron 2 of 15)	1647	VIT_03s0038g03040.t01	VIT_03s0038g03040	VIT_03s0038g03040.t01			VIT_03s0038g03040.t01
Nanog-rep1_peak_868	chr18	397435	397435	+	2.26901	NA	exon (VIT_18s0122g00460.t01, exon 1 of 1)	-exon (VIT_18s0122g00460.t01, exon 1 of 1)	409	VIT_18s0122g00460.t01	VIT_18s0122g00460	VIT_18s0122g00460.t01			VIT_18s0122g00460.t01
Nanog-rep1_peak_2114	chr9	18993860	18993860	+	2.26901	NA	intron (VIT_09s0018g01680.t01, intron 1 of 5)	-intron (VIT_09s0018g01680.t01, intron 1 of 5)	2050	VIT_09s0018g01680.t01	VIT_09s0018g01680	VIT_09s0018g01680.t01			VIT_09s0018g01680.t01
Nanog-rep1_peak_653	chr15	10938167	10938167	+	2.26901	NA	intron (VIT_15s0021g00980.t01, intron 14 of 15)	-intron (VIT_15s0021g00980.t01, intron 14 of 15)	10499	VIT_15s0021g00980.t01	VIT_15s0021g00980	VIT_15s0021g00980.t01			VIT_15s0021g00980.t01
Nanog-rep1_peak_353	chr12	20253578	20253578	+	2.26901	NA	intron (VIT_12s0035g00770.t01, intron 2 of 3)	-intron (VIT_12s0035g00770.t01, intron 2 of 3)	782	VIT_12s0035g00770.t01	VIT_12s0035g00770	VIT_12s0035g00770.t01			VIT_12s0035g00770.t01
Nanog-rep1_peak_1373	chr3	6649909	6649909	+	2.26901	NA	intron (VIT_03s0091g00320.t01, intron 2 of 11)	-intron (VIT_03s0091g00320.t01, intron 2 of 11)	1166	VIT_03s0091g00320.t01	VIT_03s0091g00320	VIT_03s0091g00320.t01			VIT_03s0091g00320.t01
Nanog-rep1_peak_52	chr1	6875996	6875996	+	2.26901	NA	exon (VIT_01s0137g00340.t01, exon 1 of 2)	-exon (VIT_01s0137g00340.t01, exon 1 of 2)	160	VIT_01s0137g00340.t01	VIT_01s0137g00340	VIT_01s0137g00340.t01			VIT_01s0137g00340.t01
Nanog-rep1_peak_588	chr14	25345186	25345186	+	2.26901	NA	intron (VIT_14s0068g01650.t01, intron 1 of 10)	-intron (VIT_14s0068g01650.t01, intron 1 of 10)	702	VIT_14s0068g01650.t01	VIT_14s0068g01650	VIT_14s0068g01650.t01			VIT_14s0068g01650.t01
Nanog-rep1_peak_386	chr13	927264	927264	+	2.26901	NA	exon (VIT_13s0067g01650.t01, exon 1 of 3)	-exon (VIT_13s0067g01650.t01, exon 1 of 3)	705	VIT_13s0067g01650.t01	VIT_13s0067g01650	VIT_13s0067g01650.t01			VIT_13s0067g01650.t01
Nanog-rep1_peak_961	chr18	12534213	12534213	+	2.26901	NA	exon (VIT_18s0001g14530.t01, exon 1 of 2)	-exon (VIT_18s0001g14530.t01, exon 1 of 2)	604	VIT_18s0001g14530.t01	VIT_18s0001g14530	VIT_18s0001g14530.t01			VIT_18s0001g14530.t01
Nanog-rep1_peak_308	chr12	4653134	4653134	+	2.26901	NA	exon (VIT_12s0028g03780.t01, exon 1 of 1)	-exon (VIT_12s0028g03780.t01, exon 1 of 1)	666	VIT_12s0028g03780.t01	VIT_12s0028g03780	VIT_12s0028g03780.t01			VIT_12s0028g03780.t01
Nanog-rep1_peak_1112	chr2	2198640	2198640	+	2.26901	NA	intron (VIT_02s0025g02530.t01, intron 3 of 4)	-intron (VIT_02s0025g02530.t01, intron 3 of 4)	2434	VIT_02s0025g02530.t01	VIT_02s0025g02530	VIT_02s0025g02530.t01			VIT_02s0025g02530.t01
Nanog-rep1_peak_1716	chr6	10305088	10305088	+	2.26901	NA	exon (VIT_06s0009g00260.t01, exon 1 of 21)	-exon (VIT_06s0009g00260.t01, exon 1 of 21)	448	VIT_06s0009g00260.t01	VIT_06s0009g00260	VIT_06s0009g00260.t01			VIT_06s0009g00260.t01
Nanog-rep1_peak_77	chr1	16904632	16904632	+	2.26901	NA	intron (VIT_01s0010g01180.t01, intron 1 of 7)	-intron (VIT_01s0010g01180.t01, intron 1 of 7)	1876	VIT_01s0010g01180.t01	VIT_01s0010g01180	VIT_01s0010g01180.t01			VIT_01s0010g01180.t01
Nanog-rep1_peak_1399	chr3	17944873	17944873	+	2.26901	NA	intron (VIT_03s0017g01770.t01, intron 1 of 8)	-intron (VIT_03s0017g01770.t01, intron 1 of 8)	1847	VIT_03s0017g01770.t01	VIT_03s0017g01770	VIT_03s0017g01770.t01			VIT_03s0017g01770.t01
Nanog-rep1_peak_508	chr14	1017117	1017117	+	2.26901	NA	intron (VIT_14s0060g01270.t01, intron 1 of 1)	-intron (VIT_14s0060g01270.t01, intron 1 of 1)	519	VIT_14s0060g01270.t01	VIT_14s0060g01270	VIT_14s0060g01270.t01			VIT_14s0060g01270.t01
Nanog-rep1_peak_81	chr1	17492107	17492107	+	2.26901	NA	Intergenic	Intergenic	-15816	VIT_01s0010g01440.t01	VIT_01s0010g01440	VIT_01s0010g01440.t01			VIT_01s0010g01440.t01
Nanog-rep1_peak_1486	chr4	14944157	14944157	+	2.26901	NA	intron (VIT_04s0043g00760.t01, intron 1 of 27)	-intron (VIT_04s0043g00760.t01, intron 1 of 27)	524	VIT_04s0043g00760.t01	VIT_04s0043g00760	VIT_04s0043g00760.t01			VIT_04s0043g00760.t01
Nanog-rep1_peak_547	chr14	10943960	10943960	+	2.26901	NA	intron (VIT_14s0036g00750.t01, intron 1 of 10)	-intron (VIT_14s0036g00750.t01, intron 1 of 10)	5932	VIT_14s0036g00750.t01	VIT_14s0036g00750	VIT_14s0036g00750.t01			VIT_14s0036g00750.t01
Nanog-rep1_peak_1616	chr5	15903603	15903603	+	2.26901	NA	intron (VIT_05s0029g00730.t01, intron 6 of 13)	-intron (VIT_05s0029g00730.t01, intron 6 of 13)	12391	VIT_05s0029g00730.t01	VIT_05s0029g00730	VIT_05s0029g00730.t01			VIT_05s0029g00730.t01
Nanog-rep1_peak_709	chr15	19427026	19427026	+	2.26901	NA	intron (VIT_15s0046g02690.t01, intron 10 of 12)	-intron (VIT_15s0046g02690.t01, intron 10 of 12)	7605	VIT_15s0046g02690.t01	VIT_15s0046g02690	VIT_15s0046g02690.t01			VIT_15s0046g02690.t01
Nanog-rep1_peak_2031	chr8	20275064	20275064	+	2.26901	NA	intron (VIT_08s0007g06550.t01, intron 2 of 9)	-intron (VIT_08s0007g06550.t01, intron 2 of 9)	1304	VIT_08s0007g06550.t01	VIT_08s0007g06550	VIT_08s0007g06550.t01			VIT_08s0007g06550.t01
Nanog-rep1_peak_713	chr16	153723	153723	+	2.26901	NA	intron (VIT_16s0039g00300.t01, intron 1 of 1)	-intron (VIT_16s0039g00300.t01, intron 1 of 1)	414	VIT_16s0039g00300.t01	VIT_16s0039g00300	VIT_16s0039g00300.t01			VIT_16s0039g00300.t01
Nanog-rep1_peak_690	chr15	17180348	17180348	+	2.26901	NA	intron (VIT_15s0046g00140.t01, intron 1 of 2)	-intron (VIT_15s0046g00140.t01, intron 1 of 2)	637	VIT_15s0046g00140.t01	VIT_15s0046g00140	VIT_15s0046g00140.t01			VIT_15s0046g00140.t01
Nanog-rep1_peak_319	chr12	7238607	7238607	+	2.26901	NA	promoter-TSS (VIT_12s0059g02450.t01)	#NAME?	49	VIT_12s0059g02450.t01	VIT_12s0059g02450	VIT_12s0059g02450.t01			VIT_12s0059g02450.t01
Nanog-rep1_peak_1091	chr19	23634539	23634539	+	2.26901	NA	exon (VIT_19s0085g01060.t01, exon 2 of 7)	-exon (VIT_19s0085g01060.t01, exon 2 of 7)	509	VIT_19s0085g01060.t01	VIT_19s0085g01060	VIT_19s0085g01060.t01			VIT_19s0085g01060.t01
Nanog-rep1_peak_2070	chr9	2250169	2250169	+	2.26901	NA	intron (VIT_09s0002g02470.t01, intron 1 of 13)	-intron (VIT_09s0002g02470.t01, intron 1 of 13)	1268	VIT_09s0002g02470.t01	VIT_09s0002g02470	VIT_09s0002g02470.t01			VIT_09s0002g02470.t01
Nanog-rep1_peak_2126	chr9	21804357	21804357	+	2.26901	NA	intron (VIT_09s0054g00930.t01, intron 1 of 12)	-intron (VIT_09s0054g00930.t01, intron 1 of 12)	324	VIT_09s0054g00930.t01	VIT_09s0054g00930	VIT_09s0054g00930.t01			VIT_09s0054g00930.t01
Nanog-rep1_peak_1262	chr20	32472807	32472807	+	2.26901	NA	NA	NA	NA	NA
Nanog-rep1_peak_755	chr16	18336408	18336408	+	2.26901	NA	promoter-TSS (VIT_16s0050g01460.t01)	#NAME?	-115	VIT_16s0050g01460.t01	VIT_16s0050g01460	VIT_16s0050g01460.t01			VIT_16s0050g01460.t01
Nanog-rep1_peak_76	chr1	15932822	15932822	+	2.26901	NA	Intergenic	Intergenic	7760	VIT_01s0010g00750.t01	VIT_01s0010g00750	VIT_01s0010g00750.t01			VIT_01s0010g00750.t01
Nanog-rep1_peak_932	chr18	7466103	7466103	+	2.26901	NA	TTS (VIT_18s0001g08910.t01)	#NAME?	1339	VIT_18s0001g08900.t01	VIT_18s0001g08900	VIT_18s0001g08900.t01			VIT_18s0001g08900.t01
Nanog-rep1_peak_1369	chr3	5806805	5806805	+	2.26901	NA	promoter-TSS (VIT_03s0063g02590.t01)	#NAME?	44	VIT_03s0063g02590.t01	VIT_03s0063g02590	VIT_03s0063g02590.t01			VIT_03s0063g02590.t01
Nanog-rep1_peak_778	chr17	712361	712361	+	2.26901	NA	intron (VIT_17s0000g00980.t01, intron 2 of 7)	-intron (VIT_17s0000g00980.t01, intron 2 of 7)	903	VIT_17s0000g00980.t01	VIT_17s0000g00980	VIT_17s0000g00980.t01			VIT_17s0000g00980.t01
Nanog-rep1_peak_1955	chr8	13264392	13264392	+	2.26901	NA	TTS (VIT_08s0040g02140.t01)	#NAME?	-1181	VIT_08s0040g02150.t01	VIT_08s0040g02150	VIT_08s0040g02150.t01			VIT_08s0040g02150.t01
Nanog-rep1_peak_892	chr18	3670815	3670815	+	2.26319	NA	intron (VIT_18s0001g04040.t01, intron 1 of 17)	-intron (VIT_18s0001g04040.t01, intron 1 of 17)	2202	VIT_18s0001g04040.t01	VIT_18s0001g04040	VIT_18s0001g04040.t01			VIT_18s0001g04040.t01
Nanog-rep1_peak_2132	chr9	22942760	22942760	+	2.26186	NA	exon (VIT_09s0054g01870.t01, exon 3 of 4)	-exon (VIT_09s0054g01870.t01, exon 3 of 4)	1788	VIT_09s0054g01870.t01	VIT_09s0054g01870	VIT_09s0054g01870.t01			VIT_09s0054g01870.t01
Nanog-rep1_peak_779	chr17	718313	718313	+	2.26179	NA	exon (VIT_17s0000g00990.t01, exon 2 of 7)	-exon (VIT_17s0000g00990.t01, exon 2 of 7)	536	VIT_17s0000g00990.t01	VIT_17s0000g00990	VIT_17s0000g00990.t01			VIT_17s0000g00990.t01
Nanog-rep1_peak_515	chr14	1193227	1193227	+	2.26179	NA	intron (VIT_14s0060g01510.t01, intron 5 of 10)	-intron (VIT_14s0060g01510.t01, intron 5 of 10)	1951	VIT_14s0060g01510.t01	VIT_14s0060g01510	VIT_14s0060g01510.t01			VIT_14s0060g01510.t01
Nanog-rep1_peak_881	chr18	2419216	2419216	+	2.26179	NA	exon (VIT_18s0001g01980.t01, exon 1 of 8)	-exon (VIT_18s0001g01980.t01, exon 1 of 8)	271	VIT_18s0001g01980.t01	VIT_18s0001g01980	VIT_18s0001g01980.t01			VIT_18s0001g01980.t01
Nanog-rep1_peak_235	chr11	6233307	6233307	+	2.26179	NA	exon (VIT_11s0118g00480.t01, exon 1 of 15)	-exon (VIT_11s0118g00480.t01, exon 1 of 15)	118	VIT_11s0118g00480.t01	VIT_11s0118g00480	VIT_11s0118g00480.t01			VIT_11s0118g00480.t01
Nanog-rep1_peak_1769	chr7	1188554	1188554	+	2.26179	NA	exon (VIT_07s0151g01010.t01, exon 1 of 2)	-exon (VIT_07s0151g01010.t01, exon 1 of 2)	556	VIT_07s0151g01010.t01	VIT_07s0151g01010	VIT_07s0151g01010.t01			VIT_07s0151g01010.t01
Nanog-rep1_peak_512	chr14	1191710	1191710	+	2.26179	NA	intron (VIT_14s0060g01510.t01, intron 1 of 10)	-intron (VIT_14s0060g01510.t01, intron 1 of 10)	434	VIT_14s0060g01510.t01	VIT_14s0060g01510	VIT_14s0060g01510.t01			VIT_14s0060g01510.t01
Nanog-rep1_peak_396	chr13	2062514	2062514	+	2.26099	NA	Intergenic	Intergenic	-4320	VIT_13s0067g03680.t01	VIT_13s0067g03680	VIT_13s0067g03680.t01			VIT_13s0067g03680.t01
Nanog-rep1_peak_48	chr1	6807593	6807593	+	2.26035	NA	intron (VIT_01s0137g00280.t01, intron 3 of 8)	-intron (VIT_01s0137g00280.t01, intron 3 of 8)	2808	VIT_01s0137g00280.t01	VIT_01s0137g00280	VIT_01s0137g00280.t01			VIT_01s0137g00280.t01
Nanog-rep1_peak_680	chr15	15554761	15554761	+	2.25372	NA	intron (VIT_15s0048g01410.t01, intron 5 of 11)	-intron (VIT_15s0048g01410.t01, intron 5 of 11)	10110	VIT_15s0048g01410.t01	VIT_15s0048g01410	VIT_15s0048g01410.t01			VIT_15s0048g01410.t01
Nanog-rep1_peak_1688	chr6	4832745	4832745	+	2.25133	NA	exon (VIT_06s0004g03900.t01, exon 1 of 8)	-exon (VIT_06s0004g03900.t01, exon 1 of 8)	1117	VIT_06s0004g03900.t01	VIT_06s0004g03900	VIT_06s0004g03900.t01			VIT_06s0004g03900.t01
Nanog-rep1_peak_27	chr1	2903524	2903524	+	2.25133	NA	intron (VIT_01s0011g03200.t01, intron 4 of 12)	-intron (VIT_01s0011g03200.t01, intron 4 of 12)	2833	VIT_01s0011g03200.t01	VIT_01s0011g03200	VIT_01s0011g03200.t01			VIT_01s0011g03200.t01
Nanog-rep1_peak_522	chr14	1597602	1597602	+	2.25133	NA	exon (VIT_14s0060g01980.t01, exon 1 of 8)	-exon (VIT_14s0060g01980.t01, exon 1 of 8)	213	VIT_14s0060g01980.t01	VIT_14s0060g01980	VIT_14s0060g01980.t01			VIT_14s0060g01980.t01
Nanog-rep1_peak_1529	chr5	161395	161395	+	2.24812	NA	intron (VIT_05s0077g00250.t01, intron 1 of 10)	-intron (VIT_05s0077g00250.t01, intron 1 of 10)	3117	VIT_05s0077g00250.t01	VIT_05s0077g00250	VIT_05s0077g00250.t01			VIT_05s0077g00250.t01
Nanog-rep1_peak_144	chr10	5245614	5245614	+	2.24047	NA	intron (VIT_10s0003g03110.t01, intron 1 of 3)	-intron (VIT_10s0003g03110.t01, intron 1 of 3)	634	VIT_10s0003g03110.t01	VIT_10s0003g03110	VIT_10s0003g03110.t01			VIT_10s0003g03110.t01
Nanog-rep1_peak_36	chr1	4982356	4982356	+	2.24047	NA	exon (VIT_01s0011g05360.t01, exon 2 of 2)	-exon (VIT_01s0011g05360.t01, exon 2 of 2)	538	VIT_01s0011g05360.t01	VIT_01s0011g05360	VIT_01s0011g05360.t01			VIT_01s0011g05360.t01
Nanog-rep1_peak_1791	chr7	2479029	2479029	+	2.2373	NA	exon (VIT_07s0104g01480.t01, exon 3 of 15)	-exon (VIT_07s0104g01480.t01, exon 3 of 15)	612	VIT_07s0104g01480.t01	VIT_07s0104g01480	VIT_07s0104g01480.t01			VIT_07s0104g01480.t01
Nanog-rep1_peak_703	chr15	19054875	19054875	+	2.2373	NA	intron (VIT_15s0046g02270.t01, intron 3 of 9)	-intron (VIT_15s0046g02270.t01, intron 3 of 9)	1924	VIT_15s0046g02270.t01	VIT_15s0046g02270	VIT_15s0046g02270.t01			VIT_15s0046g02270.t01
Nanog-rep1_peak_114	chr1	22725349	22725349	+	2.2373	NA	intron (VIT_01s0150g00320.t01, intron 1 of 4)	-intron (VIT_01s0150g00320.t01, intron 1 of 4)	653	VIT_01s0150g00320.t01	VIT_01s0150g00320	VIT_01s0150g00320.t01			VIT_01s0150g00320.t01
Nanog-rep1_peak_177	chr11	699521	699521	+	2.2373	NA	exon (VIT_11s0016g00720.t01, exon 1 of 5)	-exon (VIT_11s0016g00720.t01, exon 1 of 5)	228	VIT_11s0016g00720.t01	VIT_11s0016g00720	VIT_11s0016g00720.t01			VIT_11s0016g00720.t01
Nanog-rep1_peak_1361	chr3	5395284	5395284	+	2.23148	NA	Intergenic	Intergenic	-10096	VIT_03s0063g02110.t01	VIT_03s0063g02110	VIT_03s0063g02110.t01			VIT_03s0063g02110.t01
Nanog-rep1_peak_1276	chr20	35311080	35311080	+	2.23148	NA	NA	NA	NA	NA
Nanog-rep1_peak_1030	chr19	2381845	2381845	+	2.23148	NA	intron (VIT_19s0014g02260.t01, intron 2 of 3)	-intron (VIT_19s0014g02260.t01, intron 2 of 3)	1016	VIT_19s0014g02260.t01	VIT_19s0014g02260	VIT_19s0014g02260.t01			VIT_19s0014g02260.t01
Nanog-rep1_peak_53	chr1	6989990	6989990	+	2.23148	NA	exon (VIT_01s0137g00500.t01, exon 1 of 5)	-exon (VIT_01s0137g00500.t01, exon 1 of 5)	1016	VIT_01s0137g00500.t01	VIT_01s0137g00500	VIT_01s0137g00500.t01			VIT_01s0137g00500.t01
Nanog-rep1_peak_92	chr1	19484039	19484039	+	2.23148	NA	TTS (VIT_01s0010g02380.t01)	#NAME?	-3452	VIT_01s0010g02390.t01	VIT_01s0010g02390	VIT_01s0010g02390.t01			VIT_01s0010g02390.t01
Nanog-rep1_peak_2123	chr9	20838875	20838875	+	2.23148	NA	Intergenic	Intergenic	-3856	VIT_09s0054g00350.t01	VIT_09s0054g00350	VIT_09s0054g00350.t01			VIT_09s0054g00350.t01
Nanog-rep1_peak_208	chr11	3305317	3305317	+	2.23148	NA	promoter-TSS (VIT_11s0016g04060.t01)	#NAME?	-938	VIT_11s0016g04060.t01	VIT_11s0016g04060	VIT_11s0016g04060.t01			VIT_11s0016g04060.t01
Nanog-rep1_peak_102	chr1	21127968	21127968	+	2.23148	NA	intron (VIT_01s0010g03770.t01, intron 1 of 1)	-intron (VIT_01s0010g03770.t01, intron 1 of 1)	555	VIT_01s0010g03770.t01	VIT_01s0010g03770	VIT_01s0010g03770.t01			VIT_01s0010g03770.t01
Nanog-rep1_peak_1429	chr4	1120276	1120276	+	2.23148	NA	intron (VIT_04s0008g01370.t01, intron 1 of 9)	-intron (VIT_04s0008g01370.t01, intron 1 of 9)	559	VIT_04s0008g01370.t01	VIT_04s0008g01370	VIT_04s0008g01370.t01			VIT_04s0008g01370.t01
Nanog-rep1_peak_251	chr11	8206036	8206036	+	2.23148	NA	intron (VIT_11s0037g00410.t01, intron 2 of 2)	-intron (VIT_11s0037g00410.t01, intron 2 of 2)	2704	VIT_11s0037g00410.t01	VIT_11s0037g00410	VIT_11s0037g00410.t01			VIT_11s0037g00410.t01
Nanog-rep1_peak_1168	chr2	18273575	18273575	+	2.23148	NA	Intergenic	Intergenic	5051	VIT_02s0087g00720.t01	VIT_02s0087g00720	VIT_02s0087g00720.t01			VIT_02s0087g00720.t01
Nanog-rep1_peak_1889	chr8	1299820	1299820	+	2.23148	NA	exon (VIT_08s0056g00830.t01, exon 1 of 1)	-exon (VIT_08s0056g00830.t01, exon 1 of 1)	578	VIT_08s0056g00830.t01	VIT_08s0056g00830	VIT_08s0056g00830.t01			VIT_08s0056g00830.t01
Nanog-rep1_peak_288	chr12	2067726	2067726	+	2.23148	NA	promoter-TSS (VIT_12s0028g01420.t01)	#NAME?	-4	VIT_12s0028g01420.t01	VIT_12s0028g01420	VIT_12s0028g01420.t01			VIT_12s0028g01420.t01
Nanog-rep1_peak_215	chr11	3927219	3927219	+	2.23148	NA	intron (VIT_11s0016g04610.t01, intron 1 of 8)	-intron (VIT_11s0016g04610.t01, intron 1 of 8)	882	VIT_11s0016g04610.t01	VIT_11s0016g04610	VIT_11s0016g04610.t01			VIT_11s0016g04610.t01
Nanog-rep1_peak_576	chr14	24474834	24474834	+	2.23148	NA	intron (VIT_14s0068g00660.t01, intron 1 of 1)	-intron (VIT_14s0068g00660.t01, intron 1 of 1)	1237	VIT_14s0068g00660.t01	VIT_14s0068g00660	VIT_14s0068g00660.t01			VIT_14s0068g00660.t01
Nanog-rep1_peak_432	chr13	5708155	5708155	+	2.23148	NA	exon (VIT_13s0019g04360.t01, exon 2 of 3)	-exon (VIT_13s0019g04360.t01, exon 2 of 3)	990	VIT_13s0019g04360.t01	VIT_13s0019g04360	VIT_13s0019g04360.t01			VIT_13s0019g04360.t01
Nanog-rep1_peak_1079	chr19	20039961	20039961	+	2.23148	NA	Intergenic	Intergenic	-18638	VIT_19s0027g00780.t01	VIT_19s0027g00780	VIT_19s0027g00780.t01			VIT_19s0027g00780.t01
Nanog-rep1_peak_46	chr1	6464037	6464037	+	2.23148	NA	intron (VIT_01s0011g06630.t01, intron 5 of 7)	-intron (VIT_01s0011g06630.t01, intron 5 of 7)	4744	VIT_01s0011g06640.t01	VIT_01s0011g06640	VIT_01s0011g06640.t01			VIT_01s0011g06640.t01
Nanog-rep1_peak_1427	chr4	962430	962430	+	2.23148	NA	intron (VIT_04s0008g01170.t01, intron 1 of 7)	-intron (VIT_04s0008g01170.t01, intron 1 of 7)	611	VIT_04s0008g01170.t01	VIT_04s0008g01170	VIT_04s0008g01170.t01			VIT_04s0008g01170.t01
Nanog-rep1_peak_2001	chr8	17887281	17887281	+	2.23148	NA	exon (VIT_08s0007g03910.t01, exon 8 of 16)	-exon (VIT_08s0007g03910.t01, exon 8 of 16)	-7064	VIT_08s0007g03900.t01	VIT_08s0007g03900	VIT_08s0007g03900.t01			VIT_08s0007g03900.t01
Nanog-rep1_peak_1532	chr5	303393	303393	+	2.23148	NA	intron (VIT_05s0077g00470.t01, intron 2 of 26)	-intron (VIT_05s0077g00470.t01, intron 2 of 26)	4675	VIT_05s0077g00470.t01	VIT_05s0077g00470	VIT_05s0077g00470.t01			VIT_05s0077g00470.t01
Nanog-rep1_peak_574	chr14	24059880	24059880	+	2.23148	NA	exon (VIT_14s0068g00340.t01, exon 1 of 2)	-exon (VIT_14s0068g00340.t01, exon 1 of 2)	959	VIT_14s0068g00340.t01	VIT_14s0068g00340	VIT_14s0068g00340.t01			VIT_14s0068g00340.t01
Nanog-rep1_peak_1260	chr20	32020445	32020445	+	2.23148	NA	NA	NA	NA	NA
Nanog-rep1_peak_1982	chr8	16307057	16307057	+	2.21627	NA	intron (VIT_08s0007g02270.t01, intron 2 of 13)	-intron (VIT_08s0007g02270.t01, intron 2 of 13)	3390	VIT_08s0007g02270.t01	VIT_08s0007g02270	VIT_08s0007g02270.t01			VIT_08s0007g02270.t01
Nanog-rep1_peak_1983	chr8	16349731	16349731	+	2.21627	NA	intron (VIT_08s0007g02300.t01, intron 2 of 6)	-intron (VIT_08s0007g02300.t01, intron 2 of 6)	1227	VIT_08s0007g02300.t01	VIT_08s0007g02300	VIT_08s0007g02300.t01			VIT_08s0007g02300.t01
Nanog-rep1_peak_256	chr11	13609275	13609275	+	2.21627	NA	Intergenic	Intergenic	-2007	VIT_11s0065g00170.t01	VIT_11s0065g00170	VIT_11s0065g00170.t01			VIT_11s0065g00170.t01
Nanog-rep1_peak_166	chr10	15019451	15019451	+	2.21627	NA	exon (VIT_10s0042g01130.t01, exon 2 of 3)	-exon (VIT_10s0042g01130.t01, exon 2 of 3)	1816	VIT_10s0042g01130.t01	VIT_10s0042g01130	VIT_10s0042g01130.t01			VIT_10s0042g01130.t01
Nanog-rep1_peak_1965	chr8	14233549	14233549	+	2.21627	NA	exon (VIT_08s0040g03280.t01, exon 1 of 1)	-exon (VIT_08s0040g03280.t01, exon 1 of 1)	182	VIT_08s0040g03280.t01	VIT_08s0040g03280	VIT_08s0040g03280.t01			VIT_08s0040g03280.t01
Nanog-rep1_peak_1460	chr4	5152546	5152546	+	2.21627	NA	intron (VIT_04s0008g05650.t01, intron 1 of 3)	-intron (VIT_04s0008g05650.t01, intron 1 of 3)	2041	VIT_04s0008g05650.t01	VIT_04s0008g05650	VIT_04s0008g05650.t01			VIT_04s0008g05650.t01
Nanog-rep1_peak_1356	chr3	4096556	4096556	+	2.21155	NA	promoter-TSS (VIT_03s0063g00590.t01)	#NAME?	-503	VIT_03s0063g00590.t01	VIT_03s0063g00590	VIT_03s0063g00590.t01			VIT_03s0063g00590.t01
Nanog-rep1_peak_1803	chr7	4096739	4096739	+	2.21147	NA	intron (VIT_07s0005g01600.t01, intron 1 of 4)	-intron (VIT_07s0005g01600.t01, intron 1 of 4)	2807	VIT_07s0005g01600.t01	VIT_07s0005g01600	VIT_07s0005g01600.t01			VIT_07s0005g01600.t01
Nanog-rep1_peak_1453	chr4	3747685	3747685	+	2.21084	NA	exon (VIT_04s0008g04340.t01, exon 1 of 3)	-exon (VIT_04s0008g04340.t01, exon 1 of 3)	370	VIT_04s0008g04340.t01	VIT_04s0008g04340	VIT_04s0008g04340.t01			VIT_04s0008g04340.t01
Nanog-rep1_peak_352	chr12	19533034	19533034	+	2.21084	NA	intron (VIT_12s0035g00280.t01, intron 1 of 11)	-intron (VIT_12s0035g00280.t01, intron 1 of 11)	853	VIT_12s0035g00280.t01	VIT_12s0035g00280	VIT_12s0035g00280.t01			VIT_12s0035g00280.t01
Nanog-rep1_peak_398	chr13	2110080	2110080	+	2.21084	NA	exon (VIT_13s0067g03760.t01, exon 1 of 6)	-exon (VIT_13s0067g03760.t01, exon 1 of 6)	363	VIT_13s0067g03760.t01	VIT_13s0067g03760	VIT_13s0067g03760.t01			VIT_13s0067g03760.t01
Nanog-rep1_peak_602	chr14	26336251	26336251	+	2.21084	NA	exon (VIT_14s0219g00020.t01, exon 1 of 2)	-exon (VIT_14s0219g00020.t01, exon 1 of 2)	580	VIT_14s0219g00020.t01	VIT_14s0219g00020	VIT_14s0219g00020.t01			VIT_14s0219g00020.t01
Nanog-rep1_peak_189	chr11	2105409	2105409	+	2.21084	NA	intron (VIT_11s0016g02640.t01, intron 1 of 20)	-intron (VIT_11s0016g02640.t01, intron 1 of 20)	244	VIT_11s0016g02640.t01	VIT_11s0016g02640	VIT_11s0016g02640.t01			VIT_11s0016g02640.t01
Nanog-rep1_peak_411	chr13	3187691	3187691	+	2.21084	NA	intron (VIT_13s0019g01820.t01, intron 1 of 5)	-intron (VIT_13s0019g01820.t01, intron 1 of 5)	360	VIT_13s0019g01820.t01	VIT_13s0019g01820	VIT_13s0019g01820.t01			VIT_13s0019g01820.t01
Nanog-rep1_peak_1215	chr20	17259654	17259654	+	2.21084	NA	NA	NA	NA	NA
Nanog-rep1_peak_417	chr13	3571420	3571420	+	2.20923	NA	exon (VIT_13s0019g02300.t01, exon 1 of 3)	-exon (VIT_13s0019g02300.t01, exon 1 of 3)	490	VIT_13s0019g02300.t01	VIT_13s0019g02300	VIT_13s0019g02300.t01			VIT_13s0019g02300.t01
Nanog-rep1_peak_1059	chr19	8464073	8464073	+	2.19764	NA	intron (VIT_19s0015g00450.t01, intron 4 of 4)	-intron (VIT_19s0015g00450.t01, intron 4 of 4)	2802	VIT_19s0015g00450.t01	VIT_19s0015g00450	VIT_19s0015g00450.t01			VIT_19s0015g00450.t01
Nanog-rep1_peak_586	chr14	25339044	25339044	+	2.19764	NA	intron (VIT_14s0068g01640.t01, intron 3 of 8)	-intron (VIT_14s0068g01640.t01, intron 3 of 8)	424	VIT_14s0068g01640.t01	VIT_14s0068g01640	VIT_14s0068g01640.t01			VIT_14s0068g01640.t01
Nanog-rep1_peak_733	chr16	3173851	3173851	+	2.19764	NA	TTS (VIT_16s0039g02780.t01)	#NAME?	7360	VIT_16s0039g02780.t01	VIT_16s0039g02780	VIT_16s0039g02780.t01			VIT_16s0039g02780.t01
Nanog-rep1_peak_1190	chr20	10629306	10629306	+	2.19764	NA	NA	NA	NA	NA
Nanog-rep1_peak_468	chr13	19791110	19791110	+	2.19764	NA	intron (VIT_13s0084g00660.t01, intron 8 of 11)	-intron (VIT_13s0084g00660.t01, intron 8 of 11)	14544	VIT_13s0084g00660.t01	VIT_13s0084g00660	VIT_13s0084g00660.t01			VIT_13s0084g00660.t01
Nanog-rep1_peak_2111	chr9	16510145	16510145	+	2.19764	NA	intron (VIT_09s0018g00430.t01, intron 2 of 2)	-intron (VIT_09s0018g00430.t01, intron 2 of 2)	1747	VIT_09s0018g00430.t01	VIT_09s0018g00430	VIT_09s0018g00430.t01			VIT_09s0018g00430.t01
Nanog-rep1_peak_1990	chr8	16983282	16983282	+	2.19764	NA	promoter-TSS (VIT_08s0007g02910.t01)	#NAME?	18	VIT_08s0007g02910.t01	VIT_08s0007g02910	VIT_08s0007g02910.t01			VIT_08s0007g02910.t01
Nanog-rep1_peak_525	chr14	1985026	1985026	+	2.19764	NA	exon (VIT_14s0060g02380.t01, exon 1 of 4)	-exon (VIT_14s0060g02380.t01, exon 1 of 4)	477	VIT_14s0060g02380.t01	VIT_14s0060g02380	VIT_14s0060g02380.t01			VIT_14s0060g02380.t01
Nanog-rep1_peak_395	chr13	2060925	2060925	+	2.19764	NA	Intergenic	Intergenic	3485	VIT_13s0067g03670.t01	VIT_13s0067g03670	VIT_13s0067g03670.t01			VIT_13s0067g03670.t01
Nanog-rep1_peak_221	chr11	4185900	4185900	+	2.19018	NA	exon (VIT_11s0016g04870.t01, exon 2 of 2)	-exon (VIT_11s0016g04870.t01, exon 2 of 2)	-2267	VIT_11s0016g04860.t01	VIT_11s0016g04860	VIT_11s0016g04860.t01			VIT_11s0016g04860.t01
Nanog-rep1_peak_732	chr16	3171996	3171996	+	2.18466	NA	Intergenic	Intergenic	9215	VIT_16s0039g02780.t01	VIT_16s0039g02780	VIT_16s0039g02780.t01			VIT_16s0039g02780.t01
Nanog-rep1_peak_73	chr1	14277181	14277181	+	2.18466	NA	Intergenic	Intergenic	26307	VIT_01s0010g00010.t01	VIT_01s0010g00010	VIT_01s0010g00010.t01			VIT_01s0010g00010.t01
Nanog-rep1_peak_185	chr11	1974771	1974771	+	2.18466	NA	exon (VIT_11s0016g02450.t01, exon 1 of 1)	-exon (VIT_11s0016g02450.t01, exon 1 of 1)	510	VIT_11s0016g02450.t01	VIT_11s0016g02450	VIT_11s0016g02450.t01			VIT_11s0016g02450.t01
Nanog-rep1_peak_1644	chr5	22512506	22512506	+	2.18466	NA	Intergenic	Intergenic	-6144	VIT_05s0102g00590.t01	VIT_05s0102g00590	VIT_05s0102g00590.t01			VIT_05s0102g00590.t01
Nanog-rep1_peak_1235	chr20	23777562	23777562	+	2.18466	NA	NA	NA	NA	NA
Nanog-rep1_peak_1174	chr20	1934221	1934221	+	2.18466	NA	NA	NA	NA	NA
Nanog-rep1_peak_1392	chr3	14892260	14892260	+	2.18466	NA	TTS (VIT_03s0017g00450.t01)	#NAME?	596	VIT_03s0017g00440.t01	VIT_03s0017g00440	VIT_03s0017g00440.t01			VIT_03s0017g00440.t01
Nanog-rep1_peak_1191	chr20	10974211	10974211	+	2.18466	NA	NA	NA	NA	NA
Nanog-rep1_peak_1869	chr7	19249826	19249826	+	2.18466	NA	intron (VIT_07s0031g02750.t01, intron 9 of 13)	-intron (VIT_07s0031g02750.t01, intron 9 of 13)	13174	VIT_07s0031g02750.t01	VIT_07s0031g02750	VIT_07s0031g02750.t01			VIT_07s0031g02750.t01
Nanog-rep1_peak_302	chr12	4523035	4523035	+	2.18466	NA	Intergenic	Intergenic	-27015	VIT_12s0028g03650.t01	VIT_12s0028g03650	VIT_12s0028g03650.t01			VIT_12s0028g03650.t01
Nanog-rep1_peak_1713	chr6	9132903	9132903	+	2.18466	NA	exon (VIT_06s0004g08310.t01, exon 1 of 6)	-exon (VIT_06s0004g08310.t01, exon 1 of 6)	250	VIT_06s0004g08310.t01	VIT_06s0004g08310	VIT_06s0004g08310.t01			VIT_06s0004g08310.t01
Nanog-rep1_peak_1056	chr19	7916488	7916488	+	2.18466	NA	exon (VIT_19s0090g01870.t01, exon 3 of 12)	-exon (VIT_19s0090g01870.t01, exon 3 of 12)	1176	VIT_19s0090g01870.t01	VIT_19s0090g01870	VIT_19s0090g01870.t01			VIT_19s0090g01870.t01
Nanog-rep1_peak_1072	chr19	10829581	10829581	+	2.18466	NA	intron (VIT_19s0015g01940.t01, intron 1 of 14)	-intron (VIT_19s0015g01940.t01, intron 1 of 14)	479	VIT_19s0015g01940.t01	VIT_19s0015g01940	VIT_19s0015g01940.t01			VIT_19s0015g01940.t01
Nanog-rep1_peak_1666	chr6	686582	686582	+	2.18349	NA	exon (VIT_06s0004g00500.t01, exon 1 of 20)	-exon (VIT_06s0004g00500.t01, exon 1 of 20)	1051	VIT_06s0004g00500.t01	VIT_06s0004g00500	VIT_06s0004g00500.t01			VIT_06s0004g00500.t01
Nanog-rep1_peak_775	chr17	288433	288433	+	2.1764	NA	exon (VIT_17s0000g00400.t01, exon 2 of 6)	-exon (VIT_17s0000g00400.t01, exon 2 of 6)	1626	VIT_17s0000g00400.t01	VIT_17s0000g00400	VIT_17s0000g00400.t01			VIT_17s0000g00400.t01
Nanog-rep1_peak_356	chr12	20443757	20443757	+	2.1764	NA	promoter-TSS (VIT_12s0035g00850.t01)	#NAME?	-50	VIT_12s0035g00860.t01	VIT_12s0035g00860	VIT_12s0035g00860.t01			VIT_12s0035g00860.t01
Nanog-rep1_peak_849	chr17	10807335	10807335	+	2.1764	NA	exon (VIT_17s0000g09220.t01, exon 3 of 10)	-exon (VIT_17s0000g09220.t01, exon 3 of 10)	2710	VIT_17s0000g09220.t01	VIT_17s0000g09220	VIT_17s0000g09220.t01			VIT_17s0000g09220.t01
Nanog-rep1_peak_1767	chr7	1176199	1176199	+	2.1764	NA	intron (VIT_07s0151g00970.t01, intron 2 of 12)	-intron (VIT_07s0151g00970.t01, intron 2 of 12)	2458	VIT_07s0151g00970.t01	VIT_07s0151g00970	VIT_07s0151g00970.t01			VIT_07s0151g00970.t01
Nanog-rep1_peak_835	chr17	8199024	8199024	+	2.17534	NA	exon (VIT_17s0000g07330.t01, exon 2 of 5)	-exon (VIT_17s0000g07330.t01, exon 2 of 5)	2087	VIT_17s0000g07330.t01	VIT_17s0000g07330	VIT_17s0000g07330.t01			VIT_17s0000g07330.t01
Nanog-rep1_peak_1559	chr5	2607213	2607213	+	2.17478	NA	intron (VIT_05s0020g00740.t01, intron 1 of 9)	-intron (VIT_05s0020g00740.t01, intron 1 of 9)	452	VIT_05s0020g00740.t01	VIT_05s0020g00740	VIT_05s0020g00740.t01			VIT_05s0020g00740.t01
Nanog-rep1_peak_437	chr13	6621631	6621631	+	2.17478	NA	exon (VIT_13s0019g04920.t01, exon 2 of 3)	-exon (VIT_13s0019g04920.t01, exon 2 of 3)	375	VIT_13s0019g04920.t01	VIT_13s0019g04920	VIT_13s0019g04920.t01			VIT_13s0019g04920.t01
Nanog-rep1_peak_556	chr14	17769615	17769615	+	2.17478	NA	exon (VIT_14s0006g01570.t01, exon 1 of 24)	-exon (VIT_14s0006g01570.t01, exon 1 of 24)	269	VIT_14s0006g01570.t01	VIT_14s0006g01570	VIT_14s0006g01570.t01			VIT_14s0006g01570.t01
Nanog-rep1_peak_1878	chr8	328351	328351	+	2.17478	NA	intron (VIT_08s0056g00200.t01, intron 1 of 8)	-intron (VIT_08s0056g00200.t01, intron 1 of 8)	440	VIT_08s0056g00200.t01	VIT_08s0056g00200	VIT_08s0056g00200.t01			VIT_08s0056g00200.t01
Nanog-rep1_peak_1783	chr7	1986895	1986895	+	2.17321	NA	exon (VIT_07s0104g00840.t01, exon 2 of 2)	-exon (VIT_07s0104g00840.t01, exon 2 of 2)	-5531	VIT_07s0104g00830.t01	VIT_07s0104g00830	VIT_07s0104g00830.t01			VIT_07s0104g00830.t01
Nanog-rep1_peak_1809	chr7	4930129	4930129	+	2.1665	NA	intron (VIT_07s0005g02610.t01, intron 2 of 20)	-intron (VIT_07s0005g02610.t01, intron 2 of 20)	7193	VIT_07s0005g02610.t01	VIT_07s0005g02610	VIT_07s0005g02610.t01			VIT_07s0005g02610.t01
Nanog-rep1_peak_1301	chr20	41320578	41320578	+	2.1665	NA	NA	NA	NA	NA
Nanog-rep1_peak_978	chr18	15974783	15974783	+	2.16451	NA	intron (VIT_18s0076g00260.t01, intron 5 of 11)	-intron (VIT_18s0076g00260.t01, intron 5 of 11)	11352	VIT_18s0076g00260.t01	VIT_18s0076g00260	VIT_18s0076g00260.t01			VIT_18s0076g00260.t01
Nanog-rep1_peak_1352	chr3	3344611	3344611	+	2.16381	NA	intron (VIT_03s0038g04560.t01, intron 3 of 3)	-intron (VIT_03s0038g04560.t01, intron 3 of 3)	892	VIT_03s0038g04560.t01	VIT_03s0038g04560	VIT_03s0038g04560.t01			VIT_03s0038g04560.t01
Nanog-rep1_peak_846	chr17	10446375	10446375	+	2.16327	NA	intron (VIT_17s0000g08930.t01, intron 2 of 15)	-intron (VIT_17s0000g08930.t01, intron 2 of 15)	1709	VIT_17s0000g08930.t01	VIT_17s0000g08930	VIT_17s0000g08930.t01			VIT_17s0000g08930.t01
Nanog-rep1_peak_330	chr12	10014787	10014787	+	2.16053	NA	intron (VIT_12s0057g01270.t01, intron 1 of 11)	-intron (VIT_12s0057g01270.t01, intron 1 of 11)	942	VIT_12s0057g01270.t01	VIT_12s0057g01270	VIT_12s0057g01270.t01			VIT_12s0057g01270.t01
Nanog-rep1_peak_612	chr14	27430779	27430779	+	2.14969	NA	Intergenic	Intergenic	-3569	VIT_14s0066g00990.t01	VIT_14s0066g00990	VIT_14s0066g00990.t01			VIT_14s0066g00990.t01
Nanog-rep1_peak_869	chr18	415309	415309	+	2.14969	NA	intron (VIT_18s0122g00490.t01, intron 1 of 2)	-intron (VIT_18s0122g00490.t01, intron 1 of 2)	2118	VIT_18s0122g00490.t01	VIT_18s0122g00490	VIT_18s0122g00490.t01			VIT_18s0122g00490.t01
Nanog-rep1_peak_1630	chr5	19920306	19920306	+	2.14969	NA	intron (VIT_05s0062g01180.t01, intron 14 of 21)	-intron (VIT_05s0062g01180.t01, intron 14 of 21)	16600	VIT_05s0062g01180.t01	VIT_05s0062g01180	VIT_05s0062g01180.t01			VIT_05s0062g01180.t01
Nanog-rep1_peak_139	chr10	3439325	3439325	+	2.14885	NA	intron (VIT_10s0003g01920.t01, intron 1 of 23)	-intron (VIT_10s0003g01920.t01, intron 1 of 23)	545	VIT_10s0003g01920.t01	VIT_10s0003g01920	VIT_10s0003g01920.t01			VIT_10s0003g01920.t01
Nanog-rep1_peak_1692	chr6	5964879	5964879	+	2.14667	NA	intron (VIT_06s0004g05030.t01, intron 2 of 7)	-intron (VIT_06s0004g05030.t01, intron 2 of 7)	668	VIT_06s0004g05030.t01	VIT_06s0004g05030	VIT_06s0004g05030.t01			VIT_06s0004g05030.t01
Nanog-rep1_peak_1250	chr20	28296790	28296790	+	2.13474	NA	NA	NA	NA	NA
Nanog-rep1_peak_1440	chr4	2518184	2518184	+	2.13474	NA	exon (VIT_04s0008g03020.t01, exon 2 of 3)	-exon (VIT_04s0008g03020.t01, exon 2 of 3)	355	VIT_04s0008g03020.t01	VIT_04s0008g03020	VIT_04s0008g03020.t01			VIT_04s0008g03020.t01
Nanog-rep1_peak_1778	chr7	1668963	1668963	+	2.1345	NA	intron (VIT_07s0104g00400.t01, intron 1 of 7)	-intron (VIT_07s0104g00400.t01, intron 1 of 7)	281	VIT_07s0104g00400.t01	VIT_07s0104g00400	VIT_07s0104g00400.t01			VIT_07s0104g00400.t01
Nanog-rep1_peak_828	chr17	6148400	6148400	+	2.13219	NA	TTS (VIT_17s0000g05640.t01)	#NAME?	771	VIT_17s0000g05650.t01	VIT_17s0000g05650	VIT_17s0000g05650.t01			VIT_17s0000g05650.t01
Nanog-rep1_peak_16	chr1	1764424	1764424	+	2.13219	NA	exon (VIT_01s0011g02080.t01, exon 1 of 5)	-exon (VIT_01s0011g02080.t01, exon 1 of 5)	413	VIT_01s0011g02080.t01	VIT_01s0011g02080	VIT_01s0011g02080.t01			VIT_01s0011g02080.t01
Nanog-rep1_peak_934	chr18	7560422	7560422	+	2.13219	NA	intron (VIT_18s0001g09080.t01, intron 2 of 2)	-intron (VIT_18s0001g09080.t01, intron 2 of 2)	793	VIT_18s0001g09080.t01	VIT_18s0001g09080	VIT_18s0001g09080.t01			VIT_18s0001g09080.t01
Nanog-rep1_peak_1058	chr19	8459095	8459095	+	2.13219	NA	exon (VIT_19s0015g00440.t01, exon 1 of 1)	-exon (VIT_19s0015g00440.t01, exon 1 of 1)	163	VIT_19s0015g00440.t01	VIT_19s0015g00440	VIT_19s0015g00440.t01			VIT_19s0015g00440.t01
Nanog-rep1_peak_1981	chr8	16038778	16038778	+	2.13219	NA	intron (VIT_08s0007g01980.t01, intron 3 of 9)	-intron (VIT_08s0007g01980.t01, intron 3 of 9)	1227	VIT_08s0007g01980.t01	VIT_08s0007g01980	VIT_08s0007g01980.t01			VIT_08s0007g01980.t01
Nanog-rep1_peak_848	chr17	10713269	10713269	+	2.13219	NA	exon (VIT_17s0000g09130.t01, exon 2 of 8)	-exon (VIT_17s0000g09130.t01, exon 2 of 8)	614	VIT_17s0000g09130.t01	VIT_17s0000g09130	VIT_17s0000g09130.t01			VIT_17s0000g09130.t01
Nanog-rep1_peak_1001	chr18	29073251	29073251	+	2.13219	NA	intron (VIT_18s0089g01180.t01, intron 1 of 2)	-intron (VIT_18s0089g01180.t01, intron 1 of 2)	1009	VIT_18s0089g01180.t01	VIT_18s0089g01180	VIT_18s0089g01180.t01			VIT_18s0089g01180.t01
Nanog-rep1_peak_1712	chr6	9132272	9132272	+	2.12638	NA	intron (VIT_06s0004g08310.t01, intron 1 of 5)	-intron (VIT_06s0004g08310.t01, intron 1 of 5)	881	VIT_06s0004g08310.t01	VIT_06s0004g08310	VIT_06s0004g08310.t01			VIT_06s0004g08310.t01
Nanog-rep1_peak_181	chr11	1649380	1649380	+	2.12536	NA	intron (VIT_11s0016g02060.t01, intron 2 of 7)	-intron (VIT_11s0016g02060.t01, intron 2 of 7)	1120	VIT_11s0016g02060.t01	VIT_11s0016g02060	VIT_11s0016g02060.t01			VIT_11s0016g02060.t01
Nanog-rep1_peak_1232	chr20	23291771	23291771	+	2.12536	NA	NA	NA	NA	NA
Nanog-rep1_peak_2121	chr9	19546928	19546928	+	2.12536	NA	intron (VIT_09s0018g01940.t01, intron 2 of 7)	-intron (VIT_09s0018g01940.t01, intron 2 of 7)	4745	VIT_09s0018g01940.t01	VIT_09s0018g01940	VIT_09s0018g01940.t01			VIT_09s0018g01940.t01
Nanog-rep1_peak_22	chr1	1914495	1914495	+	2.11165	NA	intron (VIT_01s0011g02190.t01, intron 2 of 12)	-intron (VIT_01s0011g02190.t01, intron 2 of 12)	3287	VIT_01s0011g02190.t01	VIT_01s0011g02190	VIT_01s0011g02190.t01			VIT_01s0011g02190.t01
Nanog-rep1_peak_128	chr10	1782395	1782395	+	2.11055	NA	TTS (VIT_10s0003g00520.t01)	#NAME?	121	VIT_10s0003g00530.t01	VIT_10s0003g00530	VIT_10s0003g00530.t01			VIT_10s0003g00530.t01
Nanog-rep1_peak_452	chr13	11239331	11239331	+	2.11055	NA	intron (VIT_13s0147g00180.t01, intron 1 of 5)	-intron (VIT_13s0147g00180.t01, intron 1 of 5)	3201	VIT_13s0147g00180.t01	VIT_13s0147g00180	VIT_13s0147g00180.t01			VIT_13s0147g00180.t01
Nanog-rep1_peak_12	chr1	1515870	1515870	+	2.11055	NA	intron (VIT_01s0011g01690.t01, intron 4 of 15)	-intron (VIT_01s0011g01690.t01, intron 4 of 15)	757	VIT_01s0011g01690.t01	VIT_01s0011g01690	VIT_01s0011g01690.t01			VIT_01s0011g01690.t01
Nanog-rep1_peak_1172	chr20	1926439	1926439	+	2.11055	NA	NA	NA	NA	NA
Nanog-rep1_peak_825	chr17	5838793	5838793	+	2.10888	NA	exon (VIT_17s0000g05370.t01, exon 1 of 6)	-exon (VIT_17s0000g05370.t01, exon 1 of 6)	427	VIT_17s0000g05370.t01	VIT_17s0000g05370	VIT_17s0000g05370.t01			VIT_17s0000g05370.t01
Nanog-rep1_peak_1090	chr19	22897567	22897567	+	2.10888	NA	promoter-TSS (VIT_19s0085g00500.t01)	#NAME?	596	VIT_19s0085g00510.t01	VIT_19s0085g00510	VIT_19s0085g00510.t01			VIT_19s0085g00510.t01
Nanog-rep1_peak_1312	chr25	436306	436306	+	2.10888	NA	NA	NA	NA	NA
Nanog-rep1_peak_1014	chr19	1489335	1489335	+	2.10888	NA	intron (VIT_19s0014g01420.t01, intron 1 of 6)	-intron (VIT_19s0014g01420.t01, intron 1 of 6)	167	VIT_19s0014g01420.t01	VIT_19s0014g01420	VIT_19s0014g01420.t01			VIT_19s0014g01420.t01
Nanog-rep1_peak_50	chr1	6820572	6820572	+	2.10888	NA	exon (VIT_01s0137g00290.t01, exon 1 of 8)	-exon (VIT_01s0137g00290.t01, exon 1 of 8)	439	VIT_01s0137g00290.t01	VIT_01s0137g00290	VIT_01s0137g00290.t01			VIT_01s0137g00290.t01
Nanog-rep1_peak_408	chr13	2764216	2764216	+	2.10888	NA	intron (VIT_13s0019g01060.t01, intron 3 of 9)	-intron (VIT_13s0019g01060.t01, intron 3 of 9)	2198	VIT_13s0019g01060.t01	VIT_13s0019g01060	VIT_13s0019g01060.t01			VIT_13s0019g01060.t01
Nanog-rep1_peak_856	chr17	11784044	11784044	+	2.10888	NA	exon (VIT_17s0000g09870.t01, exon 3 of 5)	-exon (VIT_17s0000g09870.t01, exon 3 of 5)	657	VIT_17s0000g09870.t01	VIT_17s0000g09870	VIT_17s0000g09870.t01			VIT_17s0000g09870.t01
Nanog-rep1_peak_1720	chr6	12319270	12319270	+	2.10888	NA	intron (VIT_06s0009g01020.t01, intron 1 of 10)	-intron (VIT_06s0009g01020.t01, intron 1 of 10)	104	VIT_06s0009g01020.t01	VIT_06s0009g01020	VIT_06s0009g01020.t01			VIT_06s0009g01020.t01
Nanog-rep1_peak_1136	chr2	5288782	5288782	+	2.10815	NA	exon (VIT_02s0154g00540.t01, exon 1 of 14)	-exon (VIT_02s0154g00540.t01, exon 1 of 14)	239	VIT_02s0154g00540.t01	VIT_02s0154g00540	VIT_02s0154g00540.t01			VIT_02s0154g00540.t01
Nanog-rep1_peak_2105	chr9	13535854	13535854	+	2.10776	NA	intron (VIT_09s0070g00370.t01, intron 7 of 24)	-intron (VIT_09s0070g00370.t01, intron 7 of 24)	6436	VIT_09s0070g00370.t01	VIT_09s0070g00370	VIT_09s0070g00370.t01			VIT_09s0070g00370.t01
Nanog-rep1_peak_1397	chr3	17299900	17299900	+	2.10348	NA	intron (VIT_03s0017g01340.t01, intron 5 of 10)	-intron (VIT_03s0017g01340.t01, intron 5 of 10)	5133	VIT_03s0017g01340.t01	VIT_03s0017g01340	VIT_03s0017g01340.t01			VIT_03s0017g01340.t01
Nanog-rep1_peak_913	chr18	5480405	5480405	+	2.10348	NA	intron (VIT_18s0001g07240.t01, intron 1 of 3)	-intron (VIT_18s0001g07240.t01, intron 1 of 3)	753	VIT_18s0001g07240.t01	VIT_18s0001g07240	VIT_18s0001g07240.t01			VIT_18s0001g07240.t01
Nanog-rep1_peak_1060	chr19	8566592	8566592	+	2.10348	NA	exon (VIT_19s0015g00490.t01, exon 1 of 1)	-exon (VIT_19s0015g00490.t01, exon 1 of 1)	675	VIT_19s0015g00490.t01	VIT_19s0015g00490	VIT_19s0015g00490.t01			VIT_19s0015g00490.t01
Nanog-rep1_peak_370	chr12	22028277	22028277	+	2.10348	NA	intron (VIT_12s0035g01830.t01, intron 1 of 8)	-intron (VIT_12s0035g01830.t01, intron 1 of 8)	1133	VIT_12s0035g01830.t01	VIT_12s0035g01830	VIT_12s0035g01830.t01			VIT_12s0035g01830.t01
Nanog-rep1_peak_492	chr13	23267740	23267740	+	2.10348	NA	exon (VIT_13s0064g01390.t01, exon 1 of 4)	-exon (VIT_13s0064g01390.t01, exon 1 of 4)	223	VIT_13s0064g01390.t01	VIT_13s0064g01390	VIT_13s0064g01390.t01			VIT_13s0064g01390.t01
Nanog-rep1_peak_981	chr18	19145569	19145569	+	2.10348	NA	exon (VIT_18s0072g00110.t01, exon 2 of 3)	-exon (VIT_18s0072g00110.t01, exon 2 of 3)	1812	VIT_18s0072g00110.t01	VIT_18s0072g00110	VIT_18s0072g00110.t01			VIT_18s0072g00110.t01
Nanog-rep1_peak_1819	chr7	6659603	6659603	+	2.10348	NA	intron (VIT_07s0005g03730.t01, intron 2 of 13)	-intron (VIT_07s0005g03730.t01, intron 2 of 13)	2035	VIT_07s0005g03730.t01	VIT_07s0005g03730	VIT_07s0005g03730.t01			VIT_07s0005g03730.t01
Nanog-rep1_peak_33	chr1	4170083	4170083	+	2.10348	NA	exon (VIT_01s0011g04630.t01, exon 1 of 1)	-exon (VIT_01s0011g04630.t01, exon 1 of 1)	1233	VIT_01s0011g04630.t01	VIT_01s0011g04630	VIT_01s0011g04630.t01			VIT_01s0011g04630.t01
Nanog-rep1_peak_270	chr11	18469310	18469310	+	2.10348	NA	exon (VIT_11s0052g00880.t01, exon 1 of 18)	-exon (VIT_11s0052g00880.t01, exon 1 of 18)	370	VIT_11s0052g00880.t01	VIT_11s0052g00880	VIT_11s0052g00880.t01			VIT_11s0052g00880.t01
Nanog-rep1_peak_2032	chr8	20343642	20343642	+	2.10348	NA	exon (VIT_08s0007g06660.t01, exon 2 of 2)	-exon (VIT_08s0007g06660.t01, exon 2 of 2)	1607	VIT_08s0007g06660.t01	VIT_08s0007g06660	VIT_08s0007g06660.t01			VIT_08s0007g06660.t01
Nanog-rep1_peak_697	chr15	18167951	18167951	+	2.10348	NA	intron (VIT_15s0046g01120.t01, intron 2 of 7)	-intron (VIT_15s0046g01120.t01, intron 2 of 7)	2103	VIT_15s0046g01120.t01	VIT_15s0046g01120	VIT_15s0046g01120.t01			VIT_15s0046g01120.t01
Nanog-rep1_peak_1120	chr2	2474784	2474784	+	2.10348	NA	Intergenic	Intergenic	4288	VIT_02s0025g02880.t01	VIT_02s0025g02880	VIT_02s0025g02880.t01			VIT_02s0025g02880.t01
Nanog-rep1_peak_318	chr12	7225169	7225169	+	2.10348	NA	exon (VIT_12s0059g02440.t01, exon 1 of 9)	-exon (VIT_12s0059g02440.t01, exon 1 of 9)	441	VIT_12s0059g02440.t01	VIT_12s0059g02440	VIT_12s0059g02440.t01			VIT_12s0059g02440.t01
Nanog-rep1_peak_90	chr1	19467677	19467677	+	2.09971	NA	intron (VIT_01s0010g02370.t01, intron 3 of 6)	-intron (VIT_01s0010g02370.t01, intron 3 of 6)	1433	VIT_01s0010g02370.t01	VIT_01s0010g02370	VIT_01s0010g02370.t01			VIT_01s0010g02370.t01
Nanog-rep1_peak_841	chr17	8834660	8834660	+	2.0953	NA	intron (VIT_17s0000g07880.t01, intron 1 of 3)	-intron (VIT_17s0000g07880.t01, intron 1 of 3)	2295	VIT_17s0000g07880.t01	VIT_17s0000g07880	VIT_17s0000g07880.t01			VIT_17s0000g07880.t01
Nanog-rep1_peak_461	chr13	15174415	15174415	+	2.08077	NA	Intergenic	Intergenic	23996	VIT_13s0175g00180.t01	VIT_13s0175g00180	VIT_13s0175g00180.t01			VIT_13s0175g00180.t01
Nanog-rep1_peak_252	chr11	8207275	8207275	+	2.07581	NA	intron (VIT_11s0037g00410.t01, intron 2 of 2)	-intron (VIT_11s0037g00410.t01, intron 2 of 2)	1465	VIT_11s0037g00410.t01	VIT_11s0037g00410	VIT_11s0037g00410.t01			VIT_11s0037g00410.t01
Nanog-rep1_peak_865	chr17	16981119	16981119	+	2.07581	NA	intron (VIT_17s0053g01010.t01, intron 1 of 6)	-intron (VIT_17s0053g01010.t01, intron 1 of 6)	1231	VIT_17s0053g01010.t01	VIT_17s0053g01010	VIT_17s0053g01010.t01			VIT_17s0053g01010.t01
Nanog-rep1_peak_1722	chr6	12769455	12769455	+	2.07581	NA	intron (VIT_06s0009g01180.t01, intron 2 of 2)	-intron (VIT_06s0009g01180.t01, intron 2 of 2)	2061	VIT_06s0009g01180.t01	VIT_06s0009g01180	VIT_06s0009g01180.t01			VIT_06s0009g01180.t01
Nanog-rep1_peak_1685	chr6	4388757	4388757	+	2.07581	NA	exon (VIT_06s0004g03520.t01, exon 2 of 4)	-exon (VIT_06s0004g03520.t01, exon 2 of 4)	308	VIT_06s0004g03520.t01	VIT_06s0004g03520	VIT_06s0004g03520.t01			VIT_06s0004g03520.t01
Nanog-rep1_peak_1386	chr3	9181921	9181921	+	2.07581	NA	intron (VIT_03s0088g00960.t01, intron 1 of 6)	-intron (VIT_03s0088g00960.t01, intron 1 of 6)	622	VIT_03s0088g00960.t01	VIT_03s0088g00960	VIT_03s0088g00960.t01			VIT_03s0088g00960.t01
Nanog-rep1_peak_1504	chr4	19536786	19536786	+	2.07581	NA	intron (VIT_04s0023g02950.t01, intron 3 of 11)	-intron (VIT_04s0023g02950.t01, intron 3 of 11)	7915	VIT_04s0023g02950.t01	VIT_04s0023g02950	VIT_04s0023g02950.t01			VIT_04s0023g02950.t01
Nanog-rep1_peak_1721	chr6	12721979	12721979	+	2.07581	NA	exon (VIT_06s0009g01150.t01, exon 1 of 14)	-exon (VIT_06s0009g01150.t01, exon 1 of 14)	240	VIT_06s0009g01150.t01	VIT_06s0009g01150	VIT_06s0009g01150.t01			VIT_06s0009g01150.t01
Nanog-rep1_peak_863	chr17	15595180	15595180	+	2.07581	NA	exon (VIT_17s0053g00600.t01, exon 2 of 10)	-exon (VIT_17s0053g00600.t01, exon 2 of 10)	1311	VIT_17s0053g00600.t01	VIT_17s0053g00600	VIT_17s0053g00600.t01			VIT_17s0053g00600.t01
Nanog-rep1_peak_113	chr1	22648432	22648432	+	2.07269	NA	intron (VIT_01s0150g00220.t01, intron 4 of 5)	-intron (VIT_01s0150g00220.t01, intron 4 of 5)	2053	VIT_01s0150g00220.t01	VIT_01s0150g00220	VIT_01s0150g00220.t01			VIT_01s0150g00220.t01
Nanog-rep1_peak_1683	chr6	4013504	4013504	+	2.07065	NA	exon (VIT_06s0004g03240.t01, exon 2 of 3)	-exon (VIT_06s0004g03240.t01, exon 2 of 3)	1630	VIT_06s0004g03240.t01	VIT_06s0004g03240	VIT_06s0004g03240.t01			VIT_06s0004g03240.t01
Nanog-rep1_peak_774	chr17	182635	182635	+	2.06906	NA	intron (VIT_17s0000g00280.t01, intron 1 of 1)	-intron (VIT_17s0000g00280.t01, intron 1 of 1)	824	VIT_17s0000g00280.t01	VIT_17s0000g00280	VIT_17s0000g00280.t01			VIT_17s0000g00280.t01
Nanog-rep1_peak_1245	chr20	27181725	27181725	+	2.06906	NA	NA	NA	NA	NA
Nanog-rep1_peak_1832	chr7	13473730	13473730	+	2.06906	NA	intron (VIT_07s0095g00730.t01, intron 1 of 5)	-intron (VIT_07s0095g00730.t01, intron 1 of 5)	593	VIT_07s0095g00730.t01	VIT_07s0095g00730	VIT_07s0095g00730.t01			VIT_07s0095g00730.t01
Nanog-rep1_peak_494	chr13	24001567	24001567	+	2.06906	NA	exon (VIT_13s0156g00220.t01, exon 1 of 3)	-exon (VIT_13s0156g00220.t01, exon 1 of 3)	430	VIT_13s0156g00220.t01	VIT_13s0156g00220	VIT_13s0156g00220.t01			VIT_13s0156g00220.t01
Nanog-rep1_peak_1503	chr4	19023661	19023661	+	2.06692	NA	promoter-TSS (VIT_04s0023g02460.t01)	#NAME?	-337	VIT_04s0023g02460.t01	VIT_04s0023g02460	VIT_04s0023g02460.t01			VIT_04s0023g02460.t01
Nanog-rep1_peak_290	chr12	2431257	2431257	+	2.06534	NA	Intergenic	Intergenic	-7741	VIT_12s0028g01810.t01	VIT_12s0028g01810	VIT_12s0028g01810.t01			VIT_12s0028g01810.t01
Nanog-rep1_peak_1109	chr2	1896702	1896702	+	2.05953	NA	intron (VIT_02s0025g02130.t01, intron 2 of 3)	-intron (VIT_02s0025g02130.t01, intron 2 of 3)	1235	VIT_02s0025g02130.t01	VIT_02s0025g02130	VIT_02s0025g02130.t01			VIT_02s0025g02130.t01
Nanog-rep1_peak_2103	chr9	12955858	12955858	+	2.05917	NA	exon (VIT_09s0070g00050.t01, exon 4 of 6)	-exon (VIT_09s0070g00050.t01, exon 4 of 6)	2909	VIT_09s0070g00050.t01	VIT_09s0070g00050	VIT_09s0070g00050.t01			VIT_09s0070g00050.t01
Nanog-rep1_peak_343	chr12	16853987	16853987	+	2.05917	NA	intron (VIT_12s0034g01010.t01, intron 2 of 3)	-intron (VIT_12s0034g01010.t01, intron 2 of 3)	1564	VIT_12s0034g01010.t01	VIT_12s0034g01010	VIT_12s0034g01010.t01			VIT_12s0034g01010.t01
Nanog-rep1_peak_1653	chr5	24678963	24678963	+	2.05917	NA	intron (VIT_05s0094g01400.t01, intron 8 of 9)	-intron (VIT_05s0094g01400.t01, intron 8 of 9)	-5845	VIT_05s0094g01390.t01	VIT_05s0094g01390	VIT_05s0094g01390.t01			VIT_05s0094g01390.t01
Nanog-rep1_peak_1635	chr5	21081779	21081779	+	2.05917	NA	exon (VIT_05s0124g00470.t01, exon 1 of 1)	-exon (VIT_05s0124g00470.t01, exon 1 of 1)	132	VIT_05s0124g00470.t01	VIT_05s0124g00470	VIT_05s0124g00470.t01			VIT_05s0124g00470.t01
Nanog-rep1_peak_557	chr14	18493390	18493390	+	2.05917	NA	intron (VIT_14s0006g01880.t01, intron 3 of 4)	-intron (VIT_14s0006g01880.t01, intron 3 of 4)	9091	VIT_14s0006g01880.t01	VIT_14s0006g01880	VIT_14s0006g01880.t01			VIT_14s0006g01880.t01
Nanog-rep1_peak_1648	chr5	23497299	23497299	+	2.05917	NA	intron (VIT_05s0094g00130.t01, intron 1 of 4)	-intron (VIT_05s0094g00130.t01, intron 1 of 4)	215	VIT_05s0094g00130.t01	VIT_05s0094g00130	VIT_05s0094g00130.t01			VIT_05s0094g00130.t01
Nanog-rep1_peak_957	chr18	12033975	12033975	+	2.05917	NA	intron (VIT_18s0001g14020.t01, intron 1 of 22)	-intron (VIT_18s0001g14020.t01, intron 1 of 22)	1790	VIT_18s0001g14020.t01	VIT_18s0001g14020	VIT_18s0001g14020.t01			VIT_18s0001g14020.t01
Nanog-rep1_peak_236	chr11	6245370	6245370	+	2.05917	NA	intron (VIT_11s0118g00480.t01, intron 9 of 14)	-intron (VIT_11s0118g00480.t01, intron 9 of 14)	12181	VIT_11s0118g00480.t01	VIT_11s0118g00480	VIT_11s0118g00480.t01			VIT_11s0118g00480.t01
Nanog-rep1_peak_1452	chr4	3580900	3580900	+	2.05247	NA	exon (VIT_04s0008g04220.t01, exon 2 of 12)	-exon (VIT_04s0008g04220.t01, exon 2 of 12)	264	VIT_04s0008g04220.t01	VIT_04s0008g04220	VIT_04s0008g04220.t01			VIT_04s0008g04220.t01
Nanog-rep1_peak_1645	chr5	22512934	22512934	+	2.04982	NA	Intergenic	Intergenic	-5716	VIT_05s0102g00590.t01	VIT_05s0102g00590	VIT_05s0102g00590.t01			VIT_05s0102g00590.t01
Nanog-rep1_peak_1825	chr7	7606522	7606522	+	2.03873	NA	intron (VIT_07s0005g04490.t01, intron 2 of 8)	-intron (VIT_07s0005g04490.t01, intron 2 of 8)	4664	VIT_07s0005g04490.t01	VIT_07s0005g04490	VIT_07s0005g04490.t01			VIT_07s0005g04490.t01
Nanog-rep1_peak_67	chr1	10874437	10874437	+	2.03873	NA	intron (VIT_01s0026g01700.t01, intron 5 of 12)	-intron (VIT_01s0026g01700.t01, intron 5 of 12)	5778	VIT_01s0026g01700.t01	VIT_01s0026g01700	VIT_01s0026g01700.t01			VIT_01s0026g01700.t01
Nanog-rep1_peak_970	chr18	12947859	12947859	+	2.03873	NA	exon (VIT_18s0001g14900.t01, exon 1 of 6)	-exon (VIT_18s0001g14900.t01, exon 1 of 6)	518	VIT_18s0001g14900.t01	VIT_18s0001g14900	VIT_18s0001g14900.t01			VIT_18s0001g14900.t01
Nanog-rep1_peak_664	chr15	13024282	13024282	+	2.03873	NA	intron (VIT_15s0021g02140.t01, intron 1 of 18)	-intron (VIT_15s0021g02140.t01, intron 1 of 18)	1224	VIT_15s0021g02140.t01	VIT_15s0021g02140	VIT_15s0021g02140.t01			VIT_15s0021g02140.t01
Nanog-rep1_peak_1598	chr5	8551920	8551920	+	2.03873	NA	intron (VIT_05s0049g01310.t01, intron 3 of 5)	-intron (VIT_05s0049g01310.t01, intron 3 of 5)	1497	VIT_05s0049g01310.t01	VIT_05s0049g01310	VIT_05s0049g01310.t01			VIT_05s0049g01310.t01
Nanog-rep1_peak_753	chr16	17989143	17989143	+	2.03873	NA	intron (VIT_16s0050g01060.t01, intron 1 of 2)	-intron (VIT_16s0050g01060.t01, intron 1 of 2)	572	VIT_16s0050g01060.t01	VIT_16s0050g01060	VIT_16s0050g01060.t01			VIT_16s0050g01060.t01
Nanog-rep1_peak_1115	chr2	2387326	2387326	+	2.03873	NA	exon (VIT_02s0025g02750.t01, exon 1 of 8)	-exon (VIT_02s0025g02750.t01, exon 1 of 8)	383	VIT_02s0025g02750.t01	VIT_02s0025g02750	VIT_02s0025g02750.t01			VIT_02s0025g02750.t01
Nanog-rep1_peak_662	chr15	12627152	12627152	+	2.03774	NA	intron (VIT_15s0021g01940.t01, intron 8 of 8)	-intron (VIT_15s0021g01940.t01, intron 8 of 8)	-7317	VIT_15s0021g01930.t01	VIT_15s0021g01930	VIT_15s0021g01930.t01			VIT_15s0021g01930.t01
Nanog-rep1_peak_1930	chr8	11341015	11341015	+	2.03199	NA	exon (VIT_08s0040g00410.t01, exon 2 of 10)	-exon (VIT_08s0040g00410.t01, exon 2 of 10)	467	VIT_08s0040g00410.t01	VIT_08s0040g00410	VIT_08s0040g00410.t01			VIT_08s0040g00410.t01
Nanog-rep1_peak_1575	chr5	4797549	4797549	+	2.03199	NA	intron (VIT_05s0020g03060.t01, intron 5 of 5)	-intron (VIT_05s0020g03060.t01, intron 5 of 5)	-2560	VIT_05s0020g03070.t01	VIT_05s0020g03070	VIT_05s0020g03070.t01			VIT_05s0020g03070.t01
Nanog-rep1_peak_131	chr10	2653635	2653635	+	2.03199	NA	exon (VIT_10s0003g01320.t01, exon 1 of 1)	-exon (VIT_10s0003g01320.t01, exon 1 of 1)	834	VIT_10s0003g01320.t01	VIT_10s0003g01320	VIT_10s0003g01320.t01			VIT_10s0003g01320.t01
Nanog-rep1_peak_2015	chr8	19006698	19006698	+	2.03199	NA	intron (VIT_08s0007g05080.t01, intron 1 of 6)	-intron (VIT_08s0007g05080.t01, intron 1 of 6)	802	VIT_08s0007g05080.t01	VIT_08s0007g05080	VIT_08s0007g05080.t01			VIT_08s0007g05080.t01
Nanog-rep1_peak_688	chr15	16903192	16903192	+	2.03199	NA	intron (VIT_15s0048g02770.t01, intron 1 of 3)	-intron (VIT_15s0048g02770.t01, intron 1 of 3)	1315	VIT_15s0048g02770.t01	VIT_15s0048g02770	VIT_15s0048g02770.t01			VIT_15s0048g02770.t01
Nanog-rep1_peak_1944	chr8	12061003	12061003	+	2.03199	NA	Intergenic	Intergenic	-1199	VIT_08s0040g01030.t01	VIT_08s0040g01030	VIT_08s0040g01030.t01			VIT_08s0040g01030.t01
Nanog-rep1_peak_1729	chr6	14137670	14137670	+	2.02734	NA	intron (VIT_06s0009g01930.t01, intron 1 of 3)	-intron (VIT_06s0009g01930.t01, intron 1 of 3)	747	VIT_06s0009g01930.t01	VIT_06s0009g01930	VIT_06s0009g01930.t01			VIT_06s0009g01930.t01
Nanog-rep1_peak_387	chr13	955387	955387	+	2.01959	NA	intron (VIT_13s0067g01710.t01, intron 1 of 6)	-intron (VIT_13s0067g01710.t01, intron 1 of 6)	914	VIT_13s0067g01710.t01	VIT_13s0067g01710	VIT_13s0067g01710.t01			VIT_13s0067g01710.t01
Nanog-rep1_peak_2060	chr9	906104	906104	+	2.01959	NA	exon (VIT_09s0002g01180.t01, exon 1 of 6)	-exon (VIT_09s0002g01180.t01, exon 1 of 6)	388	VIT_09s0002g01180.t01	VIT_09s0002g01180	VIT_09s0002g01180.t01			VIT_09s0002g01180.t01
Nanog-rep1_peak_1821	chr7	7223327	7223327	+	2.01959	NA	intron (VIT_07s0005g04120.t01, intron 1 of 7)	-intron (VIT_07s0005g04120.t01, intron 1 of 7)	605	VIT_07s0005g04120.t01	VIT_07s0005g04120	VIT_07s0005g04120.t01			VIT_07s0005g04120.t01
Nanog-rep1_peak_355	chr12	20419176	20419176	+	1.99726	NA	intron (VIT_12s0035g00840.t01, intron 1 of 2)	-intron (VIT_12s0035g00840.t01, intron 1 of 2)	1879	VIT_12s0035g00840.t01	VIT_12s0035g00840	VIT_12s0035g00840.t01			VIT_12s0035g00840.t01
Nanog-rep1_peak_1525	chr4	23585072	23585072	+	1.99418	NA	intron (VIT_04s0044g01720.t01, intron 2 of 8)	-intron (VIT_04s0044g01720.t01, intron 2 of 8)	4768	VIT_04s0044g01720.t01	VIT_04s0044g01720	VIT_04s0044g01720.t01			VIT_04s0044g01720.t01
Nanog-rep1_peak_2102	chr9	12350075	12350075	+	1.99418	NA	Intergenic	Intergenic	2524	VIT_09s0096g00780.t01	VIT_09s0096g00780	VIT_09s0096g00780.t01			VIT_09s0096g00780.t01
Nanog-rep1_peak_51	chr1	6841944	6841944	+	1.99336	NA	intron (VIT_01s0137g00300.t01, intron 1 of 14)	-intron (VIT_01s0137g00300.t01, intron 1 of 14)	625	VIT_01s0137g00300.t01	VIT_01s0137g00300	VIT_01s0137g00300.t01			VIT_01s0137g00300.t01
Nanog-rep1_peak_265	chr11	17626763	17626763	+	1.99336	NA	intron (VIT_11s0052g00320.t01, intron 24 of 35)	-intron (VIT_11s0052g00320.t01, intron 24 of 35)	21258	VIT_11s0052g00330.t01	VIT_11s0052g00330	VIT_11s0052g00330.t01			VIT_11s0052g00330.t01
Nanog-rep1_peak_1660	chr6	586826	586826	+	1.99336	NA	intron (VIT_06s0004g00430.t01, intron 3 of 5)	-intron (VIT_06s0004g00430.t01, intron 3 of 5)	755	VIT_06s0004g00430.t01	VIT_06s0004g00430	VIT_06s0004g00430.t01			VIT_06s0004g00430.t01
Nanog-rep1_peak_790	chr17	1538217	1538217	+	1.99336	NA	exon (VIT_17s0000g01970.t01, exon 1 of 1)	-exon (VIT_17s0000g01970.t01, exon 1 of 1)	834	VIT_17s0000g01970.t01	VIT_17s0000g01970	VIT_17s0000g01970.t01			VIT_17s0000g01970.t01
Nanog-rep1_peak_1210	chr20	15408409	15408409	+	1.99336	NA	NA	NA	NA	NA
Nanog-rep1_peak_1066	chr19	9095203	9095203	+	1.99336	NA	intron (VIT_19s0015g01010.t01, intron 1 of 11)	-intron (VIT_19s0015g01010.t01, intron 1 of 11)	720	VIT_19s0015g01010.t01	VIT_19s0015g01010	VIT_19s0015g01010.t01			VIT_19s0015g01010.t01
Nanog-rep1_peak_213	chr11	3703944	3703944	+	1.99336	NA	intron (VIT_11s0016g04410.t01, intron 2 of 3)	-intron (VIT_11s0016g04410.t01, intron 2 of 3)	659	VIT_11s0016g04410.t01	VIT_11s0016g04410	VIT_11s0016g04410.t01			VIT_11s0016g04410.t01
Nanog-rep1_peak_1437	chr4	2061544	2061544	+	1.99336	NA	intron (VIT_04s0008g02490.t01, intron 1 of 1)	-intron (VIT_04s0008g02490.t01, intron 1 of 1)	1505	VIT_04s0008g02490.t01	VIT_04s0008g02490	VIT_04s0008g02490.t01			VIT_04s0008g02490.t01
Nanog-rep1_peak_1700	chr6	6809796	6809796	+	1.99336	NA	intron (VIT_06s0004g06010.t01, intron 1 of 7)	-intron (VIT_06s0004g06010.t01, intron 1 of 7)	774	VIT_06s0004g06010.t01	VIT_06s0004g06010	VIT_06s0004g06010.t01			VIT_06s0004g06010.t01
Nanog-rep1_peak_357	chr12	20594452	20594452	+	1.98639	NA	intron (VIT_12s0035g00960.t01, intron 1 of 9)	-intron (VIT_12s0035g00960.t01, intron 1 of 9)	680	VIT_12s0035g00960.t01	VIT_12s0035g00960	VIT_12s0035g00960.t01			VIT_12s0035g00960.t01
Nanog-rep1_peak_1592	chr5	6644896	6644896	+	1.98639	NA	exon (VIT_05s0020g04790.t01, exon 4 of 4)	-exon (VIT_05s0020g04790.t01, exon 4 of 4)	2643	VIT_05s0020g04790.t01	VIT_05s0020g04790	VIT_05s0020g04790.t01			VIT_05s0020g04790.t01
Nanog-rep1_peak_844	chr17	10042462	10042462	+	1.98639	NA	intron (VIT_17s0000g08730.t01, intron 1 of 13)	-intron (VIT_17s0000g08730.t01, intron 1 of 13)	4794	VIT_17s0000g08730.t01	VIT_17s0000g08730	VIT_17s0000g08730.t01			VIT_17s0000g08730.t01
Nanog-rep1_peak_1913	chr8	9870802	9870802	+	1.98494	NA	intron (VIT_08s0058g00740.t01, intron 2 of 7)	-intron (VIT_08s0058g00740.t01, intron 2 of 7)	1095	VIT_08s0058g00740.t01	VIT_08s0058g00740	VIT_08s0058g00740.t01			VIT_08s0058g00740.t01
Nanog-rep1_peak_530	chr14	3286448	3286448	+	1.98446	NA	intron (VIT_14s0128g00750.t01, intron 1 of 13)	-intron (VIT_14s0128g00750.t01, intron 1 of 13)	529	VIT_14s0128g00750.t01	VIT_14s0128g00750	VIT_14s0128g00750.t01			VIT_14s0128g00750.t01
Nanog-rep1_peak_1636	chr5	21890368	21890368	+	1.98444	NA	intron (VIT_05s0102g00070.t01, intron 1 of 3)	-intron (VIT_05s0102g00070.t01, intron 1 of 3)	1055	VIT_05s0102g00070.t01	VIT_05s0102g00070	VIT_05s0102g00070.t01			VIT_05s0102g00070.t01
Nanog-rep1_peak_985	chr18	20551150	20551150	+	1.98444	NA	intron (VIT_18s0072g01040.t01, intron 3 of 4)	-intron (VIT_18s0072g01040.t01, intron 3 of 4)	5473	VIT_18s0072g01040.t01	VIT_18s0072g01040	VIT_18s0072g01040.t01			VIT_18s0072g01040.t01
Nanog-rep1_peak_104	chr1	21191132	21191132	+	1.98444	NA	exon (VIT_01s0010g03830.t01, exon 3 of 4)	-exon (VIT_01s0010g03830.t01, exon 3 of 4)	1669	VIT_01s0010g03830.t01	VIT_01s0010g03830	VIT_01s0010g03830.t01			VIT_01s0010g03830.t01
Nanog-rep1_peak_1634	chr5	21013149	21013149	+	1.98444	NA	exon (VIT_05s0124g00400.t01, exon 1 of 3)	-exon (VIT_05s0124g00400.t01, exon 1 of 3)	241	VIT_05s0124g00400.t01	VIT_05s0124g00400	VIT_05s0124g00400.t01			VIT_05s0124g00400.t01
Nanog-rep1_peak_1236	chr20	24907822	24907822	+	1.98444	NA	NA	NA	NA	NA
Nanog-rep1_peak_1904	chr8	7636582	7636582	+	1.98444	NA	intron (VIT_08s0105g00390.t01, intron 1 of 7)	-intron (VIT_08s0105g00390.t01, intron 1 of 7)	5306	VIT_08s0105g00390.t01	VIT_08s0105g00390	VIT_08s0105g00390.t01			VIT_08s0105g00390.t01
Nanog-rep1_peak_1181	chr20	7935864	7935864	+	1.98444	NA	NA	NA	NA	NA
Nanog-rep1_peak_1909	chr8	8107683	8107683	+	1.98444	NA	intron (VIT_08s0217g00030.t01, intron 3 of 3)	-intron (VIT_08s0217g00030.t01, intron 3 of 3)	1043	VIT_08s0217g00030.t01	VIT_08s0217g00030	VIT_08s0217g00030.t01			VIT_08s0217g00030.t01
Nanog-rep1_peak_1354	chr3	3641216	3641216	+	1.98444	NA	exon (VIT_03s0063g00080.t01, exon 2 of 9)	-exon (VIT_03s0063g00080.t01, exon 2 of 9)	2027	VIT_03s0063g00080.t01	VIT_03s0063g00080	VIT_03s0063g00080.t01			VIT_03s0063g00080.t01
Nanog-rep1_peak_1154	chr2	7535111	7535111	+	1.98444	NA	promoter-TSS (VIT_02s0012g01380.t01)	#NAME?	-679	VIT_02s0012g01380.t01	VIT_02s0012g01380	VIT_02s0012g01380.t01			VIT_02s0012g01380.t01
Nanog-rep1_peak_1464	chr4	5457674	5457674	+	1.98444	NA	Intergenic	Intergenic	3758	VIT_04s0008g05850.t01	VIT_04s0008g05850	VIT_04s0008g05850.t01			VIT_04s0008g05850.t01
Nanog-rep1_peak_1355	chr3	3659497	3659497	+	1.98444	NA	intron (VIT_03s0063g00100.t01, intron 1 of 4)	-intron (VIT_03s0063g00100.t01, intron 1 of 4)	1218	VIT_03s0063g00100.t01	VIT_03s0063g00100	VIT_03s0063g00100.t01			VIT_03s0063g00100.t01
Nanog-rep1_peak_1743	chr6	17204111	17204111	+	1.98444	NA	intron (VIT_06s0009g03810.t01, intron 2 of 18)	-intron (VIT_06s0009g03810.t01, intron 2 of 18)	1564	VIT_06s0009g03810.t01	VIT_06s0009g03810	VIT_06s0009g03810.t01			VIT_06s0009g03810.t01
Nanog-rep1_peak_726	chr16	2344481	2344481	+	1.98444	NA	intron (VIT_16s0039g02240.t01, intron 1 of 6)	-intron (VIT_16s0039g02240.t01, intron 1 of 6)	1236	VIT_16s0039g02240.t01	VIT_16s0039g02240	VIT_16s0039g02240.t01			VIT_16s0039g02240.t01
Nanog-rep1_peak_1389	chr3	10962253	10962253	+	1.98444	NA	promoter-TSS (VIT_03s0097g00560.t01)	#NAME?	-758	VIT_03s0097g00560.t01	VIT_03s0097g00560	VIT_03s0097g00560.t01			VIT_03s0097g00560.t01
Nanog-rep1_peak_176	chr11	676129	676129	+	1.98444	NA	intron (VIT_11s0016g00700.t01, intron 1 of 11)	-intron (VIT_11s0016g00700.t01, intron 1 of 11)	324	VIT_11s0016g00700.t01	VIT_11s0016g00700	VIT_11s0016g00700.t01			VIT_11s0016g00700.t01
Nanog-rep1_peak_1209	chr20	15376252	15376252	+	1.98444	NA	NA	NA	NA	NA
Nanog-rep1_peak_1050	chr19	7112671	7112671	+	1.98444	NA	intron (VIT_19s0090g01020.t01, intron 1 of 10)	-intron (VIT_19s0090g01020.t01, intron 1 of 10)	467	VIT_19s0090g01020.t01	VIT_19s0090g01020	VIT_19s0090g01020.t01			VIT_19s0090g01020.t01
Nanog-rep1_peak_793	chr17	1794351	1794351	+	1.98444	NA	intron (VIT_17s0000g02170.t01, intron 1 of 2)	-intron (VIT_17s0000g02170.t01, intron 1 of 2)	761	VIT_17s0000g02170.t01	VIT_17s0000g02170	VIT_17s0000g02170.t01			VIT_17s0000g02170.t01
Nanog-rep1_peak_487	chr13	22879347	22879347	+	1.98444	NA	exon (VIT_13s0064g01000.t01, exon 1 of 6)	-exon (VIT_13s0064g01000.t01, exon 1 of 6)	289	VIT_13s0064g01000.t01	VIT_13s0064g01000	VIT_13s0064g01000.t01			VIT_13s0064g01000.t01
Nanog-rep1_peak_75	chr1	15795308	15795308	+	1.98444	NA	exon (VIT_01s0010g00680.t01, exon 2 of 19)	-exon (VIT_01s0010g00680.t01, exon 2 of 19)	862	VIT_01s0010g00680.t01	VIT_01s0010g00680	VIT_01s0010g00680.t01			VIT_01s0010g00680.t01
Nanog-rep1_peak_652	chr15	10930107	10930107	+	1.98444	NA	exon (VIT_15s0021g00980.t01, exon 7 of 16)	-exon (VIT_15s0021g00980.t01, exon 7 of 16)	2439	VIT_15s0021g00980.t01	VIT_15s0021g00980	VIT_15s0021g00980.t01			VIT_15s0021g00980.t01
Nanog-rep1_peak_627	chr14	29202440	29202440	+	1.98444	NA	intron (VIT_14s0108g00430.t01, intron 3 of 9)	-intron (VIT_14s0108g00430.t01, intron 3 of 9)	1243	VIT_14s0108g00430.t01	VIT_14s0108g00430	VIT_14s0108g00430.t01			VIT_14s0108g00430.t01
Nanog-rep1_peak_1379	chr3	7070488	7070488	+	1.98444	NA	Intergenic	Intergenic	-1986	VIT_03s0091g00640.t01	VIT_03s0091g00640	VIT_03s0091g00640.t01			VIT_03s0091g00640.t01
Nanog-rep1_peak_1004	chr19	357242	357242	+	1.98444	NA	exon (VIT_19s0014g00350.t01, exon 1 of 4)	-exon (VIT_19s0014g00350.t01, exon 1 of 4)	173	VIT_19s0014g00350.t01	VIT_19s0014g00350	VIT_19s0014g00350.t01			VIT_19s0014g00350.t01
Nanog-rep1_peak_514	chr14	1192828	1192828	+	1.98413	NA	intron (VIT_14s0060g01510.t01, intron 4 of 10)	-intron (VIT_14s0060g01510.t01, intron 4 of 10)	1552	VIT_14s0060g01510.t01	VIT_14s0060g01510	VIT_14s0060g01510.t01			VIT_14s0060g01510.t01
Nanog-rep1_peak_1520	chr4	22665003	22665003	+	1.98389	NA	intron (VIT_04s0044g01210.t01, intron 8 of 14)	-intron (VIT_04s0044g01210.t01, intron 8 of 14)	14339	VIT_04s0044g01210.t01	VIT_04s0044g01210	VIT_04s0044g01210.t01			VIT_04s0044g01210.t01
Nanog-rep1_peak_2107	chr9	14053383	14053383	+	1.98389	NA	intron (VIT_09s0070g00610.t01, intron 2 of 5)	-intron (VIT_09s0070g00610.t01, intron 2 of 5)	3127	VIT_09s0070g00610.t01	VIT_09s0070g00610	VIT_09s0070g00610.t01			VIT_09s0070g00610.t01
Nanog-rep1_peak_110	chr1	22395489	22395489	+	1.98389	NA	Intergenic	Intergenic	5784	VIT_01s0146g00530.t01	VIT_01s0146g00530	VIT_01s0146g00530.t01			VIT_01s0146g00530.t01
Nanog-rep1_peak_1274	chr20	34905888	34905888	+	1.98389	NA	NA	NA	NA	NA
Nanog-rep1_peak_784	chr17	1093138	1093138	+	1.98229	NA	intron (VIT_17s0000g01540.t01, intron 3 of 7)	-intron (VIT_17s0000g01540.t01, intron 3 of 7)	1107	VIT_17s0000g01540.t01	VIT_17s0000g01540	VIT_17s0000g01540.t01			VIT_17s0000g01540.t01
Nanog-rep1_peak_314	chr12	6013791	6013791	+	1.98229	NA	intron (VIT_12s0059g01100.t01, intron 1 of 2)	-intron (VIT_12s0059g01100.t01, intron 1 of 2)	255	VIT_12s0059g01100.t01	VIT_12s0059g01100	VIT_12s0059g01100.t01			VIT_12s0059g01100.t01
Nanog-rep1_peak_1576	chr5	4835538	4835538	+	1.98229	NA	intron (VIT_05s0020g03090.t01, intron 6 of 22)	-intron (VIT_05s0020g03090.t01, intron 6 of 22)	4399	VIT_05s0020g03090.t01	VIT_05s0020g03090	VIT_05s0020g03090.t01			VIT_05s0020g03090.t01
Nanog-rep1_peak_676	chr15	15475796	15475796	+	1.98229	NA	exon (VIT_15s0048g01340.t01, exon 1 of 7)	-exon (VIT_15s0048g01340.t01, exon 1 of 7)	940	VIT_15s0048g01340.t01	VIT_15s0048g01340	VIT_15s0048g01340.t01			VIT_15s0048g01340.t01
Nanog-rep1_peak_1961	chr8	14140970	14140970	+	1.982	NA	exon (VIT_08s0040g03200.t01, exon 1 of 2)	-exon (VIT_08s0040g03200.t01, exon 1 of 2)	998	VIT_08s0040g03200.t01	VIT_08s0040g03200	VIT_08s0040g03200.t01			VIT_08s0040g03200.t01
Nanog-rep1_peak_1448	chr4	3089882	3089882	+	1.97463	NA	exon (VIT_04s0008g03750.t01, exon 1 of 7)	-exon (VIT_04s0008g03750.t01, exon 1 of 7)	142	VIT_04s0008g03750.t01	VIT_04s0008g03750	VIT_04s0008g03750.t01			VIT_04s0008g03750.t01
Nanog-rep1_peak_1396	chr3	17295605	17295605	+	1.97463	NA	intron (VIT_03s0017g01340.t01, intron 8 of 10)	-intron (VIT_03s0017g01340.t01, intron 8 of 10)	9428	VIT_03s0017g01340.t01	VIT_03s0017g01340	VIT_03s0017g01340.t01			VIT_03s0017g01340.t01
Nanog-rep1_peak_639	chr14	30250093	30250093	+	1.97463	NA	intron (VIT_14s0108g01680.t01, intron 2 of 28)	-intron (VIT_14s0108g01680.t01, intron 2 of 28)	2787	VIT_14s0108g01680.t01	VIT_14s0108g01680	VIT_14s0108g01680.t01			VIT_14s0108g01680.t01
Nanog-rep1_peak_1077	chr19	19451958	19451958	+	1.97463	NA	intron (VIT_19s0027g00490.t01, intron 1 of 4)	-intron (VIT_19s0027g00490.t01, intron 1 of 4)	839	VIT_19s0027g00490.t01	VIT_19s0027g00490	VIT_19s0027g00490.t01			VIT_19s0027g00490.t01
Nanog-rep1_peak_152	chr10	7396074	7396074	+	1.97463	NA	intron (VIT_10s0003g04300.t01, intron 1 of 2)	-intron (VIT_10s0003g04300.t01, intron 1 of 2)	1805	VIT_10s0003g04300.t01	VIT_10s0003g04300	VIT_10s0003g04300.t01			VIT_10s0003g04300.t01
Nanog-rep1_peak_2095	chr9	6601042	6601042	+	1.97463	NA	intron (VIT_09s0002g06660.t01, intron 2 of 11)	-intron (VIT_09s0002g06660.t01, intron 2 of 11)	1366	VIT_09s0002g06660.t01	VIT_09s0002g06660	VIT_09s0002g06660.t01			VIT_09s0002g06660.t01
Nanog-rep1_peak_562	chr14	20200360	20200360	+	1.97463	NA	intron (VIT_14s0006g02520.t01, intron 3 of 19)	-intron (VIT_14s0006g02520.t01, intron 3 of 19)	7798	VIT_14s0006g02520.t01	VIT_14s0006g02520	VIT_14s0006g02520.t01			VIT_14s0006g02520.t01
Nanog-rep1_peak_1870	chr7	19860756	19860756	+	1.97463	NA	exon (VIT_07s0031g03090.t01, exon 2 of 11)	-exon (VIT_07s0031g03090.t01, exon 2 of 11)	485	VIT_07s0031g03090.t01	VIT_07s0031g03090	VIT_07s0031g03090.t01			VIT_07s0031g03090.t01
Nanog-rep1_peak_959	chr18	12286224	12286224	+	1.97463	NA	intron (VIT_18s0001g14280.t01, intron 1 of 5)	-intron (VIT_18s0001g14280.t01, intron 1 of 5)	631	VIT_18s0001g14280.t01	VIT_18s0001g14280	VIT_18s0001g14280.t01			VIT_18s0001g14280.t01
Nanog-rep1_peak_550	chr14	11518900	11518900	+	1.97463	NA	intron (VIT_14s0036g01020.t01, intron 1 of 1)	-intron (VIT_14s0036g01020.t01, intron 1 of 1)	1592	VIT_14s0036g01020.t01	VIT_14s0036g01020	VIT_14s0036g01020.t01			VIT_14s0036g01020.t01
Nanog-rep1_peak_1643	chr5	22186561	22186561	+	1.97463	NA	intron (VIT_05s0102g00300.t01, intron 1 of 11)	-intron (VIT_05s0102g00300.t01, intron 1 of 11)	615	VIT_05s0102g00300.t01	VIT_05s0102g00300	VIT_05s0102g00300.t01			VIT_05s0102g00300.t01
Nanog-rep1_peak_1214	chr20	17253500	17253500	+	1.97463	NA	NA	NA	NA	NA
Nanog-rep1_peak_725	chr16	2217114	2217114	+	1.96463	NA	intron (VIT_16s0039g02160.t01, intron 2 of 3)	-intron (VIT_16s0039g02160.t01, intron 2 of 3)	589	VIT_16s0039g02160.t01	VIT_16s0039g02160	VIT_16s0039g02160.t01			VIT_16s0039g02160.t01
Nanog-rep1_peak_327	chr12	9349097	9349097	+	1.96463	NA	promoter-TSS (VIT_12s0057g00730.t01)	#NAME?	-11	VIT_12s0057g00730.t01	VIT_12s0057g00730	VIT_12s0057g00730.t01			VIT_12s0057g00730.t01
Nanog-rep1_peak_1626	chr5	18276776	18276776	+	1.96317	NA	intron (VIT_05s0062g00130.t01, intron 7 of 11)	-intron (VIT_05s0062g00130.t01, intron 7 of 11)	-13015	VIT_05s0062g00140.t01	VIT_05s0062g00140	VIT_05s0062g00140.t01			VIT_05s0062g00140.t01
Nanog-rep1_peak_853	chr17	11593932	11593932	+	1.96317	NA	exon (VIT_17s0000g09730.t01, exon 1 of 1)	-exon (VIT_17s0000g09730.t01, exon 1 of 1)	198	VIT_17s0000g09730.t01	VIT_17s0000g09730	VIT_17s0000g09730.t01			VIT_17s0000g09730.t01
Nanog-rep1_peak_629	chr14	29670198	29670198	+	1.9563	NA	intron (VIT_14s0108g01030.t01, intron 2 of 10)	-intron (VIT_14s0108g01030.t01, intron 2 of 10)	840	VIT_14s0108g01030.t01	VIT_14s0108g01030	VIT_14s0108g01030.t01			VIT_14s0108g01030.t01
Nanog-rep1_peak_107	chr1	21930726	21930726	+	1.9563	NA	intron (VIT_01s0146g00140.t01, intron 1 of 9)	-intron (VIT_01s0146g00140.t01, intron 1 of 9)	623	VIT_01s0146g00140.t01	VIT_01s0146g00140	VIT_01s0146g00140.t01			VIT_01s0146g00140.t01
Nanog-rep1_peak_2093	chr9	6485294	6485294	+	1.9563	NA	intron (VIT_09s0002g06550.t01, intron 1 of 7)	-intron (VIT_09s0002g06550.t01, intron 1 of 7)	346	VIT_09s0002g06550.t01	VIT_09s0002g06550	VIT_09s0002g06550.t01			VIT_09s0002g06550.t01
Nanog-rep1_peak_1348	chr3	3112401	3112401	+	1.9563	NA	intron (VIT_03s0038g04280.t01, intron 9 of 9)	-intron (VIT_03s0038g04280.t01, intron 9 of 9)	7462	VIT_03s0038g04280.t01	VIT_03s0038g04280	VIT_03s0038g04280.t01			VIT_03s0038g04280.t01
Nanog-rep1_peak_1647	chr5	23465317	23465317	+	1.9563	NA	exon (VIT_05s0094g00070.t01, exon 3 of 10)	-exon (VIT_05s0094g00070.t01, exon 3 of 10)	1876	VIT_05s0094g00070.t01	VIT_05s0094g00070	VIT_05s0094g00070.t01			VIT_05s0094g00070.t01
Nanog-rep1_peak_54	chr1	7086520	7086520	+	1.9563	NA	exon (VIT_01s0137g00590.t01, exon 1 of 2)	-exon (VIT_01s0137g00590.t01, exon 1 of 2)	389	VIT_01s0137g00590.t01	VIT_01s0137g00590	VIT_01s0137g00590.t01			VIT_01s0137g00590.t01
Nanog-rep1_peak_477	chr13	21039555	21039555	+	1.9563	NA	intron (VIT_13s0158g00140.t01, intron 3 of 21)	-intron (VIT_13s0158g00140.t01, intron 3 of 21)	2058	VIT_13s0158g00140.t01	VIT_13s0158g00140	VIT_13s0158g00140.t01			VIT_13s0158g00140.t01
Nanog-rep1_peak_1242	chr20	26065073	26065073	+	1.9563	NA	NA	NA	NA	NA
Nanog-rep1_peak_1381	chr3	7342266	7342266	+	1.9563	NA	exon (VIT_03s0091g00870.t01, exon 1 of 7)	-exon (VIT_03s0091g00870.t01, exon 1 of 7)	101	VIT_03s0091g00870.t01	VIT_03s0091g00870	VIT_03s0091g00870.t01			VIT_03s0091g00870.t01
Nanog-rep1_peak_2038	chr8	21066846	21066846	+	1.9563	NA	intron (VIT_08s0007g07570.t01, intron 2 of 15)	-intron (VIT_08s0007g07570.t01, intron 2 of 15)	1029	VIT_08s0007g07570.t01	VIT_08s0007g07570	VIT_08s0007g07570.t01			VIT_08s0007g07570.t01
Nanog-rep1_peak_1222	chr20	19250153	19250153	+	1.9563	NA	NA	NA	NA	NA
Nanog-rep1_peak_336	chr12	13100518	13100518	+	1.9563	NA	intron (VIT_12s0055g00360.t01, intron 2 of 11)	-intron (VIT_12s0055g00360.t01, intron 2 of 11)	359	VIT_12s0055g00360.t01	VIT_12s0055g00360	VIT_12s0055g00360.t01			VIT_12s0055g00360.t01
Nanog-rep1_peak_795	chr17	2295021	2295021	+	1.9563	NA	intron (VIT_17s0000g02510.t01, intron 2 of 9)	-intron (VIT_17s0000g02510.t01, intron 2 of 9)	7117	VIT_17s0000g02510.t01	VIT_17s0000g02510	VIT_17s0000g02510.t01			VIT_17s0000g02510.t01
Nanog-rep1_peak_578	chr14	24687206	24687206	+	1.9563	NA	exon (VIT_14s0068g00930.t01, exon 1 of 2)	-exon (VIT_14s0068g00930.t01, exon 1 of 2)	211	VIT_14s0068g00930.t01	VIT_14s0068g00930	VIT_14s0068g00930.t01			VIT_14s0068g00930.t01
Nanog-rep1_peak_977	chr18	14171693	14171693	+	1.9563	NA	exon (VIT_18s0166g00210.t01, exon 1 of 9)	-exon (VIT_18s0166g00210.t01, exon 1 of 9)	194	VIT_18s0166g00210.t01	VIT_18s0166g00210	VIT_18s0166g00210.t01			VIT_18s0166g00210.t01
Nanog-rep1_peak_390	chr13	1451725	1451725	+	1.9563	NA	exon (VIT_13s0067g02700.t01, exon 4 of 6)	-exon (VIT_13s0067g02700.t01, exon 4 of 6)	521	VIT_13s0067g02700.t01	VIT_13s0067g02700	VIT_13s0067g02700.t01			VIT_13s0067g02700.t01
Nanog-rep1_peak_1834	chr7	14366829	14366829	+	1.9563	NA	exon (VIT_07s0255g00050.t01, exon 1 of 1)	-exon (VIT_07s0255g00050.t01, exon 1 of 1)	449	VIT_07s0255g00050.t01	VIT_07s0255g00050	VIT_07s0255g00050.t01			VIT_07s0255g00050.t01
Nanog-rep1_peak_2085	chr9	4722387	4722387	+	1.9563	NA	exon (VIT_09s0002g05070.t01, exon 1 of 2)	-exon (VIT_09s0002g05070.t01, exon 1 of 2)	169	VIT_09s0002g05070.t01	VIT_09s0002g05070	VIT_09s0002g05070.t01			VIT_09s0002g05070.t01
Nanog-rep1_peak_986	chr18	21496466	21496466	+	1.9563	NA	exon (VIT_18s0075g00220.t01, exon 1 of 5)	-exon (VIT_18s0075g00220.t01, exon 1 of 5)	287	VIT_18s0075g00220.t01	VIT_18s0075g00220	VIT_18s0075g00220.t01			VIT_18s0075g00220.t01
Nanog-rep1_peak_1377	chr3	7067370	7067370	+	1.9563	NA	Intergenic	Intergenic	-1739	VIT_03s0091g00630.t01	VIT_03s0091g00630	VIT_03s0091g00630.t01			VIT_03s0091g00630.t01
Nanog-rep1_peak_1495	chr4	17355786	17355786	+	1.9563	NA	intron (VIT_04s0023g00930.t01, intron 2 of 3)	-intron (VIT_04s0023g00930.t01, intron 2 of 3)	1113	VIT_04s0023g00930.t01	VIT_04s0023g00930	VIT_04s0023g00930.t01			VIT_04s0023g00930.t01
Nanog-rep1_peak_877	chr18	2175289	2175289	+	1.9563	NA	exon (VIT_18s0001g01590.t01, exon 1 of 2)	-exon (VIT_18s0001g01590.t01, exon 1 of 2)	322	VIT_18s0001g01590.t01	VIT_18s0001g01590	VIT_18s0001g01590.t01			VIT_18s0001g01590.t01
Nanog-rep1_peak_1086	chr19	22324254	22324254	+	1.9563	NA	intron (VIT_19s0085g00030.t01, intron 1 of 2)	-intron (VIT_19s0085g00030.t01, intron 1 of 2)	476	VIT_19s0085g00030.t01	VIT_19s0085g00030	VIT_19s0085g00030.t01			VIT_19s0085g00030.t01
Nanog-rep1_peak_198	chr11	2666327	2666327	+	1.9563	NA	exon (VIT_11s0016g03290.t01, exon 1 of 1)	-exon (VIT_11s0016g03290.t01, exon 1 of 1)	510	VIT_11s0016g03290.t01	VIT_11s0016g03290	VIT_11s0016g03290.t01			VIT_11s0016g03290.t01
Nanog-rep1_peak_1622	chr5	17452092	17452092	+	1.9563	NA	intron (VIT_05s0029g01380.t01, intron 5 of 6)	-intron (VIT_05s0029g01380.t01, intron 5 of 6)	8379	VIT_05s0029g01380.t01	VIT_05s0029g01380	VIT_05s0029g01380.t01			VIT_05s0029g01380.t01
Nanog-rep1_peak_971	chr18	13064225	13064225	+	1.9563	NA	Intergenic	Intergenic	-13661	VIT_18s0001g15020.t01	VIT_18s0001g15020	VIT_18s0001g15020.t01			VIT_18s0001g15020.t01
Nanog-rep1_peak_895	chr18	3708528	3708528	+	1.9563	NA	intron (VIT_18s0001g04100.t01, intron 3 of 8)	-intron (VIT_18s0001g04100.t01, intron 3 of 8)	8024	VIT_18s0001g04100.t01	VIT_18s0001g04100	VIT_18s0001g04100.t01			VIT_18s0001g04100.t01
Nanog-rep1_peak_579	chr14	24920749	24920749	+	1.9563	NA	intron (VIT_14s0068g01130.t01, intron 1 of 9)	-intron (VIT_14s0068g01130.t01, intron 1 of 9)	1052	VIT_14s0068g01130.t01	VIT_14s0068g01130	VIT_14s0068g01130.t01			VIT_14s0068g01130.t01
Nanog-rep1_peak_296	chr12	3448750	3448750	+	1.9563	NA	exon (VIT_12s0028g02660.t01, exon 1 of 13)	-exon (VIT_12s0028g02660.t01, exon 1 of 13)	465	VIT_12s0028g02660.t01	VIT_12s0028g02660	VIT_12s0028g02660.t01			VIT_12s0028g02660.t01
Nanog-rep1_peak_997	chr18	28693642	28693642	+	1.9563	NA	exon (VIT_18s0089g00870.t01, exon 2 of 4)	-exon (VIT_18s0089g00870.t01, exon 2 of 4)	1396	VIT_18s0089g00870.t01	VIT_18s0089g00870	VIT_18s0089g00870.t01			VIT_18s0089g00870.t01
Nanog-rep1_peak_475	chr13	20513827	20513827	+	1.9563	NA	intron (VIT_13s0139g00260.t01, intron 2 of 5)	-intron (VIT_13s0139g00260.t01, intron 2 of 5)	2581	VIT_13s0139g00260.t01	VIT_13s0139g00260	VIT_13s0139g00260.t01			VIT_13s0139g00260.t01
Nanog-rep1_peak_500	chr14	4059	4059	+	1.9563	NA	intron (VIT_14s0060g00010.t01, intron 1 of 1)	-intron (VIT_14s0060g00010.t01, intron 1 of 1)	672	VIT_14s0060g00010.t01	VIT_14s0060g00010	VIT_14s0060g00010.t01			VIT_14s0060g00010.t01
Nanog-rep1_peak_798	chr17	2621040	2621040	+	1.9563	NA	promoter-TSS (VIT_17s0000g02850.t01)	#NAME?	-967	VIT_17s0000g02850.t01	VIT_17s0000g02850	VIT_17s0000g02850.t01			VIT_17s0000g02850.t01
Nanog-rep1_peak_1715	chr6	9233031	9233031	+	1.9563	NA	exon (VIT_06s0004g08370.t01, exon 4 of 13)	-exon (VIT_06s0004g08370.t01, exon 4 of 13)	914	VIT_06s0004g08370.t01	VIT_06s0004g08370	VIT_06s0004g08370.t01			VIT_06s0004g08370.t01
Nanog-rep1_peak_1271	chr20	34028813	34028813	+	1.9563	NA	NA	NA	NA	NA
Nanog-rep1_peak_169	chr10	16963972	16963972	+	1.9563	NA	exon (VIT_10s0071g00610.t01, exon 1 of 3)	-exon (VIT_10s0071g00610.t01, exon 1 of 3)	682	VIT_10s0071g00610.t01	VIT_10s0071g00610	VIT_10s0071g00610.t01			VIT_10s0071g00610.t01
Nanog-rep1_peak_1533	chr5	425639	425639	+	1.9563	NA	intron (VIT_05s0077g00610.t01, intron 5 of 7)	-intron (VIT_05s0077g00610.t01, intron 5 of 7)	3450	VIT_05s0077g00610.t01	VIT_05s0077g00610	VIT_05s0077g00610.t01			VIT_05s0077g00610.t01
Nanog-rep1_peak_837	chr17	8515899	8515899	+	1.9563	NA	intron (VIT_17s0000g07530.t01, intron 1 of 26)	-intron (VIT_17s0000g07530.t01, intron 1 of 26)	1649	VIT_17s0000g07530.t01	VIT_17s0000g07530	VIT_17s0000g07530.t01			VIT_17s0000g07530.t01
Nanog-rep1_peak_568	chr14	23592383	23592383	+	1.9563	NA	Intergenic	Intergenic	6436	VIT_14s0083g01190.t01	VIT_14s0083g01190	VIT_14s0083g01190.t01			VIT_14s0083g01190.t01
Nanog-rep1_peak_1111	chr2	2003338	2003338	+	1.9563	NA	exon (VIT_02s0025g02240.t01, exon 2 of 8)	-exon (VIT_02s0025g02240.t01, exon 2 of 8)	377	VIT_02s0025g02240.t01	VIT_02s0025g02240	VIT_02s0025g02240.t01			VIT_02s0025g02240.t01
Nanog-rep1_peak_1272	chr20	34205813	34205813	+	1.9563	NA	NA	NA	NA	NA
Nanog-rep1_peak_168	chr10	16612123	16612123	+	1.9563	NA	intron (VIT_10s0071g00310.t01, intron 1 of 1)	-intron (VIT_10s0071g00310.t01, intron 1 of 1)	531	VIT_10s0071g00310.t01	VIT_10s0071g00310	VIT_10s0071g00310.t01			VIT_10s0071g00310.t01
Nanog-rep1_peak_1760	chr6	21381890	21381890	+	1.9563	NA	promoter-TSS (VIT_06s0080g01220.t01)	#NAME?	-955	VIT_06s0080g01220.t01	VIT_06s0080g01220	VIT_06s0080g01220.t01			VIT_06s0080g01220.t01
Nanog-rep1_peak_1637	chr5	21949507	21949507	+	1.9563	NA	intron (VIT_05s0102g00100.t01, intron 4 of 26)	-intron (VIT_05s0102g00100.t01, intron 4 of 26)	6416	VIT_05s0102g00100.t01	VIT_05s0102g00100	VIT_05s0102g00100.t01			VIT_05s0102g00100.t01
Nanog-rep1_peak_182	chr11	1719584	1719584	+	1.9563	NA	intron (VIT_11s0016g02120.t01, intron 1 of 6)	-intron (VIT_11s0016g02120.t01, intron 1 of 6)	243	VIT_11s0016g02120.t01	VIT_11s0016g02120	VIT_11s0016g02120.t01			VIT_11s0016g02120.t01
Nanog-rep1_peak_277	chr12	525970	525970	+	1.9563	NA	intron (VIT_12s0142g00580.t01, intron 1 of 11)	-intron (VIT_12s0142g00580.t01, intron 1 of 11)	422	VIT_12s0142g00580.t01	VIT_12s0142g00580	VIT_12s0142g00580.t01			VIT_12s0142g00580.t01
Nanog-rep1_peak_553	chr14	16102379	16102379	+	1.9563	NA	intron (VIT_14s0006g01020.t01, intron 1 of 6)	-intron (VIT_14s0006g01020.t01, intron 1 of 6)	817	VIT_14s0006g01020.t01	VIT_14s0006g01020	VIT_14s0006g01020.t01			VIT_14s0006g01020.t01
Nanog-rep1_peak_294	chr12	2907918	2907918	+	1.9563	NA	exon (VIT_12s0028g02150.t01, exon 1 of 2)	-exon (VIT_12s0028g02150.t01, exon 1 of 2)	974	VIT_12s0028g02150.t01	VIT_12s0028g02150	VIT_12s0028g02150.t01			VIT_12s0028g02150.t01
Nanog-rep1_peak_763	chr16	21061364	21061364	+	1.9563	NA	exon (VIT_16s0098g00660.t01, exon 2 of 2)	-exon (VIT_16s0098g00660.t01, exon 2 of 2)	415	VIT_16s0098g00660.t01	VIT_16s0098g00660	VIT_16s0098g00660.t01			VIT_16s0098g00660.t01
Nanog-rep1_peak_946	chr18	9576113	9576113	+	1.9563	NA	intron (VIT_18s0001g11260.t01, intron 5 of 13)	-intron (VIT_18s0001g11260.t01, intron 5 of 13)	2101	VIT_18s0001g11260.t01	VIT_18s0001g11260	VIT_18s0001g11260.t01			VIT_18s0001g11260.t01
Nanog-rep1_peak_1876	chr7	20956635	20956635	+	1.9563	NA	intron (VIT_07s0130g00480.t01, intron 2 of 2)	-intron (VIT_07s0130g00480.t01, intron 2 of 2)	3524	VIT_07s0130g00480.t01	VIT_07s0130g00480	VIT_07s0130g00480.t01			VIT_07s0130g00480.t01
Nanog-rep1_peak_1343	chr3	2631574	2631574	+	1.9563	NA	exon (VIT_03s0038g03670.t01, exon 2 of 9)	-exon (VIT_03s0038g03670.t01, exon 2 of 9)	752	VIT_03s0038g03670.t01	VIT_03s0038g03670	VIT_03s0038g03670.t01			VIT_03s0038g03670.t01
Nanog-rep1_peak_2026	chr8	20000166	20000166	+	1.9563	NA	intron (VIT_08s0007g06190.t01, intron 2 of 8)	-intron (VIT_08s0007g06190.t01, intron 2 of 8)	3242	VIT_08s0007g06190.t01	VIT_08s0007g06190	VIT_08s0007g06190.t01			VIT_08s0007g06190.t01
Nanog-rep1_peak_1074	chr19	19006414	19006414	+	1.9563	NA	promoter-TSS (VIT_19s0027g00310.t01)	#NAME?	99	VIT_19s0027g00310.t01	VIT_19s0027g00310	VIT_19s0027g00310.t01			VIT_19s0027g00310.t01
Nanog-rep1_peak_1931	chr8	11342689	11342689	+	1.9563	NA	intron (VIT_08s0040g00410.t01, intron 3 of 9)	-intron (VIT_08s0040g00410.t01, intron 3 of 9)	2141	VIT_08s0040g00410.t01	VIT_08s0040g00410	VIT_08s0040g00410.t01			VIT_08s0040g00410.t01
Nanog-rep1_peak_730	chr16	2645050	2645050	+	1.9563	NA	exon (VIT_16s0039g02450.t01, exon 2 of 3)	-exon (VIT_16s0039g02450.t01, exon 2 of 3)	3345	VIT_16s0039g02450.t01	VIT_16s0039g02450	VIT_16s0039g02450.t01			VIT_16s0039g02450.t01
Nanog-rep1_peak_2034	chr8	20825115	20825115	+	1.9563	NA	exon (VIT_08s0007g07180.t01, exon 4 of 5)	-exon (VIT_08s0007g07180.t01, exon 4 of 5)	1024	VIT_08s0007g07180.t01	VIT_08s0007g07180	VIT_08s0007g07180.t01			VIT_08s0007g07180.t01
Nanog-rep1_peak_799	chr17	2654913	2654913	+	1.9563	NA	intron (VIT_17s0000g02860.t01, intron 1 of 15)	-intron (VIT_17s0000g02860.t01, intron 1 of 15)	1445	VIT_17s0000g02860.t01	VIT_17s0000g02860	VIT_17s0000g02860.t01			VIT_17s0000g02860.t01
Nanog-rep1_peak_1984	chr8	16491775	16491775	+	1.9563	NA	exon (VIT_08s0007g02410.t01, exon 10 of 11)	-exon (VIT_08s0007g02410.t01, exon 10 of 11)	6601	VIT_08s0007g02410.t01	VIT_08s0007g02410	VIT_08s0007g02410.t01			VIT_08s0007g02410.t01
Nanog-rep1_peak_507	chr14	1016922	1016922	+	1.9563	NA	exon (VIT_14s0060g01270.t01, exon 1 of 2)	-exon (VIT_14s0060g01270.t01, exon 1 of 2)	324	VIT_14s0060g01270.t01	VIT_14s0060g01270	VIT_14s0060g01270.t01			VIT_14s0060g01270.t01
Nanog-rep1_peak_459	chr13	15150896	15150896	+	1.9563	NA	exon (VIT_13s0175g00180.t01, exon 1 of 8)	-exon (VIT_13s0175g00180.t01, exon 1 of 8)	477	VIT_13s0175g00180.t01	VIT_13s0175g00180	VIT_13s0175g00180.t01			VIT_13s0175g00180.t01
Nanog-rep1_peak_1867	chr7	18913397	18913397	+	1.9563	NA	TTS (VIT_07s0031g02590.t01)	#NAME?	6180	VIT_07s0031g02590.t01	VIT_07s0031g02590	VIT_07s0031g02590.t01			VIT_07s0031g02590.t01
Nanog-rep1_peak_682	chr15	16021444	16021444	+	1.9563	NA	exon (VIT_15s0048g01890.t01, exon 3 of 8)	-exon (VIT_15s0048g01890.t01, exon 3 of 8)	2635	VIT_15s0048g01890.t01	VIT_15s0048g01890	VIT_15s0048g01890.t01			VIT_15s0048g01890.t01
Nanog-rep1_peak_1279	chr20	35855606	35855606	+	1.9563	NA	NA	NA	NA	NA
Nanog-rep1_peak_1304	chr20	43035164	43035164	+	1.9563	NA	NA	NA	NA	NA
Nanog-rep1_peak_311	chr12	5888623	5888623	+	1.9563	NA	Intergenic	Intergenic	-5656	VIT_12s0059g01000.t01	VIT_12s0059g01000	VIT_12s0059g01000.t01			VIT_12s0059g01000.t01
Nanog-rep1_peak_122	chr10	1037135	1037135	+	1.9563	NA	intron (VIT_10s0116g01770.t01, intron 1 of 8)	-intron (VIT_10s0116g01770.t01, intron 1 of 8)	1044	VIT_10s0116g01770.t01	VIT_10s0116g01770	VIT_10s0116g01770.t01			VIT_10s0116g01770.t01
Nanog-rep1_peak_1717	chr6	10312877	10312877	+	1.9563	NA	intron (VIT_06s0009g00260.t01, intron 6 of 20)	-intron (VIT_06s0009g00260.t01, intron 6 of 20)	8237	VIT_06s0009g00260.t01	VIT_06s0009g00260	VIT_06s0009g00260.t01			VIT_06s0009g00260.t01
Nanog-rep1_peak_1494	chr4	17296731	17296731	+	1.9563	NA	intron (VIT_04s0023g00870.t01, intron 1 of 6)	-intron (VIT_04s0023g00870.t01, intron 1 of 6)	415	VIT_04s0023g00870.t01	VIT_04s0023g00870	VIT_04s0023g00870.t01			VIT_04s0023g00870.t01
Nanog-rep1_peak_1088	chr19	22344322	22344322	+	1.9563	NA	intron (VIT_19s0085g00040.t01, intron 1 of 2)	-intron (VIT_19s0085g00040.t01, intron 1 of 2)	3711	VIT_19s0085g00040.t01	VIT_19s0085g00040	VIT_19s0085g00040.t01			VIT_19s0085g00040.t01
Nanog-rep1_peak_1247	chr20	27273433	27273433	+	1.9563	NA	NA	NA	NA	NA
Nanog-rep1_peak_2096	chr9	7044205	7044205	+	1.9563	NA	exon (VIT_09s0002g07110.t01, exon 3 of 9)	-exon (VIT_09s0002g07110.t01, exon 3 of 9)	1688	VIT_09s0002g07110.t01	VIT_09s0002g07110	VIT_09s0002g07110.t01			VIT_09s0002g07110.t01
Nanog-rep1_peak_282	chr12	1253568	1253568	+	1.9563	NA	TTS (VIT_12s0028g00690.t01)	#NAME?	216	VIT_12s0028g00690.t01	VIT_12s0028g00690	VIT_12s0028g00690.t01			VIT_12s0028g00690.t01
Nanog-rep1_peak_63	chr1	8914620	8914620	+	1.95587	NA	intron (VIT_01s0026g00250.t01, intron 1 of 4)	-intron (VIT_01s0026g00250.t01, intron 1 of 4)	2068	VIT_01s0026g00250.t01	VIT_01s0026g00250	VIT_01s0026g00250.t01			VIT_01s0026g00250.t01
Nanog-rep1_peak_816	chr17	4537300	4537300	+	1.95587	NA	promoter-TSS (VIT_17s0000g04320.t01)	#NAME?	333	VIT_17s0000g04310.t01	VIT_17s0000g04310	VIT_17s0000g04310.t01			VIT_17s0000g04310.t01
Nanog-rep1_peak_1013	chr19	1294990	1294990	+	1.95587	NA	intron (VIT_19s0014g01160.t01, intron 2 of 2)	-intron (VIT_19s0014g01160.t01, intron 2 of 2)	1467	VIT_19s0014g01160.t01	VIT_19s0014g01160	VIT_19s0014g01160.t01			VIT_19s0014g01160.t01
Nanog-rep1_peak_1956	chr8	13438126	13438126	+	1.94154	NA	intron (VIT_08s0040g02360.t01, intron 3 of 5)	-intron (VIT_08s0040g02360.t01, intron 3 of 5)	2553	VIT_08s0040g02360.t01	VIT_08s0040g02360	VIT_08s0040g02360.t01			VIT_08s0040g02360.t01
Nanog-rep1_peak_1946	chr8	12397736	12397736	+	1.94154	NA	intron (VIT_08s0040g01330.t01, intron 3 of 9)	-intron (VIT_08s0040g01330.t01, intron 3 of 9)	1416	VIT_08s0040g01330.t01	VIT_08s0040g01330	VIT_08s0040g01330.t01			VIT_08s0040g01330.t01
Nanog-rep1_peak_1318	chr29	959783	959783	+	1.94154	NA	NA	NA	NA	NA
Nanog-rep1_peak_214	chr11	3851204	3851204	+	1.94154	NA	intron (VIT_11s0016g04550.t01, intron 2 of 17)	-intron (VIT_11s0016g04550.t01, intron 2 of 17)	1716	VIT_11s0016g04550.t01	VIT_11s0016g04550	VIT_11s0016g04550.t01			VIT_11s0016g04550.t01
Nanog-rep1_peak_419	chr13	3912720	3912720	+	1.94154	NA	intron (VIT_13s0019g02650.t01, intron 3 of 4)	-intron (VIT_13s0019g02650.t01, intron 3 of 4)	1346	VIT_13s0019g02650.t01	VIT_13s0019g02650	VIT_13s0019g02650.t01			VIT_13s0019g02650.t01
Nanog-rep1_peak_1407	chr30	1268791	1268791	+	1.93814	NA	NA	NA	NA	NA
Nanog-rep1_peak_1868	chr7	19084080	19084080	+	1.93503	NA	intron (VIT_07s0031g02680.t01, intron 13 of 15)	-intron (VIT_07s0031g02680.t01, intron 13 of 15)	10327	VIT_07s0031g02680.t01	VIT_07s0031g02680	VIT_07s0031g02680.t01			VIT_07s0031g02680.t01
Nanog-rep1_peak_1133	chr2	3881278	3881278	+	1.93503	NA	intron (VIT_02s0025g04410.t01, intron 2 of 7)	-intron (VIT_02s0025g04410.t01, intron 2 of 7)	984	VIT_02s0025g04410.t01	VIT_02s0025g04410	VIT_02s0025g04410.t01			VIT_02s0025g04410.t01
Nanog-rep1_peak_517	chr14	1244756	1244756	+	1.93503	NA	intron (VIT_14s0060g01550.t01, intron 1 of 4)	-intron (VIT_14s0060g01550.t01, intron 1 of 4)	2414	VIT_14s0060g01550.t01	VIT_14s0060g01550	VIT_14s0060g01550.t01			VIT_14s0060g01550.t01
Nanog-rep1_peak_1469	chr4	5826636	5826636	+	1.93503	NA	intron (VIT_04s0008g06080.t01, intron 3 of 9)	-intron (VIT_04s0008g06080.t01, intron 3 of 9)	9359	VIT_04s0008g06080.t01	VIT_04s0008g06080	VIT_04s0008g06080.t01			VIT_04s0008g06080.t01
Nanog-rep1_peak_422	chr13	4417288	4417288	+	1.93194	NA	exon (VIT_13s0019g03380.t01, exon 1 of 3)	-exon (VIT_13s0019g03380.t01, exon 1 of 3)	120	VIT_13s0019g03380.t01	VIT_13s0019g03380	VIT_13s0019g03380.t01			VIT_13s0019g03380.t01
Nanog-rep1_peak_619	chr14	28220099	28220099	+	1.93194	NA	promoter-TSS (VIT_14s0066g01940.t01)	#NAME?	-651	VIT_14s0066g01940.t01	VIT_14s0066g01940	VIT_14s0066g01940.t01			VIT_14s0066g01940.t01
Nanog-rep1_peak_762	chr16	21022427	21022427	+	1.93194	NA	promoter-TSS (VIT_16s0098g00590.t01)	#NAME?	-204	VIT_16s0098g00590.t01	VIT_16s0098g00590	VIT_16s0098g00590.t01			VIT_16s0098g00590.t01
Nanog-rep1_peak_232	chr11	5978965	5978965	+	1.93194	NA	intron (VIT_11s0118g00330.t01, intron 1 of 3)	-intron (VIT_11s0118g00330.t01, intron 1 of 3)	719	VIT_11s0118g00330.t01	VIT_11s0118g00330	VIT_11s0118g00330.t01			VIT_11s0118g00330.t01
Nanog-rep1_peak_1470	chr4	5905389	5905389	+	1.93194	NA	intron (VIT_04s0008g06160.t01, intron 3 of 17)	-intron (VIT_04s0008g06160.t01, intron 3 of 17)	4906	VIT_04s0008g06160.t01	VIT_04s0008g06160	VIT_04s0008g06160.t01			VIT_04s0008g06160.t01
Nanog-rep1_peak_24	chr1	2504861	2504861	+	1.93194	NA	exon (VIT_01s0011g02810.t01, exon 1 of 10)	-exon (VIT_01s0011g02810.t01, exon 1 of 10)	471	VIT_01s0011g02810.t01	VIT_01s0011g02810	VIT_01s0011g02810.t01			VIT_01s0011g02810.t01
Nanog-rep1_peak_142	chr10	4636527	4636527	+	1.93194	NA	intron (VIT_10s0003g02650.t01, intron 2 of 3)	-intron (VIT_10s0003g02650.t01, intron 2 of 3)	376	VIT_10s0003g02650.t01	VIT_10s0003g02650	VIT_10s0003g02650.t01			VIT_10s0003g02650.t01
Nanog-rep1_peak_608	chr14	26779599	26779599	+	1.93194	NA	exon (VIT_14s0066g00220.t01, exon 1 of 1)	-exon (VIT_14s0066g00220.t01, exon 1 of 1)	1386	VIT_14s0066g00220.t01	VIT_14s0066g00220	VIT_14s0066g00220.t01			VIT_14s0066g00220.t01
Nanog-rep1_peak_1929	chr8	11124479	11124479	+	1.93194	NA	exon (VIT_08s0040g00210.t01, exon 1 of 6)	-exon (VIT_08s0040g00210.t01, exon 1 of 6)	235	VIT_08s0040g00210.t01	VIT_08s0040g00210	VIT_08s0040g00210.t01			VIT_08s0040g00210.t01
Nanog-rep1_peak_1322	chr3	695070	695070	+	1.93194	NA	intron (VIT_03s0038g00870.t01, intron 1 of 9)	-intron (VIT_03s0038g00870.t01, intron 1 of 9)	504	VIT_03s0038g00870.t01	VIT_03s0038g00870	VIT_03s0038g00870.t01			VIT_03s0038g00870.t01
Nanog-rep1_peak_1414	chr33	3127614	3127614	+	1.93194	NA	NA	NA	NA	NA
Nanog-rep1_peak_180	chr11	1589136	1589136	+	1.93194	NA	intron (VIT_11s0016g01950.t01, intron 2 of 13)	-intron (VIT_11s0016g01950.t01, intron 2 of 13)	761	VIT_11s0016g01950.t01	VIT_11s0016g01950	VIT_11s0016g01950.t01			VIT_11s0016g01950.t01
Nanog-rep1_peak_1894	chr8	1804271	1804271	+	1.93194	NA	exon (VIT_08s0056g01180.t01, exon 1 of 7)	-exon (VIT_08s0056g01180.t01, exon 1 of 7)	204	VIT_08s0056g01180.t01	VIT_08s0056g01180	VIT_08s0056g01180.t01			VIT_08s0056g01180.t01
Nanog-rep1_peak_485	chr13	21703702	21703702	+	1.93194	NA	exon (VIT_13s0064g00200.t01, exon 1 of 5)	-exon (VIT_13s0064g00200.t01, exon 1 of 5)	114	VIT_13s0064g00200.t01	VIT_13s0064g00200	VIT_13s0064g00200.t01			VIT_13s0064g00200.t01
Nanog-rep1_peak_1046	chr19	6422493	6422493	+	1.93194	NA	exon (VIT_19s0090g00280.t01, exon 9 of 9)	-exon (VIT_19s0090g00280.t01, exon 9 of 9)	8493	VIT_19s0090g00280.t01	VIT_19s0090g00280	VIT_19s0090g00280.t01			VIT_19s0090g00280.t01
Nanog-rep1_peak_599	chr14	26314666	26314666	+	1.92363	NA	Intergenic	Intergenic	3552	VIT_14s0171g00530.t01	VIT_14s0171g00530	VIT_14s0171g00530.t01			VIT_14s0171g00530.t01
Nanog-rep1_peak_444	chr13	7376739	7376739	+	1.92363	NA	intron (VIT_13s0074g00030.t01, intron 1 of 7)	-intron (VIT_13s0074g00030.t01, intron 1 of 7)	469	VIT_13s0074g00030.t01	VIT_13s0074g00030	VIT_13s0074g00030.t01			VIT_13s0074g00030.t01
Nanog-rep1_peak_657	chr15	11701563	11701563	+	1.92363	NA	intron (VIT_15s0021g01420.t01, intron 4 of 6)	-intron (VIT_15s0021g01420.t01, intron 4 of 6)	2914	VIT_15s0021g01420.t01	VIT_15s0021g01420	VIT_15s0021g01420.t01			VIT_15s0021g01420.t01
Nanog-rep1_peak_1555	chr5	2198364	2198364	+	1.92363	NA	intron (VIT_05s0020g00380.t01, intron 1 of 1)	-intron (VIT_05s0020g00380.t01, intron 1 of 1)	1042	VIT_05s0020g00380.t01	VIT_05s0020g00380	VIT_05s0020g00380.t01			VIT_05s0020g00380.t01
Nanog-rep1_peak_11	chr1	1361717	1361717	+	1.92363	NA	intron (VIT_01s0011g01570.t01, intron 1 of 11)	-intron (VIT_01s0011g01570.t01, intron 1 of 11)	126	VIT_01s0011g01570.t01	VIT_01s0011g01570	VIT_01s0011g01570.t01			VIT_01s0011g01570.t01
Nanog-rep1_peak_1548	chr5	1472038	1472038	+	1.92363	NA	intron (VIT_05s0077g01870.t01, intron 1 of 4)	-intron (VIT_05s0077g01870.t01, intron 1 of 4)	510	VIT_05s0077g01870.t01	VIT_05s0077g01870	VIT_05s0077g01870.t01			VIT_05s0077g01870.t01
Nanog-rep1_peak_1581	chr5	5267256	5267256	+	1.91632	NA	promoter-TSS (VIT_05s0020g03500.t01)	#NAME?	-203	VIT_05s0020g03500.t01	VIT_05s0020g03500	VIT_05s0020g03500.t01			VIT_05s0020g03500.t01
Nanog-rep1_peak_1887	chr8	1254898	1254898	+	1.91632	NA	intron (VIT_08s0056g00790.t01, intron 1 of 9)	-intron (VIT_08s0056g00790.t01, intron 1 of 9)	5114	VIT_08s0056g00790.t01	VIT_08s0056g00790	VIT_08s0056g00790.t01			VIT_08s0056g00790.t01
Nanog-rep1_peak_893	chr18	3673278	3673278	+	1.91632	NA	exon (VIT_18s0001g04040.t01, exon 3 of 18)	-exon (VIT_18s0001g04040.t01, exon 3 of 18)	4665	VIT_18s0001g04040.t01	VIT_18s0001g04040	VIT_18s0001g04040.t01			VIT_18s0001g04040.t01
Nanog-rep1_peak_456	chr13	14603483	14603483	+	1.91632	NA	intron (VIT_13s0073g00610.t01, intron 8 of 31)	-intron (VIT_13s0073g00610.t01, intron 8 of 31)	4849	VIT_13s0073g00610.t01	VIT_13s0073g00610	VIT_13s0073g00610.t01			VIT_13s0073g00610.t01
Nanog-rep1_peak_929	chr18	7114046	7114046	+	1.91134	NA	intron (VIT_18s0001g08670.t01, intron 5 of 5)	-intron (VIT_18s0001g08670.t01, intron 5 of 5)	6100	VIT_18s0001g08670.t01	VIT_18s0001g08670	VIT_18s0001g08670.t01			VIT_18s0001g08670.t01
Nanog-rep1_peak_747	chr16	16971153	16971153	+	1.90428	NA	promoter-TSS (VIT_16s0050g00130.t01)	#NAME?	-864	VIT_16s0050g00130.t01	VIT_16s0050g00130	VIT_16s0050g00130.t01			VIT_16s0050g00130.t01
Nanog-rep1_peak_2040	chr8	21082417	21082417	+	1.90226	NA	intron (VIT_08s0007g07590.t01, intron 3 of 5)	-intron (VIT_08s0007g07590.t01, intron 3 of 5)	2076	VIT_08s0007g07590.t01	VIT_08s0007g07590	VIT_08s0007g07590.t01			VIT_08s0007g07590.t01
Nanog-rep1_peak_1360	chr3	5120126	5120126	+	1.90226	NA	exon (VIT_03s0063g01780.t01, exon 1 of 8)	-exon (VIT_03s0063g01780.t01, exon 1 of 8)	506	VIT_03s0063g01780.t01	VIT_03s0063g01780	VIT_03s0063g01780.t01			VIT_03s0063g01780.t01
Nanog-rep1_peak_1536	chr5	701341	701341	+	1.90173	NA	exon (VIT_05s0077g00920.t01, exon 1 of 13)	-exon (VIT_05s0077g00920.t01, exon 1 of 13)	388	VIT_05s0077g00920.t01	VIT_05s0077g00920	VIT_05s0077g00920.t01			VIT_05s0077g00920.t01
Nanog-rep1_peak_2073	chr9	2303790	2303790	+	1.90173	NA	intron (VIT_09s0002g02510.t01, intron 1 of 12)	-intron (VIT_09s0002g02510.t01, intron 1 of 12)	1689	VIT_09s0002g02510.t01	VIT_09s0002g02510	VIT_09s0002g02510.t01			VIT_09s0002g02510.t01
Nanog-rep1_peak_1280	chr20	36089984	36089984	+	1.90173	NA	NA	NA	NA	NA
Nanog-rep1_peak_80	chr1	17397374	17397374	+	1.90173	NA	intron (VIT_01s0010g01410.t01, intron 4 of 6)	-intron (VIT_01s0010g01410.t01, intron 4 of 6)	3576	VIT_01s0010g01410.t01	VIT_01s0010g01410	VIT_01s0010g01410.t01			VIT_01s0010g01410.t01
Nanog-rep1_peak_1668	chr6	949933	949933	+	1.89781	NA	intron (VIT_06s0004g00830.t01, intron 2 of 10)	-intron (VIT_06s0004g00830.t01, intron 2 of 10)	3280	VIT_06s0004g00830.t01	VIT_06s0004g00830	VIT_06s0004g00830.t01			VIT_06s0004g00830.t01
Nanog-rep1_peak_638	chr14	30199036	30199036	+	1.89781	NA	intron (VIT_14s0108g01650.t01, intron 5 of 8)	-intron (VIT_14s0108g01650.t01, intron 5 of 8)	-5225	VIT_14s0108g01660.t01	VIT_14s0108g01660	VIT_14s0108g01660.t01			VIT_14s0108g01660.t01
Nanog-rep1_peak_501	chr14	36357	36357	+	1.89781	NA	exon (VIT_14s0060g00060.t01, exon 3 of 10)	-exon (VIT_14s0060g00060.t01, exon 3 of 10)	1230	VIT_14s0060g00060.t01	VIT_14s0060g00060	VIT_14s0060g00060.t01			VIT_14s0060g00060.t01
Nanog-rep1_peak_1480	chr4	8910576	8910576	+	1.89781	NA	intron (VIT_04s0069g00800.t01, intron 2 of 5)	-intron (VIT_04s0069g00800.t01, intron 2 of 5)	1384	VIT_04s0069g00800.t01	VIT_04s0069g00800	VIT_04s0069g00800.t01			VIT_04s0069g00800.t01
Nanog-rep1_peak_26	chr1	2557137	2557137	+	1.89781	NA	intron (VIT_01s0011g02910.t01, intron 2 of 7)	-intron (VIT_01s0011g02910.t01, intron 2 of 7)	2131	VIT_01s0011g02910.t01	VIT_01s0011g02910	VIT_01s0011g02910.t01			VIT_01s0011g02910.t01
Nanog-rep1_peak_728	chr16	2642189	2642189	+	1.89781	NA	intron (VIT_16s0039g02450.t01, intron 1 of 2)	-intron (VIT_16s0039g02450.t01, intron 1 of 2)	484	VIT_16s0039g02450.t01	VIT_16s0039g02450	VIT_16s0039g02450.t01			VIT_16s0039g02450.t01
Nanog-rep1_peak_1505	chr4	19543170	19543170	+	1.89781	NA	intron (VIT_04s0023g02950.t01, intron 2 of 11)	-intron (VIT_04s0023g02950.t01, intron 2 of 11)	1531	VIT_04s0023g02950.t01	VIT_04s0023g02950	VIT_04s0023g02950.t01			VIT_04s0023g02950.t01
Nanog-rep1_peak_488	chr13	22925723	22925723	+	1.89781	NA	intron (VIT_13s0064g01050.t01, intron 2 of 4)	-intron (VIT_13s0064g01050.t01, intron 2 of 4)	542	VIT_13s0064g01050.t01	VIT_13s0064g01050	VIT_13s0064g01050.t01			VIT_13s0064g01050.t01
Nanog-rep1_peak_2064	chr9	1363723	1363723	+	1.89781	NA	intron (VIT_09s0002g01560.t01, intron 10 of 14)	-intron (VIT_09s0002g01560.t01, intron 10 of 14)	7607	VIT_09s0002g01570.t01	VIT_09s0002g01570	VIT_09s0002g01570.t01			VIT_09s0002g01570.t01
Nanog-rep1_peak_1240	chr20	25526576	25526576	+	1.89781	NA	NA	NA	NA	NA
Nanog-rep1_peak_337	chr12	13291703	13291703	+	1.89781	NA	intron (VIT_12s0055g00420.t01, intron 3 of 3)	-intron (VIT_12s0055g00420.t01, intron 3 of 3)	14904	VIT_12s0055g00420.t01	VIT_12s0055g00420	VIT_12s0055g00420.t01			VIT_12s0055g00420.t01
Nanog-rep1_peak_1197	chr20	13006491	13006491	+	1.89781	NA	NA	NA	NA	NA
Nanog-rep1_peak_410	chr13	3077214	3077214	+	1.89781	NA	intron (VIT_13s0019g01530.t01, intron 1 of 10)	-intron (VIT_13s0019g01530.t01, intron 1 of 10)	319	VIT_13s0019g01530.t01	VIT_13s0019g01530	VIT_13s0019g01530.t01			VIT_13s0019g01530.t01
Nanog-rep1_peak_109	chr1	22277596	22277596	+	1.89781	NA	exon (VIT_01s0146g00410.t01, exon 2 of 3)	-exon (VIT_01s0146g00410.t01, exon 2 of 3)	628	VIT_01s0146g00410.t01	VIT_01s0146g00410	VIT_01s0146g00410.t01			VIT_01s0146g00410.t01
Nanog-rep1_peak_361	chr12	20834903	20834903	+	1.89781	NA	intron (VIT_12s0035g01070.t01, intron 1 of 1)	-intron (VIT_12s0035g01070.t01, intron 1 of 1)	2146	VIT_12s0035g01070.t01	VIT_12s0035g01070	VIT_12s0035g01070.t01			VIT_12s0035g01070.t01
Nanog-rep1_peak_1640	chr5	21995356	21995356	+	1.89781	NA	Intergenic	Intergenic	-9384	VIT_05s0102g00140.t01	VIT_05s0102g00140	VIT_05s0102g00140.t01			VIT_05s0102g00140.t01
Nanog-rep1_peak_650	chr15	10046187	10046187	+	1.89262	NA	intron (VIT_15s0021g00480.t01, intron 3 of 14)	-intron (VIT_15s0021g00480.t01, intron 3 of 14)	1732	VIT_15s0021g00480.t01	VIT_15s0021g00480	VIT_15s0021g00480.t01			VIT_15s0021g00480.t01
Nanog-rep1_peak_1187	chr20	9155840	9155840	+	1.88929	NA	NA	NA	NA	NA
Nanog-rep1_peak_1300	chr20	40964831	40964831	+	1.88929	NA	NA	NA	NA	NA
Nanog-rep1_peak_1229	chr20	22057504	22057504	+	1.88929	NA	NA	NA	NA	NA
Nanog-rep1_peak_1374	chr3	6671229	6671229	+	1.88929	NA	intron (VIT_03s0091g00360.t01, intron 1 of 5)	-intron (VIT_03s0091g00360.t01, intron 1 of 5)	3068	VIT_03s0091g00360.t01	VIT_03s0091g00360	VIT_03s0091g00360.t01			VIT_03s0091g00360.t01
Nanog-rep1_peak_1426	chr4	887549	887549	+	1.88929	NA	Intergenic	Intergenic	-3687	VIT_04s0008g01040.t01	VIT_04s0008g01040	VIT_04s0008g01040.t01			VIT_04s0008g01040.t01
Nanog-rep1_peak_1838	chr7	15400263	15400263	+	1.88929	NA	promoter-TSS (VIT_07s0129g00130.t01)	#NAME?	345	VIT_07s0129g00120.t01	VIT_07s0129g00120	VIT_07s0129g00120.t01			VIT_07s0129g00120.t01
Nanog-rep1_peak_983	chr18	19394713	19394713	+	1.88929	NA	Intergenic	Intergenic	-8452	VIT_18s0072g00250.t01	VIT_18s0072g00250	VIT_18s0072g00250.t01			VIT_18s0072g00250.t01
Nanog-rep1_peak_338	chr12	14266663	14266663	+	1.88929	NA	promoter-TSS (VIT_12s0055g00890.t01)	#NAME?	-263	VIT_12s0055g00890.t01	VIT_12s0055g00890	VIT_12s0055g00890.t01			VIT_12s0055g00890.t01
Nanog-rep1_peak_1314	chr27	157729	157729	+	1.88929	NA	NA	NA	NA	NA
Nanog-rep1_peak_351	chr12	19527005	19527005	+	1.88785	NA	intron (VIT_12s0035g00280.t01, intron 3 of 11)	-intron (VIT_12s0035g00280.t01, intron 3 of 11)	6882	VIT_12s0035g00280.t01	VIT_12s0035g00280	VIT_12s0035g00280.t01			VIT_12s0035g00280.t01
Nanog-rep1_peak_1897	chr8	4211522	4211522	+	1.88785	NA	promoter-TSS (VIT_08s0032g00720.t01)	#NAME?	-73	VIT_08s0032g00720.t01	VIT_08s0032g00720	VIT_08s0032g00720.t01			VIT_08s0032g00720.t01
Nanog-rep1_peak_389	chr13	1381461	1381461	+	1.88785	NA	exon (VIT_13s0067g02520.t01, exon 3 of 13)	-exon (VIT_13s0067g02520.t01, exon 3 of 13)	821	VIT_13s0067g02520.t01	VIT_13s0067g02520	VIT_13s0067g02520.t01			VIT_13s0067g02520.t01
Nanog-rep1_peak_1815	chr7	5703862	5703862	+	1.88785	NA	exon (VIT_07s0005g02960.t01, exon 1 of 2)	-exon (VIT_07s0005g02960.t01, exon 1 of 2)	1138	VIT_07s0005g02960.t01	VIT_07s0005g02960	VIT_07s0005g02960.t01			VIT_07s0005g02960.t01
Nanog-rep1_peak_377	chr13	142534	142534	+	1.88785	NA	exon (VIT_13s0067g00210.t01, exon 1 of 3)	-exon (VIT_13s0067g00210.t01, exon 1 of 3)	627	VIT_13s0067g00210.t01	VIT_13s0067g00210	VIT_13s0067g00210.t01			VIT_13s0067g00210.t01
Nanog-rep1_peak_1402	chr3	19330536	19330536	+	1.88525	NA	Intergenic	Intergenic	-17520	VIT_03s0017g02390.t01	VIT_03s0017g02390	VIT_03s0017g02390.t01			VIT_03s0017g02390.t01
Nanog-rep1_peak_1466	chr4	5519984	5519984	+	1.88187	NA	Intergenic	Intergenic	-1527	VIT_04s0008g05880.t01	VIT_04s0008g05880	VIT_04s0008g05880.t01			VIT_04s0008g05880.t01
Nanog-rep1_peak_1829	chr7	8378843	8378843	+	1.88187	NA	exon (VIT_07s0005g05010.t01, exon 1 of 4)	-exon (VIT_07s0005g05010.t01, exon 1 of 4)	204	VIT_07s0005g05010.t01	VIT_07s0005g05010	VIT_07s0005g05010.t01			VIT_07s0005g05010.t01
Nanog-rep1_peak_140	chr10	4012483	4012483	+	1.88187	NA	Intergenic	Intergenic	-6094	VIT_10s0003g02240.t01	VIT_10s0003g02240	VIT_10s0003g02240.t01			VIT_10s0003g02240.t01
Nanog-rep1_peak_1234	chr20	23387869	23387869	+	1.88187	NA	NA	NA	NA	NA
Nanog-rep1_peak_184	chr11	1871375	1871375	+	1.88187	NA	exon (VIT_11s0016g02300.t01, exon 4 of 4)	-exon (VIT_11s0016g02300.t01, exon 4 of 4)	1134	VIT_11s0016g02300.t01	VIT_11s0016g02300	VIT_11s0016g02300.t01			VIT_11s0016g02300.t01
Nanog-rep1_peak_1237	chr20	24962541	24962541	+	1.87612	NA	NA	NA	NA	NA
Nanog-rep1_peak_1415	chr33	3404630	3404630	+	1.87595	NA	NA	NA	NA	NA
Nanog-rep1_peak_1424	chr4	686626	686626	+	1.86256	NA	intron (VIT_04s0008g00790.t01, intron 1 of 2)	-intron (VIT_04s0008g00790.t01, intron 1 of 2)	430	VIT_04s0008g00790.t01	VIT_04s0008g00790	VIT_04s0008g00790.t01			VIT_04s0008g00790.t01
Nanog-rep1_peak_1275	chr20	35309098	35309098	+	1.86256	NA	NA	NA	NA	NA
Nanog-rep1_peak_359	chr12	20821887	20821887	+	1.86238	NA	intron (VIT_12s0035g01060.t01, intron 4 of 11)	-intron (VIT_12s0035g01060.t01, intron 4 of 11)	9352	VIT_12s0035g01060.t01	VIT_12s0035g01060	VIT_12s0035g01060.t01			VIT_12s0035g01060.t01
Nanog-rep1_peak_782	chr17	980248	980248	+	1.86238	NA	promoter-TSS (VIT_17s0000g01380.t01)	#NAME?	320	VIT_17s0000g01390.t01	VIT_17s0000g01390	VIT_17s0000g01390.t01			VIT_17s0000g01390.t01
Nanog-rep1_peak_936	chr18	7691626	7691626	+	1.86238	NA	promoter-TSS (VIT_18s0001g09190.t01)	#NAME?	65	VIT_18s0001g09190.t01	VIT_18s0001g09190	VIT_18s0001g09190.t01			VIT_18s0001g09190.t01
Nanog-rep1_peak_1538	chr5	804033	804033	+	1.86238	NA	intron (VIT_05s0077g01040.t01, intron 1 of 7)	-intron (VIT_05s0077g01040.t01, intron 1 of 7)	732	VIT_05s0077g01040.t01	VIT_05s0077g01040	VIT_05s0077g01040.t01			VIT_05s0077g01040.t01
Nanog-rep1_peak_1942	chr8	12030526	12030526	+	1.86238	NA	exon (VIT_08s0040g01010.t01, exon 1 of 1)	-exon (VIT_08s0040g01010.t01, exon 1 of 1)	160	VIT_08s0040g01010.t01	VIT_08s0040g01010	VIT_08s0040g01010.t01			VIT_08s0040g01010.t01
Nanog-rep1_peak_1602	chr5	9303404	9303404	+	1.86238	NA	intron (VIT_05s0049g01840.t01, intron 10 of 17)	-intron (VIT_05s0049g01840.t01, intron 10 of 17)	13062	VIT_05s0049g01840.t01	VIT_05s0049g01840	VIT_05s0049g01840.t01			VIT_05s0049g01840.t01
Nanog-rep1_peak_2003	chr8	18180129	18180129	+	1.86238	NA	intron (VIT_08s0007g04190.t01, intron 2 of 2)	-intron (VIT_08s0007g04190.t01, intron 2 of 2)	1730	VIT_08s0007g04190.t01	VIT_08s0007g04190	VIT_08s0007g04190.t01			VIT_08s0007g04190.t01
Nanog-rep1_peak_1127	chr2	2920692	2920692	+	1.86238	NA	exon (VIT_02s0025g03410.t01, exon 1 of 5)	-exon (VIT_02s0025g03410.t01, exon 1 of 5)	271	VIT_02s0025g03410.t01	VIT_02s0025g03410	VIT_02s0025g03410.t01			VIT_02s0025g03410.t01
Nanog-rep1_peak_1346	chr3	2926440	2926440	+	1.86238	NA	exon (VIT_03s0038g04040.t01, exon 2 of 5)	-exon (VIT_03s0038g04040.t01, exon 2 of 5)	764	VIT_03s0038g04040.t01	VIT_03s0038g04040	VIT_03s0038g04040.t01			VIT_03s0038g04040.t01
Nanog-rep1_peak_888	chr18	3390577	3390577	+	1.86238	NA	intron (VIT_18s0001g03580.t01, intron 2 of 3)	-intron (VIT_18s0001g03580.t01, intron 2 of 3)	1031	VIT_18s0001g03580.t01	VIT_18s0001g03580	VIT_18s0001g03580.t01			VIT_18s0001g03580.t01
Nanog-rep1_peak_1219	chr20	19039324	19039324	+	1.86238	NA	NA	NA	NA	NA
Nanog-rep1_peak_1670	chr6	952340	952340	+	1.86238	NA	intron (VIT_06s0004g00830.t01, intron 1 of 10)	-intron (VIT_06s0004g00830.t01, intron 1 of 10)	873	VIT_06s0004g00830.t01	VIT_06s0004g00830	VIT_06s0004g00830.t01			VIT_06s0004g00830.t01
Nanog-rep1_peak_873	chr18	1434883	1434883	+	1.85383	NA	exon (VIT_18s0001g00580.t01, exon 2 of 5)	-exon (VIT_18s0001g00580.t01, exon 2 of 5)	785	VIT_18s0001g00580.t01	VIT_18s0001g00580	VIT_18s0001g00580.t01			VIT_18s0001g00580.t01
Nanog-rep1_peak_757	chr16	18400103	18400103	+	1.85383	NA	intron (VIT_16s0050g01510.t01, intron 1 of 9)	-intron (VIT_16s0050g01510.t01, intron 1 of 9)	1158	VIT_16s0050g01510.t01	VIT_16s0050g01510	VIT_16s0050g01510.t01			VIT_16s0050g01510.t01
Nanog-rep1_peak_2028	chr8	20009222	20009222	+	1.85249	NA	exon (VIT_08s0007g06190.t01, exon 3 of 9)	-exon (VIT_08s0007g06190.t01, exon 3 of 9)	7183	VIT_08s0007g06200.t01	VIT_08s0007g06200	VIT_08s0007g06200.t01			VIT_08s0007g06200.t01
Nanog-rep1_peak_1938	chr8	11858587	11858587	+	1.85249	NA	intron (VIT_08s0040g00870.t01, intron 1 of 1)	-intron (VIT_08s0040g00870.t01, intron 1 of 1)	2141	VIT_08s0040g00870.t01	VIT_08s0040g00870	VIT_08s0040g00870.t01			VIT_08s0040g00870.t01
Nanog-rep1_peak_99	chr1	20952473	20952473	+	1.85249	NA	exon (VIT_01s0010g03610.t01, exon 3 of 4)	-exon (VIT_01s0010g03610.t01, exon 3 of 4)	1007	VIT_01s0010g03610.t01	VIT_01s0010g03610	VIT_01s0010g03610.t01			VIT_01s0010g03610.t01
Nanog-rep1_peak_1151	chr2	6861639	6861639	+	1.85249	NA	intron (VIT_02s0012g00930.t01, intron 1 of 1)	-intron (VIT_02s0012g00930.t01, intron 1 of 1)	682	VIT_02s0012g00930.t01	VIT_02s0012g00930	VIT_02s0012g00930.t01			VIT_02s0012g00930.t01
Nanog-rep1_peak_1849	chr7	16419896	16419896	+	1.85249	NA	exon (VIT_07s0031g00210.t01, exon 1 of 9)	-exon (VIT_07s0031g00210.t01, exon 1 of 9)	348	VIT_07s0031g00210.t01	VIT_07s0031g00210	VIT_07s0031g00210.t01			VIT_07s0031g00210.t01
Nanog-rep1_peak_565	chr14	22682208	22682208	+	1.85249	NA	intron (VIT_14s0083g00630.t01, intron 1 of 4)	-intron (VIT_14s0083g00630.t01, intron 1 of 4)	4610	VIT_14s0083g00630.t01	VIT_14s0083g00630	VIT_14s0083g00630.t01			VIT_14s0083g00630.t01
Nanog-rep1_peak_1213	chr20	17252898	17252898	+	1.85249	NA	NA	NA	NA	NA
Nanog-rep1_peak_333	chr12	10197693	10197693	+	1.85006	NA	exon (VIT_12s0057g01480.t01, exon 2 of 9)	-exon (VIT_12s0057g01480.t01, exon 2 of 9)	766	VIT_12s0057g01480.t01	VIT_12s0057g01480	VIT_12s0057g01480.t01			VIT_12s0057g01480.t01
Nanog-rep1_peak_534	chr14	5071884	5071884	+	1.8496	NA	Intergenic	Intergenic	2686	VIT_14s0030g00820.t01	VIT_14s0030g00820	VIT_14s0030g00820.t01			VIT_14s0030g00820.t01
Nanog-rep1_peak_1951	chr8	12853830	12853830	+	1.84915	NA	Intergenic	Intergenic	-1199	VIT_08s0040g01730.t01	VIT_08s0040g01730	VIT_08s0040g01730.t01			VIT_08s0040g01730.t01
Nanog-rep1_peak_1879	chr8	329366	329366	+	1.84915	NA	exon (VIT_08s0056g00200.t01, exon 2 of 9)	-exon (VIT_08s0056g00200.t01, exon 2 of 9)	1455	VIT_08s0056g00200.t01	VIT_08s0056g00200	VIT_08s0056g00200.t01			VIT_08s0056g00200.t01
Nanog-rep1_peak_2	chr1	445025	445025	+	1.84915	NA	exon (VIT_01s0011g00420.t01, exon 2 of 5)	-exon (VIT_01s0011g00420.t01, exon 2 of 5)	471	VIT_01s0011g00420.t01	VIT_01s0011g00420	VIT_01s0011g00420.t01			VIT_01s0011g00420.t01
Nanog-rep1_peak_1124	chr2	2795616	2795616	+	1.8471	NA	intron (VIT_02s0025g03270.t01, intron 6 of 18)	-intron (VIT_02s0025g03270.t01, intron 6 of 18)	1768	VIT_02s0025g03270.t01	VIT_02s0025g03270	VIT_02s0025g03270.t01			VIT_02s0025g03270.t01
Nanog-rep1_peak_228	chr11	5228930	5228930	+	1.83727	NA	intron (VIT_11s0016g05730.t01, intron 2 of 4)	-intron (VIT_11s0016g05730.t01, intron 2 of 4)	4633	VIT_11s0016g05740.t01	VIT_11s0016g05740	VIT_11s0016g05740.t01			VIT_11s0016g05740.t01
Nanog-rep1_peak_605	chr14	26712671	26712671	+	1.83727	NA	intron (VIT_14s0066g00140.t01, intron 2 of 3)	-intron (VIT_14s0066g00140.t01, intron 2 of 3)	2451	VIT_14s0066g00140.t01	VIT_14s0066g00140	VIT_14s0066g00140.t01			VIT_14s0066g00140.t01
Nanog-rep1_peak_1625	chr5	18270247	18270247	+	1.83586	NA	intron (VIT_05s0062g00130.t01, intron 4 of 11)	-intron (VIT_05s0062g00130.t01, intron 4 of 11)	9314	VIT_05s0062g00130.t01	VIT_05s0062g00130	VIT_05s0062g00130.t01			VIT_05s0062g00130.t01
Nanog-rep1_peak_1064	chr19	8888166	8888166	+	1.83586	NA	intron (VIT_19s0015g00760.t01, intron 5 of 10)	-intron (VIT_19s0015g00760.t01, intron 5 of 10)	3432	VIT_19s0015g00760.t01	VIT_19s0015g00760	VIT_19s0015g00760.t01			VIT_19s0015g00760.t01
Nanog-rep1_peak_958	chr18	12257968	12257968	+	1.83164	NA	TTS (VIT_18s0001g14230.t01)	#NAME?	509	VIT_18s0001g14240.t01	VIT_18s0001g14240	VIT_18s0001g14240.t01			VIT_18s0001g14240.t01
Nanog-rep1_peak_260	chr11	15938218	15938218	+	1.82407	NA	intron (VIT_11s0103g00270.t01, intron 2 of 2)	-intron (VIT_11s0103g00270.t01, intron 2 of 2)	1899	VIT_11s0103g00270.t01	VIT_11s0103g00270	VIT_11s0103g00270.t01			VIT_11s0103g00270.t01
Nanog-rep1_peak_628	chr14	29548936	29548936	+	1.8234	NA	Intergenic	Intergenic	-2877	VIT_14s0108g00890.t01	VIT_14s0108g00890	VIT_14s0108g00890.t01			VIT_14s0108g00890.t01
Nanog-rep1_peak_1614	chr5	15212454	15212454	+	1.8222	NA	intron (VIT_05s0029g00470.t01, intron 1 of 2)	-intron (VIT_05s0029g00470.t01, intron 1 of 2)	10267	VIT_05s0029g00470.t01	VIT_05s0029g00470	VIT_05s0029g00470.t01			VIT_05s0029g00470.t01
Nanog-rep1_peak_1973	chr8	14653311	14653311	+	1.8222	NA	intron (VIT_08s0007g00360.t01, intron 4 of 8)	-intron (VIT_08s0007g00360.t01, intron 4 of 8)	5838	VIT_08s0007g00360.t01	VIT_08s0007g00360	VIT_08s0007g00360.t01			VIT_08s0007g00360.t01
Nanog-rep1_peak_1075	chr19	19262581	19262581	+	1.8222	NA	intron (VIT_19s0027g00440.t01, intron 1 of 8)	-intron (VIT_19s0027g00440.t01, intron 1 of 8)	2470	VIT_19s0027g00440.t01	VIT_19s0027g00440	VIT_19s0027g00440.t01			VIT_19s0027g00440.t01
Nanog-rep1_peak_1759	chr6	20881570	20881570	+	1.8222	NA	intron (VIT_06s0080g00860.t01, intron 3 of 7)	-intron (VIT_06s0080g00860.t01, intron 3 of 7)	954	VIT_06s0080g00860.t01	VIT_06s0080g00860	VIT_06s0080g00860.t01			VIT_06s0080g00860.t01
Nanog-rep1_peak_2010	chr8	18744380	18744380	+	1.8222	NA	intron (VIT_08s0007g04760.t01, intron 1 of 4)	-intron (VIT_08s0007g04760.t01, intron 1 of 4)	2509	VIT_08s0007g04760.t01	VIT_08s0007g04760	VIT_08s0007g04760.t01			VIT_08s0007g04760.t01
Nanog-rep1_peak_1445	chr4	3013632	3013632	+	1.8222	NA	exon (VIT_04s0008g03660.t01, exon 4 of 7)	-exon (VIT_04s0008g03660.t01, exon 4 of 7)	1700	VIT_04s0008g03660.t01	VIT_04s0008g03660	VIT_04s0008g03660.t01			VIT_04s0008g03660.t01
Nanog-rep1_peak_963	chr18	12705286	12705286	+	1.8222	NA	intron (VIT_18s0001g14650.t01, intron 1 of 4)	-intron (VIT_18s0001g14650.t01, intron 1 of 4)	1783	VIT_18s0001g14650.t01	VIT_18s0001g14650	VIT_18s0001g14650.t01			VIT_18s0001g14650.t01
Nanog-rep1_peak_1033	chr19	2945194	2945194	+	1.81121	NA	intron (VIT_19s0014g02840.t01, intron 1 of 7)	-intron (VIT_19s0014g02840.t01, intron 1 of 7)	451	VIT_19s0014g02840.t01	VIT_19s0014g02840	VIT_19s0014g02840.t01			VIT_19s0014g02840.t01
Nanog-rep1_peak_1382	chr3	8351444	8351444	+	1.81121	NA	exon (VIT_03s0088g00330.t01, exon 1 of 1)	-exon (VIT_03s0088g00330.t01, exon 1 of 1)	1147	VIT_03s0088g00330.t01	VIT_03s0088g00330	VIT_03s0088g00330.t01			VIT_03s0088g00330.t01
Nanog-rep1_peak_218	chr11	4090588	4090588	+	1.81121	NA	intron (VIT_11s0016g04780.t01, intron 4 of 7)	-intron (VIT_11s0016g04780.t01, intron 4 of 7)	2024	VIT_11s0016g04780.t01	VIT_11s0016g04780	VIT_11s0016g04780.t01			VIT_11s0016g04780.t01
Nanog-rep1_peak_1856	chr7	17848995	17848995	+	1.81121	NA	intron (VIT_07s0031g01750.t01, intron 1 of 25)	-intron (VIT_07s0031g01750.t01, intron 1 of 25)	188	VIT_07s0031g01750.t01	VIT_07s0031g01750	VIT_07s0031g01750.t01			VIT_07s0031g01750.t01
Nanog-rep1_peak_484	chr13	21630048	21630048	+	1.81121	NA	intron (VIT_13s0064g00170.t01, intron 3 of 6)	-intron (VIT_13s0064g00170.t01, intron 3 of 6)	3155	VIT_13s0064g00170.t01	VIT_13s0064g00170	VIT_13s0064g00170.t01			VIT_13s0064g00170.t01
Nanog-rep1_peak_2083	chr9	4297885	4297885	+	1.81121	NA	exon (VIT_09s0002g04750.t01, exon 2 of 5)	-exon (VIT_09s0002g04750.t01, exon 2 of 5)	317	VIT_09s0002g04750.t01	VIT_09s0002g04750	VIT_09s0002g04750.t01			VIT_09s0002g04750.t01
Nanog-rep1_peak_993	chr18	26845870	26845870	+	1.81121	NA	intron (VIT_18s0041g01860.t01, intron 3 of 5)	-intron (VIT_18s0041g01860.t01, intron 3 of 5)	2605	VIT_18s0041g01860.t01	VIT_18s0041g01860	VIT_18s0041g01860.t01			VIT_18s0041g01860.t01
Nanog-rep1_peak_1521	chr4	23535687	23535687	+	1.81121	NA	exon (VIT_04s0044g01700.t01, exon 7 of 15)	-exon (VIT_04s0044g01700.t01, exon 7 of 15)	2967	VIT_04s0044g01700.t01	VIT_04s0044g01700	VIT_04s0044g01700.t01			VIT_04s0044g01700.t01
Nanog-rep1_peak_1732	chr6	14715568	14715568	+	1.81121	NA	intron (VIT_06s0009g02340.t01, intron 1 of 15)	-intron (VIT_06s0009g02340.t01, intron 1 of 15)	1701	VIT_06s0009g02340.t01	VIT_06s0009g02340	VIT_06s0009g02340.t01			VIT_06s0009g02340.t01
Nanog-rep1_peak_1150	chr2	6744227	6744227	+	1.81121	NA	intron (VIT_02s0012g00860.t01, intron 2 of 2)	-intron (VIT_02s0012g00860.t01, intron 2 of 2)	1066	VIT_02s0012g00860.t01	VIT_02s0012g00860	VIT_02s0012g00860.t01			VIT_02s0012g00860.t01
Nanog-rep1_peak_1016	chr19	1513715	1513715	+	1.81121	NA	intron (VIT_19s0014g01440.t01, intron 1 of 2)	-intron (VIT_19s0014g01440.t01, intron 1 of 2)	4038	VIT_19s0014g01440.t01	VIT_19s0014g01440	VIT_19s0014g01440.t01			VIT_19s0014g01440.t01
Nanog-rep1_peak_2049	chr8	22253749	22253749	+	1.80491	NA	intron (VIT_08s0007g08930.t01, intron 2 of 4)	-intron (VIT_08s0007g08930.t01, intron 2 of 4)	370	VIT_08s0007g08930.t01	VIT_08s0007g08930	VIT_08s0007g08930.t01			VIT_08s0007g08930.t01
Nanog-rep1_peak_1442	chr4	2707968	2707968	+	1.80491	NA	intron (VIT_04s0008g03250.t01, intron 4 of 17)	-intron (VIT_04s0008g03250.t01, intron 4 of 17)	1586	VIT_04s0008g03250.t01	VIT_04s0008g03250	VIT_04s0008g03250.t01			VIT_04s0008g03250.t01
Nanog-rep1_peak_1107	chr2	1887381	1887381	+	1.80469	NA	intron (VIT_02s0025g02120.t01, intron 1 of 4)	-intron (VIT_02s0025g02120.t01, intron 1 of 4)	1686	VIT_02s0025g02120.t01	VIT_02s0025g02120	VIT_02s0025g02120.t01			VIT_02s0025g02120.t01
Nanog-rep1_peak_1350	chr3	3240064	3240064	+	1.80168	NA	Intergenic	Intergenic	-1644	VIT_03s0038g04460.t01	VIT_03s0038g04460	VIT_03s0038g04460.t01			VIT_03s0038g04460.t01
Nanog-rep1_peak_551	chr14	11576813	11576813	+	1.80168	NA	exon (VIT_14s0036g01030.t01, exon 2 of 3)	-exon (VIT_14s0036g01030.t01, exon 2 of 3)	823	VIT_14s0036g01030.t01	VIT_14s0036g01030	VIT_14s0036g01030.t01			VIT_14s0036g01030.t01
Nanog-rep1_peak_1498	chr4	18005827	18005827	+	1.7955	NA	exon (VIT_04s0023g01450.t01, exon 7 of 13)	-exon (VIT_04s0023g01450.t01, exon 7 of 13)	-3642	VIT_04s0023g01460.t01	VIT_04s0023g01460	VIT_04s0023g01460.t01			VIT_04s0023g01460.t01
Nanog-rep1_peak_178	chr11	982272	982272	+	1.7955	NA	promoter-TSS (VIT_11s0016g01240.t01)	#NAME?	-464	VIT_11s0016g01240.t01	VIT_11s0016g01240	VIT_11s0016g01240.t01			VIT_11s0016g01240.t01
Nanog-rep1_peak_1808	chr7	4812133	4812133	+	1.7895	NA	exon (VIT_07s0005g02450.t01, exon 2 of 2)	-exon (VIT_07s0005g02450.t01, exon 2 of 2)	1052	VIT_07s0005g02450.t01	VIT_07s0005g02450	VIT_07s0005g02450.t01			VIT_07s0005g02450.t01
Nanog-rep1_peak_287	chr12	2002085	2002085	+	1.7895	NA	exon (VIT_12s0028g01350.t01, exon 2 of 24)	-exon (VIT_12s0028g01350.t01, exon 2 of 24)	358	VIT_12s0028g01350.t01	VIT_12s0028g01350	VIT_12s0028g01350.t01			VIT_12s0028g01350.t01
Nanog-rep1_peak_379	chr13	270628	270628	+	1.7895	NA	exon (VIT_13s0067g00450.t01, exon 1 of 1)	-exon (VIT_13s0067g00450.t01, exon 1 of 1)	348	VIT_13s0067g00450.t01	VIT_13s0067g00450	VIT_13s0067g00450.t01			VIT_13s0067g00450.t01
Nanog-rep1_peak_611	chr14	27414680	27414680	+	1.7895	NA	intron (VIT_14s0066g00960.t01, intron 3 of 3)	-intron (VIT_14s0066g00960.t01, intron 3 of 3)	855	VIT_14s0066g00960.t01	VIT_14s0066g00960	VIT_14s0066g00960.t01			VIT_14s0066g00960.t01
Nanog-rep1_peak_1857	chr7	17850412	17850412	+	1.7895	NA	exon (VIT_07s0031g01760.t01, exon 1 of 4)	-exon (VIT_07s0031g01760.t01, exon 1 of 4)	236	VIT_07s0031g01760.t01	VIT_07s0031g01760	VIT_07s0031g01760.t01			VIT_07s0031g01760.t01
Nanog-rep1_peak_243	chr11	7743542	7743542	+	1.7895	NA	exon (VIT_11s0037g00090.t01, exon 1 of 1)	-exon (VIT_11s0037g00090.t01, exon 1 of 1)	585	VIT_11s0037g00090.t01	VIT_11s0037g00090	VIT_11s0037g00090.t01			VIT_11s0037g00090.t01
Nanog-rep1_peak_1850	chr7	16457757	16457757	+	1.7895	NA	intron (VIT_07s0031g00230.t01, intron 1 of 8)	-intron (VIT_07s0031g00230.t01, intron 1 of 8)	1676	VIT_07s0031g00230.t01	VIT_07s0031g00230	VIT_07s0031g00230.t01			VIT_07s0031g00230.t01
Nanog-rep1_peak_1912	chr8	9631149	9631149	+	1.7895	NA	TTS (VIT_08s0058g00540.t01)	#NAME?	512	VIT_08s0058g00530.t01	VIT_08s0058g00530	VIT_08s0058g00530.t01			VIT_08s0058g00530.t01
Nanog-rep1_peak_1499	chr4	18014841	18014841	+	1.7895	NA	intron (VIT_04s0023g01470.t01, intron 1 of 8)	-intron (VIT_04s0023g01470.t01, intron 1 of 8)	2259	VIT_04s0023g01470.t01	VIT_04s0023g01470	VIT_04s0023g01470.t01			VIT_04s0023g01470.t01
Nanog-rep1_peak_603	chr14	26424817	26424817	+	1.7895	NA	exon (VIT_14s0219g00150.t01, exon 1 of 5)	-exon (VIT_14s0219g00150.t01, exon 1 of 5)	501	VIT_14s0219g00150.t01	VIT_14s0219g00150	VIT_14s0219g00150.t01			VIT_14s0219g00150.t01
Nanog-rep1_peak_1413	chr33	2448283	2448283	+	1.7895	NA	NA	NA	NA	NA
Nanog-rep1_peak_1706	chr6	8307930	8307930	+	1.7895	NA	exon (VIT_06s0004g07530.t01, exon 2 of 5)	-exon (VIT_06s0004g07530.t01, exon 2 of 5)	1391	VIT_06s0004g07530.t01	VIT_06s0004g07530	VIT_06s0004g07530.t01			VIT_06s0004g07530.t01
Nanog-rep1_peak_939	chr18	8057912	8057912	+	1.7895	NA	exon (VIT_18s0001g09670.t01, exon 1 of 1)	-exon (VIT_18s0001g09670.t01, exon 1 of 1)	309	VIT_18s0001g09670.t01	VIT_18s0001g09670	VIT_18s0001g09670.t01			VIT_18s0001g09670.t01
Nanog-rep1_peak_1572	chr5	4738449	4738449	+	1.7895	NA	promoter-TSS (VIT_05s0020g02980.t01)	#NAME?	-18	VIT_05s0020g02980.t01	VIT_05s0020g02980	VIT_05s0020g02980.t01			VIT_05s0020g02980.t01
Nanog-rep1_peak_1483	chr4	13551857	13551857	+	1.7895	NA	exon (VIT_04s0043g00310.t01, exon 2 of 3)	-exon (VIT_04s0043g00310.t01, exon 2 of 3)	593	VIT_04s0043g00310.t01	VIT_04s0043g00310	VIT_04s0043g00310.t01			VIT_04s0043g00310.t01
Nanog-rep1_peak_1017	chr19	1515723	1515723	+	1.7895	NA	TTS (VIT_19s0014g01440.t01)	#NAME?	5624	VIT_19s0014g01450.t01	VIT_19s0014g01450	VIT_19s0014g01450.t01			VIT_19s0014g01450.t01
Nanog-rep1_peak_1693	chr6	5965339	5965339	+	1.7895	NA	exon (VIT_06s0004g05030.t01, exon 1 of 8)	-exon (VIT_06s0004g05030.t01, exon 1 of 8)	208	VIT_06s0004g05030.t01	VIT_06s0004g05030	VIT_06s0004g05030.t01			VIT_06s0004g05030.t01
Nanog-rep1_peak_1313	chr25	935908	935908	+	1.7895	NA	NA	NA	NA	NA
Nanog-rep1_peak_1534	chr5	622645	622645	+	1.7895	NA	intron (VIT_05s0077g00820.t01, intron 11 of 15)	-intron (VIT_05s0077g00820.t01, intron 11 of 15)	-11305	VIT_05s0077g00810.t01	VIT_05s0077g00810	VIT_05s0077g00810.t01			VIT_05s0077g00810.t01
Nanog-rep1_peak_1255	chr20	31654401	31654401	+	1.7895	NA	NA	NA	NA	NA
[truncated: 431 more rows]

## Sheet: 8W
8W
[truncated: 326 more rows]

## Sheet: 3H
3H
[truncated: 1,396 more rows]
