# Supplementary material for: Systematic evaluation of chromatin immunoprecipitation sequencing to study histone occupancy in dormancy transitions of grapevine buds
Source: Tree Physiol. 2023 Jan 13;43(4):675–89. doi: 10.1093/treephys/tpac146 (PMC10094961; doi:10.1093/treephys/tpac146)
Supplement: SuppTable4_GO_enrichment_genic_region_tpac146 [file supptable4_go_enrichment_genic_region_tpac146.xlsx]

## Sheet: Legend
Supplementary Table S4. Gene ontology (GO) enrichment analysis of enriched genic region. Gene ontology enrichment analysis was performed in topGO (Alexa and Rahnenfuhrer, 2010) significant category was filtered by FDR P<0.05 in a Fisher's exact test.
This worksheet is composed by different sheets that refer to each condition:
(a)	Water-treated, March (3W)
(b)	Water-treated, May (5W)
(c)	Water-treated, August (8W)
(d)	HC-treated, March (3H)

## Sheet: (a) 3W
GO.ID	Term	frequency	plot_X	plot_Y	plot_size	log10 p-value	uniqueness	dispensability	representative	eliminated
GO:0009117	nucleotide metabolic process	0.04166	5.062	-3.59	5.728	-2.0306	0.446	0	9117	0
GO:0009156	ribonucleoside monophosphate biosynthetic process	0.01394	null	null	5.253	-1.8407	0.435	0.815	9117	1
GO:0009152	purine ribonucleotide biosynthetic process	0.01337	null	null	5.234	-1.7828	0.42	0.828	9117	1
GO:0006177	GMP biosynthetic process	0.0008	null	null	4.013	-2.067	0.514	0.589	9117	1
GO:0009168	purine ribonucleoside monophosphate biosynthetic process	0.01043	null	null	5.127	-1.8677	0.444	0.939	9117	1
GO:0009165	nucleotide biosynthetic process	0.02562	null	null	5.517	-1.6465	0.418	0.896	9117	1
GO:0009259	ribonucleotide metabolic process	0.02752	null	null	5.548	-1.6299	0.458	0.897	9117	1
GO:0015986	ATP synthesis coupled proton transport	0.00411	null	null	4.722	-1.8173	0.442	0.857	9117	1
GO:0006163	purine nucleotide metabolic process	0.02435	null	null	5.495	-1.6135	0.445	0.881	9117	1
GO:0006164	purine nucleotide biosynthetic process	0.01409	null	null	5.257	-1.758	0.421	0.964	9117	1
GO:0009987	cellular process	0.6378	-0.806	5.426	6.913	-1.394	0.982	0	9987	0
GO:0010288	response to lead ion	1e-05	-3.981	2.354	2.17	-2.3675	0.913	0	10288	0
GO:0010038	response to metal ion	0.00132	null	null	4.229	-1.9674	0.911	0.637	10288	1
GO:0051028	mRNA transport	0.00075	4.305	6.409	3.986	-1.5935	0.895	0	51028	0
GO:0050658	RNA transport	0.001	null	null	4.107	-1.4704	0.895	0.979	51028	1
GO:0009058	biosynthetic process	0.31611	-3.084	-6.455	6.608	-3.2076	0.919	0.032	9058	0
GO:0016226	iron-sulfur cluster assembly	0.00219	0	-7.144	4.45	-1.4704	0.811	0.064	16226	0
GO:0006807	nitrogen compound metabolic process	0.38744	1.571	6.174	6.696	-2.3251	0.919	0.066	6807	0
GO:0048598	embryonic morphogenesis	0.00171	-4.366	-3.955	4.341	-1.4202	0.862	0.086	48598	0
GO:0010588	cotyledon vascular tissue pattern formation	1e-05	null	null	1.908	-1.5275	0.882	0.627	48598	1
GO:0044237	cellular metabolic process	0.53061	-2.083	-1.005	6.833	-1.8156	0.871	0.088	44237	0
GO:0044238	primary metabolic process	0.53743	-5.023	-1.101	6.839	-1.5109	0.921	0.111	44238	0
GO:0019538	protein metabolic process	0.18489	7.148	2.817	6.375	-2.8665	0.789	0.118	19538	0
GO:0006972	hyperosmotic response	0.00011	-3.062	3.473	3.14	-1.4704	0.932	0.18	6972	0
GO:0006879	cellular iron ion homeostasis	0.0011	3.523	-8.266	4.148	-1.4202	0.807	0.187	6879	0
GO:0031123	RNA 3'-end processing	0.00145	8.802	-1.677	4.271	-1.6718	0.736	0.201	31123	0
GO:0016485	protein processing	0.00211	8.284	0.877	4.432	-1.3753	0.774	0.206	16485	0
GO:0006465	signal peptide processing	0.0005	null	null	3.809	-1.4704	0.669	0.845	16485	1
GO:0044249	cellular biosynthetic process	0.30048	1.17	-4.499	6.586	-2.9626	0.71	0.215	44249	0
GO:0009059	macromolecule biosynthetic process	0.19548	null	null	6.399	-2.5918	0.69	0.556	44249	1
GO:0006548	histidine catabolic process	0.00052	6.366	-6.02	3.828	-1.8918	0.659	0.299	6548	0
GO:0006396	RNA processing	0.0321	7.462	-1.353	5.615	-1.3784	0.66	0.309	6396	0
GO:0044267	cellular protein metabolic process	0.14293	6.575	0.872	6.263	-4.0862	0.713	0.339	44267	0
GO:0019877	diaminopimelate biosynthetic process	0.00136	4.497	-6.222	4.242	-1.8918	0.606	0.385	19877	0
GO:0009085	lysine biosynthetic process	0.00309	null	null	4.599	-1.4202	0.58	0.554	19877	1
GO:0006470	protein dephosphorylation	0.00585	5.07	0.586	4.875	-1.4877	0.636	0.424	6470	0
GO:0016311	dephosphorylation	0.0125	1.61	0.675	5.205	-1.3864	0.704	0.467	16311	0
GO:0006418	tRNA aminoacylation for protein translation	0.01099	5.947	-3.063	5.149	-1.3456	0.477	0.49	6418	0
GO:0006412	translation	0.05686	null	null	5.863	-4.8861	0.514	0.729	6418	1
GO:0006520	cellular amino acid metabolic process	0.05591	null	null	5.856	-1.304	0.542	0.598	6418	1
GO:0043039	tRNA aminoacylation	0.01124	null	null	5.159	-1.3358	0.529	0.986	6418	1
GO:0006421	asparaginyl-tRNA aminoacylation	0.00029	null	null	3.569	-1.4202	0.591	0.701	6418	1

## Sheet: (b) 5W
GO.ID	Term	frequency	plot_X	plot_Y	plot_size	log10 p-value	uniqueness	dispensability	representative	eliminated
GO:0006396	RNA processing	0.0321	6.77	-0.85	5.615	-10.5229	0.818	0	6396	0
GO:0009791	post-embryonic development	0.00163	-1.722	4.779	4.32	-3.7959	0.8	0	9791	0
GO:0048528	post-embryonic root development	5e-05	null	null	2.829	-3.7696	0.78	0.503	9791	1
GO:0048527	lateral root development	5e-05	null	null	2.79	-2.9469	0.779	0.95	9791	1
GO:0010228	vegetative to reproductive phase transition of meristem	0.00011	null	null	3.166	-2.1469	0.8	0.677	9791	1
GO:0048827	phyllome development	0.00026	null	null	3.515	-1.6664	0.781	0.914	9791	1
GO:0048367	shoot system development	0.00053	null	null	3.835	-2.3575	0.808	0.587	9791	1
GO:0048366	leaf development	0.00019	null	null	3.379	-1.637	0.784	0.813	9791	1
GO:0048364	root development	0.00029	null	null	3.573	-2.1555	0.775	0.904	9791	1
GO:0010102	lateral root morphogenesis	3e-05	null	null	2.528	-2.4353	0.782	0.962	9791	1
GO:0048316	seed development	0.00034	null	null	3.638	-1.8962	0.789	0.757	9791	1
GO:0010154	fruit development	0.00035	null	null	3.658	-1.3728	0.803	0.811	9791	1
GO:0010311	lateral root formation	2e-05	null	null	2.449	-1.3741	0.784	0.99	9791	1
GO:0007275	multicellular organism development	0.01559	null	null	5.301	-3.1427	0.774	0.742	9791	1
GO:0000902	cell morphogenesis	0.00948	null	null	5.085	-1.8027	0.661	0.812	9791	1
GO:0009653	anatomical structure morphogenesis	0.01542	null	null	5.296	-2.2596	0.815	0.859	9791	1
GO:0009987	cellular process	0.6378	-0.538	-0.634	6.913	-4.0269	0.994	0	9987	0
GO:0032502	developmental process	0.02812	-3.509	-3.715	5.557	-4.6198	0.983	0	32502	0
GO:0040007	growth	0.00317	-1.658	-2.515	4.609	-2.1945	0.982	0	40007	0
GO:0042254	ribosome biogenesis	0.01422	5.155	5.226	5.261	-5.9586	0.872	0	42254	0
GO:0016043	cellular component organization	0.07239	null	null	5.968	-4.0458	0.832	0.653	42254	1
GO:0006364	rRNA processing	0.00952	null	null	5.087	-3.7959	0.725	0.912	42254	1
GO:0046686	response to cadmium ion	0.00027	0.921	6.991	3.534	-3.0044	0.898	0	46686	0
GO:0000303	response to superoxide	0.00122	null	null	4.196	-2.4815	0.87	0.86	46686	1
GO:0010038	response to metal ion	0.00132	null	null	4.229	-2.5045	0.891	0.772	46686	1
GO:0051641	cellular localization	0.02041	-2.555	-6.6	5.418	-13.7959	0.872	0	51641	0
GO:0006807	nitrogen compound metabolic process	0.38744	-6.427	-2.502	6.696	-4.6383	0.967	0.032	6807	0
GO:0006457	protein folding	0.00903	-2.382	-0.671	5.064	-2.4425	0.95	0.04	6457	0
GO:0046283	anthocyanin-containing compound metabolic process	2e-05	0.155	1.276	2.461	-1.3741	0.93	0.048	46283	0
GO:0016049	cell growth	0.00153	-6.026	1.713	4.294	-2.9318	0.876	0.063	16049	0
GO:0009825	multidimensional cell growth	1e-05	null	null	2.176	-1.6588	0.901	0.643	16049	1
GO:0009826	unidimensional cell growth	0.00017	null	null	3.329	-1.4729	0.719	0.756	16049	1
GO:0009058	biosynthetic process	0.31611	-4.626	-2.314	6.608	-3.4089	0.967	0.066	9058	0
GO:0044237	cellular metabolic process	0.53061	1.108	-5.055	6.833	-3.1549	0.927	0.088	44237	0
GO:0044238	primary metabolic process	0.53743	-4.806	-0.453	6.839	-2.4622	0.967	0.111	44238	0
GO:0006809	nitric oxide biosynthetic process	0.00017	2.506	-5.952	3.345	-2.0227	0.916	0.117	6809	0
GO:0006075	(1-&gt;3)-beta-D-glucan biosynthetic process	0.00015	1.856	0.69	3.271	-1.9147	0.854	0.122	6075	0
GO:0030048	actin filament-based movement	0.00021	-3.928	2.561	3.422	-2.0227	0.908	0.125	30048	0
GO:0030163	protein catabolic process	0.00997	5.339	-5.429	5.107	-9.3098	0.822	0.14	30163	0
GO:0019941	modification-dependent protein catabolic process	0.00612	null	null	4.895	-6.4437	0.79	0.967	30163	1
GO:0051603	proteolysis involved in cellular protein catabolic process	0.00759	null	null	4.988	-7.3279	0.787	0.813	30163	1
GO:0006511	ubiquitin-dependent protein catabolic process	0.00584	null	null	4.874	-2.1979	0.791	0.985	30163	1
GO:0000278	mitotic cell cycle	0.00561	-6.169	1.104	4.857	-2.6737	0.871	0.16	278	0
GO:0000910	cytokinesis	0.00315	null	null	4.606	-1.6805	0.875	0.712	278	1
GO:0000911	cytokinesis by cell plate formation	3e-05	null	null	2.597	-1.7783	0.902	0.5	278	1
GO:0046854	phosphatidylinositol phosphorylation	0.00173	-1.386	2.416	4.347	-2.0227	0.864	0.162	46854	0
GO:0007049	cell cycle	0.01885	-5.202	2.369	5.384	-2.1945	0.876	0.204	7049	0
GO:0019538	protein metabolic process	0.18489	7.347	-3.766	6.375	-4.6778	0.879	0.219	19538	0
GO:0051301	cell division	0.0123	-4.95	1.819	5.198	-1.4458	0.88	0.223	51301	0
GO:0006904	vesicle docking involved in exocytosis	0.0006	-3.938	-5.071	3.89	-2.7645	0.802	0.243	6904	0
GO:0048278	vesicle docking	0.0008	null	null	4.013	-2.7645	0.805	0.95	6904	1
GO:0006887	exocytosis	0.0021	null	null	4.43	-2.4353	0.791	0.713	6904	1
GO:0016579	protein deubiquitination	0.00195	6.161	-4.324	4.398	-2.4828	0.827	0.254	16579	0
GO:0007034	vacuolar transport	0.00133	-1.583	-7.006	4.231	-1.3741	0.893	0.262	7034	0
GO:0006839	mitochondrial transport	0.00182	-2.964	-6.997	4.369	-1.6805	0.89	0.27	6839	0
GO:0009628	response to abiotic stimulus	0.00571	0.521	6.852	4.865	-2.4634	0.921	0.276	9628	0
GO:0006913	nucleocytoplasmic transport	0.00237	-2.184	-6.321	4.483	-1.927	0.844	0.277	6913	0
GO:0015833	peptide transport	0.00298	-1.425	-7.496	4.582	-11.3979	0.838	0.283	15833	0
GO:0050658	RNA transport	0.001	null	null	4.107	-2.0721	0.822	0.979	15833	1
GO:0015031	protein transport	0.02251	null	null	5.461	-11.3979	0.787	0.593	15833	1
GO:0017038	protein import	0.00257	null	null	4.518	-1.6805	0.777	0.745	15833	1
GO:0006605	protein targeting	0.00694	null	null	4.949	-3.6383	0.782	0.83	15833	1
GO:0051028	mRNA transport	0.00075	null	null	3.986	-2.4815	0.825	0.617	15833	1
GO:0030150	protein import into mitochondrial matrix	0.00036	null	null	3.668	-2.0227	0.705	0.675	15833	1
GO:0032880	regulation of protein localization	0.00219	null	null	4.449	-2.0227	0.818	0.715	15833	1
GO:0006625	protein targeting to peroxisome	0.00043	null	null	3.744	-2.4815	0.73	0.63	15833	1
GO:0006626	protein targeting to mitochondrion	0.00108	null	null	4.143	-1.5524	0.711	0.916	15833	1
GO:0006886	intracellular protein transport	0.01199	null	null	5.187	-12.2007	0.774	0.885	15833	1
GO:0046907	intracellular transport	0.01564	null	null	5.302	-12.7447	0.822	0.937	15833	1
GO:0015931	nucleobase-containing compound transport	0.00198	null	null	4.404	-1.9496	0.843	0.658	15833	1
GO:0008104	protein localization	0.02626	null	null	5.527	-11.8861	0.801	0.912	15833	1
GO:0006414	translational elongation	0.00777	6.047	-1.571	4.999	-2.4401	0.799	0.315	6414	0
GO:0008033	tRNA processing	0.01345	null	null	5.237	-1.3742	0.798	0.816	6414	1
GO:0019752	carboxylic acid metabolic process	0.08831	null	null	6.054	-1.8959	0.814	0.632	6414	1
GO:0006412	translation	0.05686	null	null	5.863	-11.0706	0.756	0.729	6414	1
GO:0006418	tRNA aminoacylation for protein translation	0.01099	null	null	5.149	-1.4383	0.692	0.577	6414	1
GO:0043039	tRNA aminoacylation	0.01124	null	null	5.159	-1.408	0.745	0.986	6414	1
GO:0009408	response to heat	0.00166	0.871	6.436	4.328	-2.4401	0.896	0.319	9408	0
GO:0009266	response to temperature stimulus	0.00213	null	null	4.436	-2.0711	0.9	0.818	9408	1
GO:0009651	response to salt stress	0.00043	null	null	3.741	-2.0814	0.903	0.726	9408	1
GO:0006970	response to osmotic stress	0.00082	null	null	4.022	-1.6554	0.9	0.76	9408	1
GO:0016192	vesicle-mediated transport	0.01085	-2.407	-6.929	5.144	-6.0269	0.875	0.327	16192	0
GO:0009059	macromolecule biosynthetic process	0.19548	6.825	-1.977	6.399	-4.6576	0.86	0.339	9059	0
GO:0044249	cellular biosynthetic process	0.30048	null	null	6.586	-4.3665	0.879	0.556	9059	1
GO:0008380	RNA splicing	0.00413	5.759	-0.456	4.725	-5.1079	0.832	0.346	8380	0
GO:0006397	mRNA processing	0.00561	null	null	4.857	-4.4685	0.82	0.624	8380	1
GO:0000184	nuclear-transcribed mRNA catabolic process, nonsense-mediated decay	0.0003	null	null	3.588	-1.7387	0.831	0.721	8380	1
GO:0006476	protein deacetylation	0.00072	5.343	-4.408	3.967	-1.9147	0.838	0.351	6476	0
GO:0016575	histone deacetylation	0.00048	null	null	3.787	-1.9147	0.768	0.955	6476	1
GO:0007264	small GTPase mediated signal transduction	0.00485	-0.358	6.559	4.794	-1.3273	0.85	0.352	7264	0
GO:0001522	pseudouridine synthesis	0.0035	5.805	-2.582	4.652	-2.4401	0.833	0.353	1522	0
GO:0018022	peptidyl-lysine methylation	0.00118	5.743	-4.521	4.179	-1.5336	0.836	0.364	18022	0
GO:0010182	sugar mediated signaling pathway	5e-05	-0.761	6.843	2.823	-2.4815	0.854	0.373	10182	0
GO:0010193	response to ozone	2e-05	null	null	2.427	-1.3741	0.889	0.652	10182	1
GO:0009743	response to carbohydrate	0.00041	null	null	3.726	-1.4569	0.896	0.602	10182	1
GO:0009867	jasmonic acid mediated signaling pathway	6e-05	null	null	2.889	-2.2573	0.85	0.577	10182	1
GO:0016071	mRNA metabolic process	0.00798	6.651	0.085	5.01	-4.4815	0.847	0.373	16071	0
GO:0007031	peroxisome organization	0.00082	4.878	5.056	4.02	-1.8529	0.867	0.395	7031	0
GO:0048510	regulation of timing of transition from vegetative to reproductive phase	2e-05	-3.05	5.525	2.354	-1.7387	0.86	0.412	48510	0
GO:0006777	Mo-molybdopterin cofactor biosynthetic process	0.00198	7.235	-0.104	4.404	-1.7387	0.82	0.416	6777	0
GO:0044267	cellular protein metabolic process	0.14293	6.687	-2.95	6.263	-6.585	0.795	0.42	44267	0
GO:0006508	proteolysis	0.05223	null	null	5.826	-1.8289	0.842	0.562	44267	1
GO:0010256	endomembrane system organization	0.00189	4.517	4.85	4.385	-1.5336	0.868	0.427	10256	0
GO:0009451	RNA modification	0.01778	6.423	-2.313	5.358	-1.3341	0.808	0.433	9451	0
GO:0040034	regulation of development, heterochronic	7e-05	-2.399	5.37	2.968	-1.3741	0.854	0.435	40034	0
GO:0016570	histone modification	0.00373	6.682	0.915	4.68	-2.279	0.744	0.456	16570	0
GO:0051568	histone H3-K4 methylation	0.00022	null	null	3.456	-2.4828	0.781	0.777	16570	1
GO:0006415	translational termination	0.00201	null	null	4.411	-1.6588	0.708	0.619	16570	1
GO:0016070	RNA metabolic process	0.15951	6.981	-1.501	6.311	-6.0706	0.806	0.459	16070	0
GO:0009052	pentose-phosphate shunt, non-oxidative branch	0.00028	4.075	2.159	3.556	-1.7387	0.84	0.467	9052	0
GO:0006096	glycolytic process	0.00545	null	null	4.844	-1.3344	0.754	0.661	9052	1
GO:0006810	transport	0.17616	-2.26	-7.101	6.354	-5.5376	0.842	0.489	6810	0
GO:0006265	DNA topological change	0.00268	6.358	2.504	4.536	-1.4633	0.786	0.492	6265	0

## Sheet: (C) 8W
GO.ID	Term	frequency	plot_X	plot_Y	plot_size	log10 p-value	uniqueness	dispensability	representative	eliminated
GO:0009409	response to cold	0.00039	-5.155	-1.163	3.699	-1.8925	0.915	0	9409	0
GO:0009266	response to temperature stimulus	0.00213	null	null	4.436	-1.5042	0.915	0.734	9409	1
GO:0009987	cellular process	0.6378	1.845	-7.979	6.913	-2.3565	0.984	0	9987	0
GO:0016071	mRNA metabolic process	0.00798	6.764	-2.677	5.01	-4.6576	0.746	0	16071	0
GO:0051028	mRNA transport	0.00075	-2.963	-4.463	3.986	-2.8928	0.761	0	51028	0
GO:0050658	RNA transport	0.001	null	null	4.107	-2.6253	0.757	0.979	51028	1
GO:0015031	protein transport	0.02251	null	null	5.461	-1.5256	0.742	0.617	51028	1
GO:0015931	nucleobase-containing compound transport	0.00198	null	null	4.404	-2.015	0.788	0.591	51028	1
GO:0015833	peptide transport	0.00298	null	null	4.582	-1.4629	0.783	0.658	51028	1
GO:0008104	protein localization	0.02626	null	null	5.527	-1.4568	0.766	0.912	51028	1
GO:0006807	nitrogen compound metabolic process	0.38744	-1.455	4.763	6.696	-5.3188	0.933	0.024	6807	0
GO:0007032	endosome organization	0.0002	-4.285	3.276	3.399	-1.7275	0.893	0.024	7032	0
GO:0009058	biosynthetic process	0.31611	-2.044	0.512	6.608	-2.0297	0.932	0.066	9058	0
GO:0044238	primary metabolic process	0.53743	-0.939	6.932	6.839	-2.7447	0.935	0.089	44238	0
GO:0044237	cellular metabolic process	0.53061	1.418	6.978	6.833	-2.5654	0.896	0.111	44237	0
GO:0016925	protein sumoylation	0.00045	5.033	4.642	3.763	-2.0264	0.774	0.112	16925	0
GO:0006473	protein acetylation	0.00181	null	null	4.366	-1.4304	0.733	0.961	16925	1
GO:0016573	histone acetylation	0.0014	null	null	4.254	-1.5533	0.685	0.788	16925	1
GO:0045901	positive regulation of translational elongation	0.00013	3.949	2.496	3.232	-1.4304	0.742	0.201	45901	0
GO:0045905	positive regulation of translational termination	0.00013	null	null	3.207	-1.4304	0.712	0.793	45901	1
GO:0009744	response to sucrose	7e-05	-5.218	-0.137	2.952	-1.3355	0.937	0.212	9744	0
GO:0009116	nucleoside metabolic process	0.02917	3.856	-3.319	5.573	-2.4828	0.716	0.233	9116	0
GO:0006166	purine ribonucleoside salvage	0.00108	null	null	4.14	-1.5533	0.743	0.659	9116	1
GO:0006183	GTP biosynthetic process	0.00053	null	null	3.833	-1.4304	0.749	0.617	9116	1
GO:0006228	UTP biosynthetic process	0.00052	null	null	3.823	-1.3355	0.751	0.679	9116	1
GO:0000184	nuclear-transcribed mRNA catabolic process, nonsense-mediated decay	0.0003	5.368	-5.057	3.588	-3.284	0.72	0.239	184	0
GO:0006378	mRNA polyadenylation	0.00044	null	null	3.753	-2.0264	0.717	0.742	184	1
GO:0006402	mRNA catabolic process	0.00232	null	null	4.475	-2.6253	0.685	0.852	184	1
GO:0006401	RNA catabolic process	0.00395	null	null	4.705	-2.52	0.718	0.71	184	1
GO:0006397	mRNA processing	0.00561	null	null	4.857	-3.0862	0.67	0.721	184	1
GO:0043631	RNA polyadenylation	0.00057	6.637	-4.362	3.867	-1.3355	0.787	0.251	43631	0
GO:0046907	intracellular transport	0.01564	-1.894	-5.125	5.302	-2.3307	0.815	0.252	46907	0
GO:0006886	intracellular protein transport	0.01199	null	null	5.187	-1.9329	0.729	0.937	46907	1
GO:0031123	RNA 3'-end processing	0.00145	5.613	-3.136	4.271	-3.0655	0.742	0.272	31123	0
GO:0006499	N-terminal protein myristoylation	9e-05	4.998	5.534	3.064	-1.4304	0.757	0.278	6499	0
GO:0044267	cellular protein metabolic process	0.14293	6.06	1.771	6.263	-4.5086	0.718	0.285	44267	0
GO:0006412	translation	0.05686	null	null	5.863	-3.8239	0.636	0.572	44267	1
GO:0019538	protein metabolic process	0.18489	8.216	0.188	6.375	-3.6576	0.799	0.309	19538	0
GO:0031365	N-terminal protein amino acid modification	0.00056	5.953	4.613	3.856	-1.3355	0.79	0.311	31365	0
GO:0010256	endomembrane system organization	0.00189	-4.017	3.894	4.385	-1.3355	0.884	0.329	10256	0
GO:0016192	vesicle-mediated transport	0.01085	-2.517	-5.441	5.144	-1.3863	0.843	0.33	16192	0
GO:0009059	macromolecule biosynthetic process	0.19548	7.518	1.102	6.399	-2.0721	0.754	0.339	9059	0
GO:0044249	cellular biosynthetic process	0.30048	null	null	6.586	-2.0079	0.801	0.556	9059	1
GO:0051641	cellular localization	0.02041	-1.74	-5.855	5.418	-2.1186	0.84	0.342	51641	0
GO:0006396	RNA processing	0.0321	5.914	-1.602	5.615	-2.8182	0.7	0.373	6396	0
GO:0016070	RNA metabolic process	0.15951	6.134	-0.874	6.311	-1.5528	0.691	0.459	16070	0

## Sheet: (D) 3H
GO.ID	Term	frequency	plot_X	plot_Y	plot_size	log10 p-value	uniqueness	dispensability	representative	eliminated
GO:0006914	autophagy	0.0023	-3.023	-0.648	4.47	-1.3265	0.953	0	6914	0
GO:0009743	response to carbohydrate	0.00041	-2.823	-5.785	3.726	-2.8794	0.864	0	9743	0
GO:0010182	sugar mediated signaling pathway	5e-05	null	null	2.823	-1.6724	0.79	0.801	9743	1
GO:0000303	response to superoxide	0.00122	null	null	4.196	-1.6724	0.836	0.727	9743	1
GO:0009744	response to sucrose	7e-05	null	null	2.952	-1.8371	0.87	0.607	9743	1
GO:0010157	response to chlorate	0	null	null	1.771	-1.4008	0.872	0.524	9743	1
GO:0046686	response to cadmium ion	0.00027	null	null	3.534	-1.4559	0.868	0.768	9743	1
GO:0010038	response to metal ion	0.00132	null	null	4.229	-1.5784	0.859	0.86	9743	1
GO:0009987	cellular process	0.6378	-0.108	2.133	6.913	-2.0975	0.994	0	9987	0
GO:0030163	protein catabolic process	0.00997	6.968	-3.753	5.107	-5.1249	0.781	0	30163	0
GO:0019941	modification-dependent protein catabolic process	0.00612	null	null	4.895	-2.2132	0.75	0.967	30163	1
GO:0006401	RNA catabolic process	0.00395	null	null	4.705	-1.3265	0.757	0.828	30163	1
GO:0051603	proteolysis involved in cellular protein catabolic process	0.00759	null	null	4.988	-2.6819	0.747	0.813	30163	1
GO:0006511	ubiquitin-dependent protein catabolic process	0.00584	null	null	4.874	-1.5262	0.751	0.985	30163	1
GO:0031146	SCF-dependent proteasomal ubiquitin-dependent protein catabolic process	0.00022	null	null	3.447	-1.4008	0.801	0.592	30163	1
GO:0010498	proteasomal protein catabolic process	0.00267	null	null	4.535	-1.5379	0.766	0.893	30163	1
GO:0032502	developmental process	0.02812	-4.355	-2.963	5.557	-3.1135	0.983	0	32502	0
GO:0040007	growth	0.00317	-0.875	-1.59	4.609	-1.6494	0.983	0	40007	0
GO:0042254	ribosome biogenesis	0.01422	-6.353	0.917	5.261	-1.4574	0.951	0	42254	0
GO:0044403	symbiosis, encompassing mutualism through parasitism	0.00168	-2.208	2.179	4.335	-1.3664	0.983	0	44403	0
GO:0048364	root development	0.00029	-5.514	1.883	3.573	-2.7212	0.785	0	48364	0
GO:0048528	post-embryonic root development	5e-05	null	null	2.829	-1.6245	0.794	0.922	48364	1
GO:0048527	lateral root development	5e-05	null	null	2.79	-1.702	0.795	0.962	48364	1
GO:0030154	cell differentiation	0.01133	null	null	5.162	-2.0301	0.729	0.802	48364	1
GO:0010102	lateral root morphogenesis	3e-05	null	null	2.528	-1.9792	0.793	0.871	48364	1
GO:0009791	post-embryonic development	0.00163	null	null	4.32	-2.2741	0.801	0.676	48364	1
GO:0007275	multicellular organism development	0.01559	null	null	5.301	-2.3696	0.772	0.859	48364	1
GO:0000902	cell morphogenesis	0.00948	null	null	5.085	-1.8576	0.711	0.851	48364	1
GO:0000904	cell morphogenesis involved in differentiation	0.00188	null	null	4.382	-1.7368	0.735	0.685	48364	1
GO:0009653	anatomical structure morphogenesis	0.01542	null	null	5.296	-2.3799	0.817	0.581	48364	1
GO:0010015	root morphogenesis	0.00011	null	null	3.139	-2.5072	0.789	0.942	48364	1
GO:0050658	RNA transport	0.001	-3.511	5.307	4.107	-5.3098	0.871	0	50658	0
GO:0015031	protein transport	0.02251	null	null	5.461	-3.7959	0.863	0.634	50658	1
GO:0051028	mRNA transport	0.00075	null	null	3.986	-4.4559	0.873	0.979	50658	1
GO:0015833	peptide transport	0.00298	null	null	4.582	-3.585	0.885	0.658	50658	1
GO:0015931	nucleobase-containing compound transport	0.00198	null	null	4.404	-4.6576	0.888	0.604	50658	1
GO:0008104	protein localization	0.02626	null	null	5.527	-3.5686	0.874	0.912	50658	1
GO:0050790	regulation of catalytic activity	0.01575	3.423	-6.361	5.306	-1.575	0.879	0	50790	0
GO:0051973	positive regulation of telomerase activity	7e-05	null	null	2.957	-1.4008	0.79	0.582	50790	1
GO:0043407	negative regulation of MAP kinase activity	0.00022	null	null	3.444	-1.4008	0.635	0.845	50790	1
GO:0035067	negative regulation of histone acetylation	7e-05	null	null	2.954	-1.4008	0.747	0.676	50790	1
GO:0045736	negative regulation of cyclin-dependent protein serine/threonine kinase activity	7e-05	null	null	2.926	-1.4008	0.718	0.579	50790	1
GO:0006807	nitrogen compound metabolic process	0.38744	0.66	-4.241	6.696	-5.5528	0.963	0.025	6807	0
GO:0009088	threonine biosynthetic process	0.00126	4.331	5.586	4.208	-2.7122	0.779	0.055	9088	0
GO:0006566	threonine metabolic process	0.00167	null	null	4.332	-2.7122	0.789	0.727	9088	1
GO:0009067	aspartate family amino acid biosynthetic process	0.00715	null	null	4.963	-1.5262	0.75	0.839	9088	1
GO:0009058	biosynthetic process	0.31611	-5.326	-1.154	6.608	-3.7696	0.963	0.066	9058	0
GO:0044238	primary metabolic process	0.53743	-6.289	-2.073	6.839	-3.2218	0.964	0.089	44238	0
GO:0044237	cellular metabolic process	0.53061	1.29	-0.561	6.833	-2.6073	0.925	0.111	44237	0
GO:0006396	RNA processing	0.0321	6.511	0.177	5.615	-4.5086	0.791	0.14	6396	0
GO:0016049	cell growth	0.00153	2.077	7.401	4.294	-1.6836	0.857	0.142	16049	0
GO:0048589	developmental growth	0.00177	null	null	4.356	-1.5089	0.793	0.895	16049	1
GO:0009060	aerobic respiration	0.00618	2.327	6.687	4.899	-1.575	0.854	0.162	9060	0
GO:0042964	thioredoxin biosynthetic process	0.02691	7.902	0.776	5.538	-1.4008	0.833	0.2	42964	0
GO:0008284	positive regulation of cell proliferation	0.00151	3.194	-6.819	4.288	-1.4008	0.853	0.237	8284	0
GO:0046907	intracellular transport	0.01564	-2.177	6.234	5.302	-3.3188	0.888	0.258	46907	0
GO:0006886	intracellular protein transport	0.01199	null	null	5.187	-2.5654	0.853	0.937	46907	1
GO:0048209	regulation of vesicle targeting, to, from or within Golgi	2e-05	null	null	2.43	-1.4008	0.801	0.538	46907	1
GO:0006233	dTDP biosynthetic process	0.00043	5.63	4.384	3.737	-1.4008	0.789	0.274	6233	0
GO:0046087	cytidine metabolic process	0.00029	null	null	3.566	-1.4008	0.813	0.662	6233	1
GO:0009972	cytidine deamination	0.00027	null	null	3.538	-1.4008	0.75	0.566	6233	1
GO:0006887	exocytosis	0.0021	-0.496	6.288	4.43	-1.9792	0.805	0.277	6887	0
GO:0048278	vesicle docking	0.0008	null	null	4.013	-1.8371	0.813	0.95	6887	1
GO:0006904	vesicle docking involved in exocytosis	0.0006	null	null	3.89	-1.8371	0.815	0.713	6887	1
GO:0009966	regulation of signal transduction	0.00857	0.705	-6.386	5.041	-2.3161	0.751	0.294	9966	0
GO:0009787	regulation of abscisic acid-activated signaling pathway	5e-05	null	null	2.769	-2.3372	0.771	0.628	9966	1
GO:0009788	negative regulation of abscisic acid-activated signaling pathway	3e-05	null	null	2.525	-1.4008	0.745	0.969	9966	1
GO:0009968	negative regulation of signal transduction	0.00275	null	null	4.548	-1.8371	0.728	0.87	9966	1
GO:0006783	heme biosynthetic process	0.00244	4.947	4.509	4.496	-1.6724	0.784	0.312	6783	0
GO:0031539	positive regulation of anthocyanin metabolic process	0	null	null	1.301	-1.4008	0.861	0.546	6783	1
GO:0051246	regulation of protein metabolic process	0.01551	5.362	-4.501	5.299	-4.4815	0.779	0.314	51246	0
GO:0080090	regulation of primary metabolic process	0.11675	null	null	6.175	-1.5996	0.808	0.593	51246	1
GO:0009059	macromolecule biosynthetic process	0.19548	7.57	-0.074	6.399	-4.7212	0.835	0.316	9059	0
GO:0044249	cellular biosynthetic process	0.30048	null	null	6.586	-4.3279	0.859	0.556	9059	1
GO:0016192	vesicle-mediated transport	0.01085	-2.258	5.747	5.144	-2.054	0.911	0.33	16192	0
GO:0009408	response to heat	0.00166	-1.753	-6.128	4.328	-2.2269	0.878	0.331	9408	0
GO:0009266	response to temperature stimulus	0.00213	null	null	4.436	-2.0872	0.883	0.818	9408	1
GO:0009630	gravitropism	4e-05	null	null	2.683	-1.3265	0.898	0.619	9408	1
GO:0010099	regulation of photomorphogenesis	1e-05	null	null	2.223	-1.6724	0.717	0.582	9408	1
GO:0019538	protein metabolic process	0.18489	7.705	-2.101	6.375	-4.4559	0.865	0.339	19538	0
GO:0051641	cellular localization	0.02041	-2.787	5.66	5.418	-3.6198	0.909	0.342	51641	0
GO:0008380	RNA splicing	0.00413	5.848	0.412	4.725	-3.1192	0.812	0.346	8380	0
GO:0006402	mRNA catabolic process	0.00232	null	null	4.475	-1.4244	0.748	0.852	8380	1
GO:0006397	mRNA processing	0.00561	null	null	4.857	-2.7375	0.787	0.624	8380	1
GO:0000398	mRNA splicing, via spliceosome	0.00315	null	null	4.607	-1.6724	0.791	0.876	8380	1
GO:0000184	nuclear-transcribed mRNA catabolic process, nonsense-mediated decay	0.0003	null	null	3.588	-2.0472	0.779	0.721	8380	1
GO:0040029	regulation of gene expression, epigenetic	0.0013	4.539	-4.872	4.224	-1.3118	0.826	0.35	40029	0
GO:0010288	response to lead ion	1e-05	-2.954	-5.386	2.17	-1.4008	0.884	0.352	10288	0
GO:0010091	trichome branching	1e-05	-5.266	1.991	2.267	-2.5214	0.775	0.371	10091	0
GO:0048767	root hair elongation	3e-05	null	null	2.556	-1.3265	0.729	0.876	10091	1
GO:0010090	trichome morphogenesis	3e-05	null	null	2.617	-2.0915	0.767	0.932	10091	1
GO:0001736	establishment of planar polarity	0.00019	null	null	3.379	-1.4008	0.815	0.536	10091	1
GO:0010026	trichome differentiation	4e-05	null	null	2.76	-1.5528	0.777	0.848	10091	1
GO:0009628	response to abiotic stimulus	0.00571	-1.432	-6.529	4.865	-1.6442	0.899	0.372	9628	0
GO:0016071	mRNA metabolic process	0.00798	6.895	1.784	5.01	-3.2007	0.832	0.373	16071	0
GO:0000372	Group I intron splicing	2e-05	4.301	-0.465	2.318	-1.4008	0.861	0.403	372	0
GO:0019277	UDP-N-acetylgalactosamine biosynthetic process	0.00041	6.812	3.982	3.72	-1.4008	0.861	0.41	19277	0
GO:0006417	regulation of translation	0.00692	5.616	-1.527	4.948	-3.0269	0.66	0.415	6417	0
GO:0031047	gene silencing by RNA	0.00089	null	null	4.056	-1.3922	0.721	0.838	6417	1
GO:0001932	regulation of protein phosphorylation	0.0043	null	null	4.742	-1.8371	0.736	0.797	6417	1
GO:0006520	cellular amino acid metabolic process	0.05591	null	null	5.856	-2.2899	0.745	0.69	6417	1
GO:0035194	posttranscriptional gene silencing by RNA	0.00028	null	null	3.561	-2.2269	0.727	0.746	6417	1
GO:0035195	gene silencing by miRNA	0.0002	null	null	3.407	-1.4244	0.672	0.972	6417	1
GO:0035281	pre-miRNA export from nucleus	0	null	null	1.505	-1.4008	0.665	0.769	6417	1
GO:0006412	translation	0.05686	null	null	5.863	-9.6198	0.694	0.729	6417	1
GO:0006418	tRNA aminoacylation for protein translation	0.01099	null	null	5.149	-1.4298	0.656	0.57	6417	1
GO:0006414	translational elongation	0.00777	null	null	4.999	-1.4244	0.745	0.577	6417	1
GO:0008652	cellular amino acid biosynthetic process	0.02932	null	null	5.575	-1.3165	0.73	0.677	6417	1
GO:0016441	posttranscriptional gene silencing	0.0003	null	null	3.585	-2.1439	0.731	0.815	6417	1
GO:0043039	tRNA aminoacylation	0.01124	null	null	5.159	-1.4044	0.716	0.986	6417	1
GO:0042594	response to starvation	0.00109	-2.071	-6.271	4.147	-2.1439	0.897	0.445	42594	0
GO:0044267	cellular protein metabolic process	0.14293	6.897	-2.284	6.263	-5.1938	0.786	0.45	44267	0
GO:0016070	RNA metabolic process	0.15951	6.529	0.871	6.311	-3.9586	0.788	0.459	16070	0
GO:0046900	tetrahydrofolylpolyglutamate metabolic process	0.00068	4.187	5.06	3.941	-1.4008	0.791	0.465	46900	0
GO:0018401	peptidyl-proline hydroxylation to 4-hydroxy-L-proline	1e-05	null	null	2.196	-1.4008	0.801	0.517	46900	1
GO:0006810	transport	0.17616	-2.613	5.972	6.354	-1.8483	0.89	0.489	6810	0
