# Supplementary material for: Systematic evaluation of chromatin immunoprecipitation sequencing to study histone occupancy in dormancy transitions of grapevine buds
Source: Tree Physiol. 2023 Jan 13;43(4):675–89. doi: 10.1093/treephys/tpac146 (PMC10094961; doi:10.1093/treephys/tpac146)
Supplement: SuppTable5_5W3H-Intersection_tpac146 [file supptable5_5w3h-intersection_tpac146.xlsx]

## Sheet: Legend
Supplementary Table S5. Venn diagram analysis and gene ontology enrichment of gene identifier found in May (5W) and hydrogen cyanamide treatement (3H) buds. Venn diagram analysis was done in R using Venn package. Gene Ontology enrichment was done in R using topGO (Alexa and Rahnenfuhrer, 2010) significant category was filtered by FDR P<0.05 in a Fisher's exact test and redundant category was redu…
This worksheet is composed by different sheets that refer to the following:
(a)	List of gene commonly found in May and H2CN2 treated buds (Venn diagram result)
(b)	List of enriched category of gene listed in (a)
(c)	Representative gene associated with category related with flowering time, developmental process, and signalling

## Sheet: (a) 5W-3H_inters
Vv.ID	At.ID	Functional.annotation	briefname..EC.or.Kegg.ID	Network	Functionnal.category	Functionnal.category.1	Functionnal.category.2	Functionnal.category.3	Functionnal.category.4	Functionnal.category.5	Functionnal.category.6	Functionnal.category.7	Gene.Ontology	Plant.Ontology
VIT_18s0001g08130	AT1G27595	Enhanced silencing phenotype 4 ESP4 symplekin	K06100	vv23015mRNA_surveillance_pathway	Cellular process	Metabolism.Primary metabolism.Nucleobase, nucleoside, nucleotide, nucleic acid metabolism.Nucleic acid metabolism.RNA metabolism.RNA catabolism.RNA surveillance							0	PO:0000230;inflorescence meristem;S|PO:0000084;sperm cell;S|PO:0009031;sepal;S|PO:0009030;carpel;S|PO:0009047;stem;S|PO:0009009;embryo;S|PO:0000037;shoot apex;S|PO:0009005;root;S|PO:0009046;flower;S|PO:0008034;leaf whorl;S|PO:0009025;leaf;S|PO:0020091;male gametophyte;S|PO:0007616;4 anthesis;G|PO:0001078;E expanded cotyledon stage;G|PO:0007611;petal differentiation and expansion stage;G|PO:000712…
VIT_19s0027g01670	AT4G19600	Cyclin-T1-4	CYCT1_4	vv44110Cell_cycle	Cellular process.Cell growth and death	Regulation overview.Regulation of cell cycle							GO:0010090;trichome morphogenesis;P|GO:0050792;regulation of viral reproduction;P|GO:0051301;cell division;P|GO:0009615;response to virus;P|GO:0048366;leaf development;P|GO:0007049;cell cycle;P|GO:0009908;flower development;P	PO:0000230;inflorescence meristem;S|PO:0008019;leaf lamina base;S|PO:0020100;hypocotyl;S|PO:0000084;sperm cell;S|PO:0020030;cotyledon;S|PO:0000005;cultured cell;S|PO:0009052;pedicel;S|PO:0000013;cauline leaf;S|PO:0009009;embryo;S|PO:0000037;shoot apex;S|PO:0009046;flower;S|PO:0020091;male gametophyte;S|PO:0009006;shoot;S|PO:0020038;petiole;S|PO:0009029;stamen;S|PO:0009032;petal;S|PO:0006345;polle…
VIT_07s0005g03930	AT2G33430	Developmental protein DAG, plastid			Cellular process.Cell growth and death								0	PO:0000230;inflorescence meristem;S|PO:0008019;leaf lamina base;S|PO:0000084;sperm cell;S|PO:0020100;hypocotyl;S|PO:0020030;cotyledon;S|PO:0000005;cultured cell;S|PO:0009052;pedicel;S|PO:0000013;cauline leaf;S|PO:0009009;embryo;S|PO:0009046;flower;S|PO:0000037;shoot apex;S|PO:0020091;male gametophyte;S|PO:0009006;shoot;S|PO:0020038;petiole;S|PO:0009029;stamen;S|PO:0009032;petal;S|PO:0009010;seed;…
VIT_02s0012g01930	AT1G32230	RCD1 (radical-induced cell death1)			Cellular process.Cell growth and death.Cell death								GO:0006970;response to osmotic stress;P|GO:0006809;nitric oxide biosynthetic process;P|GO:0009790;embryonic development;P|GO:0000303;response to superoxide;P|GO:0003950;NAD+ ADP-ribosyltransferase activity;F|GO:0005515;protein binding;F|GO:0009414;response to water deprivation;P|GO:0009867;jasmonic acid mediated signaling pathway;P|GO:0012501;programmed cell death;P|GO:0006979;response to oxidati…	PO:0000230;inflorescence meristem;S|PO:0008019;leaf lamina base;S|PO:0020100;hypocotyl;S|PO:0000003;whole plant;S|PO:0000084;sperm cell;S|PO:0020030;cotyledon;S|PO:0009052;pedicel;S|PO:0000013;cauline leaf;S|PO:0009009;embryo;S|PO:0000037;shoot apex;S|PO:0009046;flower;S|PO:0020091;male gametophyte;S|PO:0009006;shoot;S|PO:0020038;petiole;S|PO:0009029;stamen;S|PO:0009032;petal;S|PO:0006345;pollen …
VIT_01s0137g00300	AT1G13160	SDA1	SDA1	vv44810Regulation_of_actin_cytoskeleton	Cellular process.Cellular component organization and biogenesis.Cytoskeleton organization and biogenesis								GO:0005488;binding;F	PO:0000230;inflorescence meristem;S|PO:0008019;leaf lamina base;S|PO:0020100;hypocotyl;S|PO:0009052;pedicel;S|PO:0000013;cauline leaf;S|PO:0009046;flower;S|PO:0000037;shoot apex;S|PO:0009009;embryo;S|PO:0009006;shoot;S|PO:0020038;petiole;S|PO:0009029;stamen;S|PO:0009032;petal;S|PO:0009010;seed;S|PO:0020137;leaf apex;S|PO:0009031;sepal;S|PO:0009030;carpel;S|PO:0009047;stem;S|PO:0009005;root;S|PO:0…
VIT_01s0137g00280	AT1G13180	Actin related protein 3	ARP3	vv44810Regulation_of_actin_cytoskeleton	Cellular process.Cellular component organization and biogenesis.Cytoskeleton organization and biogenesis.Actin organization and biogenesis								GO:0005515;protein binding;F|GO:0003779;actin binding;F|GO:0005856;cytoskeleton;C|GO:0005524;ATP binding;F|GO:0030833;regulation of actin filament polymerization;P	PO:0005052;callus;S|PO:0000230;inflorescence meristem;S|PO:0009088;seed coat;S|PO:0008019;leaf lamina base;S|PO:0020100;hypocotyl;S|PO:0000084;sperm cell;S|PO:0020030;cotyledon;S|PO:0000282;trichome;S|PO:0000005;cultured cell;S|PO:0009052;pedicel;S|PO:0000013;cauline leaf;S|PO:0009009;embryo;S|PO:0000037;shoot apex;S|PO:0009046;flower;S|PO:0020003;ovule;S|PO:0020091;male gametophyte;S|PO:0009006;…
VIT_08s0007g06190	AT3G57890	Tubulin-specific chaperone C	TFCC	vv44810Regulation_of_actin_cytoskeleton	Cellular process.Cellular component organization and biogenesis.Cytoskeleton organization and biogenesis.Microtubule organization and biogenesis								GO:0005488;binding;F	PO:0000230;inflorescence meristem;S|PO:0008019;leaf lamina base;S|PO:0020100;hypocotyl;S|PO:0020030;cotyledon;S|PO:0009052;pedicel;S|PO:0000013;cauline leaf;S|PO:0009009;embryo;S|PO:0009046;flower;S|PO:0000037;shoot apex;S|PO:0020091;male gametophyte;S|PO:0009006;shoot;S|PO:0020038;petiole;S|PO:0009029;stamen;S|PO:0009032;petal;S|PO:0006345;pollen tube;S|PO:0000293;guard cell;S|PO:0020137;leaf ap…
VIT_02s0025g02090	AT4G10840	Kinesin light chain	K10407	vv44810Regulation_of_actin_cytoskeleton	Cellular process.Cellular component organization and biogenesis.Cytoskeleton organization and biogenesis.Microtubule organization and biogenesis.Microtubule-driven movement								GO:0005886;plasma membrane;C|GO:0005488;binding;F	PO:0000230;inflorescence meristem;S|PO:0008019;leaf lamina base;S|PO:0020100;hypocotyl;S|PO:0020030;cotyledon;S|PO:0000005;cultured cell;S|PO:0009052;pedicel;S|PO:0000013;cauline leaf;S|PO:0009009;embryo;S|PO:0000037;shoot apex;S|PO:0009046;flower;S|PO:0020091;male gametophyte;S|PO:0009006;shoot;S|PO:0020038;petiole;S|PO:0009029;stamen;S|PO:0009032;petal;S|PO:0006345;pollen tube;S|PO:0009010;seed…
VIT_14s0006g02240	AT5G17380	2-hydroxyacyl-CoA lyase 1	K12261	vv44146Peroxisome	Cellular process.Cellular component organization and biogenesis.Organelle organization and biogenesis.Peroxisome organization and biogenesis	Cellular process.Cellular transport							GO:0003824;catalytic activity;F|GO:0016829;lyase activity;F|GO:0000287;magnesium ion binding;F|GO:0016830;carbon-carbon lyase activity;F|GO:0008949;oxalyl-CoA decarboxylase activity;F|GO:0030976;thiamin pyrophosphate binding;F|GO:0016740;transferase activity;F	PO:0000230;inflorescence meristem;S|PO:0008019;leaf lamina base;S|PO:0020100;hypocotyl;S|PO:0020030;cotyledon;S|PO:0009052;pedicel;S|PO:0000013;cauline leaf;S|PO:0009009;embryo;S|PO:0009046;flower;S|PO:0000037;shoot apex;S|PO:0020091;male gametophyte;S|PO:0009006;shoot;S|PO:0020038;petiole;S|PO:0009029;stamen;S|PO:0009032;petal;S|PO:0000293;guard cell;S|PO:0009031;sepal;S|PO:0020137;leaf apex;S|P…
VIT_15s0046g01120	AT2G37990	Ribosome biogenesis regulatory protein (RRS1)			Cellular process.Cellular component organization and biogenesis.Ribosome organization and biogenesis								GO:0005730;nucleolus;C|GO:0042254;ribosome biogenesis;P|GO:0005634;nucleus;C	PO:0000230;inflorescence meristem;S|PO:0008019;leaf lamina base;S|PO:0020100;hypocotyl;S|PO:0000084;sperm cell;S|PO:0020030;cotyledon;S|PO:0009052;pedicel;S|PO:0000013;cauline leaf;S|PO:0009009;embryo;S|PO:0000037;shoot apex;S|PO:0009046;flower;S|PO:0020091;male gametophyte;S|PO:0009006;shoot;S|PO:0020038;petiole;S|PO:0009029;stamen;S|PO:0009032;petal;S|PO:0020137;leaf apex;S|PO:0009010;seed;S|PO…
VIT_12s0035g00280	AT1G10950	Endomembrane protein 70	EMP70		Cellular process.Cellular transport.Protein trafficking								GO:0016021;integral to membrane;C|GO:0016020;membrane;C|GO:0005794;Golgi apparatus;C	PO:0000230;inflorescence meristem;S|PO:0008019;leaf lamina base;S|PO:0000084;sperm cell;S|PO:0020100;hypocotyl;S|PO:0020030;cotyledon;S|PO:0000005;cultured cell;S|PO:0009052;pedicel;S|PO:0000013;cauline leaf;S|PO:0009009;embryo;S|PO:0009046;flower;S|PO:0000037;shoot apex;S|PO:0020091;male gametophyte;S|PO:0009006;shoot;S|PO:0020038;petiole;S|PO:0009029;stamen;S|PO:0009032;petal;S|PO:0006345;polle…
VIT_12s0057g01530	AT4G12650	Endomembrane protein 70, TM4 ;	EMP70		Cellular process.Cellular transport.Protein trafficking								GO:0016021;integral to membrane;C	PO:0000230;inflorescence meristem;S|PO:0008019;leaf lamina base;S|PO:0000084;sperm cell;S|PO:0020100;hypocotyl;S|PO:0020030;cotyledon;S|PO:0000005;cultured cell;S|PO:0009052;pedicel;S|PO:0000013;cauline leaf;S|PO:0009009;embryo;S|PO:0009046;flower;S|PO:0000037;shoot apex;S|PO:0020091;male gametophyte;S|PO:0009006;shoot;S|PO:0020038;petiole;S|PO:0009029;stamen;S|PO:0009032;petal;S|PO:0006345;polle…
VIT_08s0040g02130	AT3G09740	Syntaxin of plants SYP7	K08506	vv24130SNARE_interactions_in_vesicular_transport	Cellular process.Cellular transport.Protein trafficking.Vesicle-mediated trafficking.SNARE interactions in vesicular transport								GO:0005886;plasma membrane;C|GO:0016021;integral to membrane;C|GO:0006810;transport;P|GO:0008565;protein transporter activity;F|GO:0006886;intracellular protein transport;P|GO:0016020;membrane;C|GO:0006612;protein targeting to membrane;P|GO:0005484;SNAP receptor activity;F|GO:0015031;protein transport;P	PO:0005052;callus;S|PO:0000230;inflorescence meristem;S|PO:0008019;leaf lamina base;S|PO:0000084;sperm cell;S|PO:0020100;hypocotyl;S|PO:0020030;cotyledon;S|PO:0000005;cultured cell;S|PO:0009052;pedicel;S|PO:0000013;cauline leaf;S|PO:0009009;embryo;S|PO:0000037;shoot apex;S|PO:0009046;flower;S|PO:0020091;male gametophyte;S|PO:0009006;shoot;S|PO:0020038;petiole;S|PO:0009029;stamen;S|PO:0009032;peta…
VIT_18s0001g15600	AT1G77140	Vacuolar protein sorting 45	VPS45	vv24130SNARE_interactions_in_vesicular_transport	Cellular process.Cellular transport.Protein trafficking.Vesicle-mediated trafficking.SNARE interactions in vesicular transport								GO:0019898;extrinsic to membrane;C|GO:0006810;transport;P|GO:0006886;intracellular protein transport;P|GO:0016020;membrane;C|GO:0005802;trans-Golgi network;C|GO:0005515;protein binding;F|GO:0016192;vesicle-mediated transport;P|GO:0015031;protein transport;P|GO:0009705;plant-type vacuole membrane;C|GO:0006904;vesicle docking during exocytosis;P|GO:0005794;Golgi apparatus;C	PO:0000230;inflorescence meristem;S|PO:0008019;leaf lamina base;S|PO:0020100;hypocotyl;S|PO:0000084;sperm cell;S|PO:0020030;cotyledon;S|PO:0009052;pedicel;S|PO:0000013;cauline leaf;S|PO:0009009;embryo;S|PO:0000037;shoot apex;S|PO:0009046;flower;S|PO:0020091;male gametophyte;S|PO:0009006;shoot;S|PO:0020038;petiole;S|PO:0009029;stamen;S|PO:0009032;petal;S|PO:0020137;leaf apex;S|PO:0009010;seed;S|PO…
VIT_04s0008g05650	AT4G32150	Vesicle-associated membrane protein 7	K08515	vv24130SNARE_interactions_in_vesicular_transport vv50101Channels_and_pores	Cellular process.Cellular transport.Protein trafficking.Vesicle-mediated trafficking.SNARE interactions in vesicular transport	Transport overview.Channels and pores.Vesicle Fusion Pores.Synaptosomal Vesicle Fusion Pore							GO:0005886;plasma membrane;C|GO:0016021;integral to membrane;C|GO:0006810;transport;P|GO:0016020;membrane;C|GO:0046909;intermembrane transport;P|GO:0009651;response to salt stress;P|GO:0005773;vacuole;C|GO:0016192;vesicle-mediated transport;P|GO:0015031;protein transport;P|GO:0005774;vacuolar membrane;C|GO:0006944;membrane fusion;P	PO:0000230;inflorescence meristem;S|PO:0008019;leaf lamina base;S|PO:0000084;sperm cell;S|PO:0020100;hypocotyl;S|PO:0020030;cotyledon;S|PO:0000005;cultured cell;S|PO:0009052;pedicel;S|PO:0000013;cauline leaf;S|PO:0009009;embryo;S|PO:0000037;shoot apex;S|PO:0009046;flower;S|PO:0020091;male gametophyte;S|PO:0009006;shoot;S|PO:0020038;petiole;S|PO:0009029;stamen;S|PO:0009032;petal;S|PO:0006345;polle…
VIT_14s0081g00440	AT3G04610	FLK (flowering locus KH domain)	FLK	vv30009Flower_development	Development.Reproductive development.Flower development	Metabolism.Primary metabolism.Nucleobase, nucleoside, nucleotide, nucleic acid metabolism.Nucleic acid metabolism.RNA metabolism.RNA processing.mRNA processing							GO:0009911;positive regulation of flower development;P|GO:0003723;RNA binding;F|GO:0005634;nucleus;C	PO:0000230;inflorescence meristem;S|PO:0008019;leaf lamina base;S|PO:0000084;sperm cell;S|PO:0020100;hypocotyl;S|PO:0020030;cotyledon;S|PO:0009052;pedicel;S|PO:0000013;cauline leaf;S|PO:0009009;embryo;S|PO:0009046;flower;S|PO:0000037;shoot apex;S|PO:0020091;male gametophyte;S|PO:0009006;shoot;S|PO:0020038;petiole;S|PO:0009029;stamen;S|PO:0009032;petal;S|PO:0006345;pollen tube;S|PO:0000293;guard c…
VIT_14s0030g00720		FRL2 (FRIGIDA like 2)	FRL	vv30009Flower_development	Development.Reproductive development.Flower development	Metabolism.Primary metabolism.Nucleobase, nucleoside, nucleotide, nucleic acid metabolism.Nucleic acid metabolism.RNA metabolism.RNA processing.mRNA processing							0	0
VIT_01s0011g02120	AT5G23150	HUA2 (enhancer of AG-4 2)	HUA2	vv30009Flower_development	Development.Reproductive development.Flower development								GO:0009910;negative regulation of flower development;P|GO:0048510;regulation of timing of transition from vegetative to reproductive phase;P|GO:0048497;maintenance of floral organ identity;P	PO:0000230;inflorescence meristem;S|PO:0008019;leaf lamina base;S|PO:0020100;hypocotyl;S|PO:0020030;cotyledon;S|PO:0009052;pedicel;S|PO:0000013;cauline leaf;S|PO:0009009;embryo;S|PO:0009046;flower;S|PO:0000037;shoot apex;S|PO:0020091;male gametophyte;S|PO:0009006;shoot;S|PO:0020038;petiole;S|PO:0009029;stamen;S|PO:0009032;petal;S|PO:0006345;pollen tube;S|PO:0020137;leaf apex;S|PO:0009010;seed;S|P…
VIT_17s0000g09980	AT3G48430	REF6 (relative of early flowering 6)	REF6	vv30009Flower_development vv60038Jumonji	Development.Reproductive development.Flower development	Regulation overview.Regulation of gene expression.Regulation of transcription.Transcription factor.Jumonji family transcription factor							GO:0003676;nucleic acid binding;F|GO:0008270;zinc ion binding;F|GO:0048366;leaf development;P|GO:0005622;intracellular;C|GO:0005634;nucleus;C|GO:0009741;response to brassinosteroid stimulus;P|GO:0005515;protein binding;F|GO:0035067;negative regulation of histone acetylation;P|GO:0010228;vegetative to reproductive phase transition;P|GO:0033169;histone H3-K9 demethylation;P|GO:0009826;unidimensiona…	PO:0003011;root vascular system;S|PO:0000026;primary root tip;S|PO:0000005;cultured cell;S|PO:0000293;guard cell;S|PO:0020148;shoot apical meristem;S|PO:0000027;lateral root tip;S|PO:0020030;cotyledon;S|PO:0009025;leaf;S
VIT_17s0000g07160	AT5G61150	VIP4 (vernalization independence 4)	VIP4	vv30009Flower_development	Development.Reproductive development.Flower development								GO:0009910;negative regulation of flower development;P|GO:0010048;vernalization response;P|GO:0005829;cytosol;C	PO:0000230;inflorescence meristem;S|PO:0008019;leaf lamina base;S|PO:0020100;hypocotyl;S|PO:0020030;cotyledon;S|PO:0000005;cultured cell;S|PO:0009052;pedicel;S|PO:0000013;cauline leaf;S|PO:0009009;embryo;S|PO:0000037;shoot apex;S|PO:0009046;flower;S|PO:0020091;male gametophyte;S|PO:0009006;shoot;S|PO:0020038;petiole;S|PO:0009029;stamen;S|PO:0009032;petal;S|PO:0000293;guard cell;S|PO:0020137;leaf …
VIT_04s0023g01900	AT2G18330	AAA-type ATPase			Diverse functions.Gene family with diverse functions.AAA-type ATPase domain family								GO:0008568;microtubule-severing ATPase activity;F|GO:0000166;nucleotide binding;F|GO:0017111;nucleoside-triphosphatase activity;F|GO:0005524;ATP binding;F|GO:0016787;hydrolase activity;F	PO:0005052;callus;S|PO:0000230;inflorescence meristem;S|PO:0008019;leaf lamina base;S|PO:0020100;hypocotyl;S|PO:0020030;cotyledon;S|PO:0009052;pedicel;S|PO:0000013;cauline leaf;S|PO:0009009;embryo;S|PO:0000037;shoot apex;S|PO:0009046;flower;S|PO:0020091;male gametophyte;S|PO:0009006;shoot;S|PO:0020038;petiole;S|PO:0009029;stamen;S|PO:0009032;petal;S|PO:0020137;leaf apex;S|PO:0009010;seed;S|PO:000…
VIT_18s0089g00060	AT1G72920	TIR-NBS disease resistance			Diverse functions.Gene family with diverse functions.NBS-LRR superfamily	Response to stimulus.Stress response.Biotic stress response							GO:0007165;signal transduction;P|GO:0004888;transmembrane receptor activity;F|GO:0006915;apoptosis;P|GO:0005524;ATP binding;F|GO:0045087;innate immune response;P|GO:0031224;intrinsic to membrane;C	PO:0000230;inflorescence meristem;S|PO:0008019;leaf lamina base;S|PO:0020100;hypocotyl;S|PO:0020030;cotyledon;S|PO:0009052;pedicel;S|PO:0000013;cauline leaf;S|PO:0009046;flower;S|PO:0000037;shoot apex;S|PO:0009009;embryo;S|PO:0020091;male gametophyte;S|PO:0009006;shoot;S|PO:0020038;petiole;S|PO:0009029;stamen;S|PO:0009032;petal;S|PO:0020137;leaf apex;S|PO:0009031;sepal;S|PO:0009030;carpel;S|PO:00…
VIT_14s0060g01120	AT4G01990	Pentatricopeptide (PPR) repeat			Diverse functions.Gene family with diverse functions.Pentatricopeptide domain family								GO:0005488;binding;F|GO:0005739;mitochondrion;C	PO:0000230;inflorescence meristem;S|PO:0008019;leaf lamina base;S|PO:0020100;hypocotyl;S|PO:0020030;cotyledon;S|PO:0000005;cultured cell;S|PO:0009052;pedicel;S|PO:0000013;cauline leaf;S|PO:0009009;embryo;S|PO:0009046;flower;S|PO:0000037;shoot apex;S|PO:0009006;shoot;S|PO:0009029;stamen;S|PO:0020038;petiole;S|PO:0009032;petal;S|PO:0020137;leaf apex;S|PO:0009031;sepal;S|PO:0009010;seed;S|PO:0009030…
VIT_04s0023g01460	AT4G36680	Pentatricopeptide (PPR) repeat membrane-associated salt-inducible protein			Diverse functions.Gene family with diverse functions.Pentatricopeptide domain family								GO:0005739;mitochondrion;C	PO:0000230;inflorescence meristem;S|PO:0008019;leaf lamina base;S|PO:0020100;hypocotyl;S|PO:0000084;sperm cell;S|PO:0020030;cotyledon;S|PO:0009052;pedicel;S|PO:0000013;cauline leaf;S|PO:0009009;embryo;S|PO:0000037;shoot apex;S|PO:0009046;flower;S|PO:0020091;male gametophyte;S|PO:0009006;shoot;S|PO:0020038;petiole;S|PO:0009029;stamen;S|PO:0009032;petal;S|PO:0020137;leaf apex;S|PO:0009010;seed;S|PO…
VIT_17s0000g05090	AT5G60960	Pentatricopeptide (PPR) repeat-containing protein			Diverse functions.Gene family with diverse functions.Pentatricopeptide domain family								GO:0006810;transport;P|GO:0005215;transporter activity;F|GO:0016020;membrane;C|GO:0005739;mitochondrion;C	PO:0000230;inflorescence meristem;S|PO:0008019;leaf lamina base;S|PO:0020100;hypocotyl;S|PO:0020030;cotyledon;S|PO:0009052;pedicel;S|PO:0000013;cauline leaf;S|PO:0009009;embryo;S|PO:0009046;flower;S|PO:0000037;shoot apex;S|PO:0020091;male gametophyte;S|PO:0009006;shoot;S|PO:0020038;petiole;S|PO:0009029;stamen;S|PO:0009032;petal;S|PO:0009031;sepal;S|PO:0009010;seed;S|PO:0020137;leaf apex;S|PO:0009…
VIT_14s0060g02380	AT3G62770	Autophagy 18 ATG18d	ATG18	vv44140Regulation_of_autophagy	Metabolism.Cellular metabolism.Cellular catabolism.Autophagy								GO:0010149;senescence;P|GO:0042594;response to starvation;P|GO:0006914;autophagy;P	PO:0000230;inflorescence meristem;S|PO:0008019;leaf lamina base;S|PO:0000084;sperm cell;S|PO:0020100;hypocotyl;S|PO:0020030;cotyledon;S|PO:0009052;pedicel;S|PO:0000013;cauline leaf;S|PO:0009009;embryo;S|PO:0009046;flower;S|PO:0000037;shoot apex;S|PO:0020091;male gametophyte;S|PO:0009006;shoot;S|PO:0020038;petiole;S|PO:0009029;stamen;S|PO:0009032;petal;S|PO:0006345;pollen tube;S|PO:0020137;leaf ap…
VIT_11s0016g03890	AT4G13250	Short-chain dehydrogenase/reductase (SDR)			Metabolism.Cellular metabolism.Oxidation reduction.Alcohol dehydrogenase superfamily								GO:0047936;glucose 1-dehydrogenase activity;F|GO:0010304;PSII associated light-harvesting complex II catabolic process;P|GO:0008152;metabolic process;P|GO:0016491;oxidoreductase activity;F|GO:0003824;catalytic activity;F|GO:0009536;plastid;C|GO:0055114;oxidation reduction;P|GO:0015996;chlorophyll catabolic process;P|GO:0005488;binding;F|GO:0042170;plastid membrane;C	PO:0000230;inflorescence meristem;S|PO:0008019;leaf lamina base;S|PO:0020100;hypocotyl;S|PO:0020030;cotyledon;S|PO:0009052;pedicel;S|PO:0000013;cauline leaf;S|PO:0009009;embryo;S|PO:0009046;flower;S|PO:0000037;shoot apex;S|PO:0020091;male gametophyte;S|PO:0009006;shoot;S|PO:0020038;petiole;S|PO:0009029;stamen;S|PO:0009032;petal;S|PO:0009031;sepal;S|PO:0009010;seed;S|PO:0020137;leaf apex;S|PO:0009…
VIT_11s0016g02680	AT5G56680	Asparaginyl-tRNA synthetase, cytoplasmic 3	E6_1_1_22	vv10252Alanine_and_aspartate_metabolism vv20970Aminoacyl-tRNA_biosynthesis	Metabolism.Primary metabolism.Amino acid metabolism.Alanine and aspartate metabolism	Metabolism.Primary metabolism.Nucleobase, nucleoside, nucleotide, nucleic acid metabolism.Nucleic acid metabolism.RNA metabolism.tRNA metabolism.tRNA processing	Metabolism.Primary metabolism.Protein metabolism and modification.Protein synthesis.Translation.Amino acid activation						GO:0003676;nucleic acid binding;F|GO:0004816;asparagine-tRNA ligase activity;F|GO:0004812;aminoacyl-tRNA ligase activity;F|GO:0006418;tRNA aminoacylation for protein translation;P|GO:0005739;mitochondrion;C|GO:0009793;embryonic development ending in seed dormancy;P|GO:0006422;aspartyl-tRNA aminoacylation;P|GO:0016874;ligase activity;F|GO:0006421;asparaginyl-tRNA aminoacylation;P|GO:0005524;ATP bi…	PO:0000230;inflorescence meristem;S|PO:0008019;leaf lamina base;S|PO:0020100;hypocotyl;S|PO:0000084;sperm cell;S|PO:0020030;cotyledon;S|PO:0000005;cultured cell;S|PO:0009052;pedicel;S|PO:0000013;cauline leaf;S|PO:0009009;embryo;S|PO:0000037;shoot apex;S|PO:0009046;flower;S|PO:0009006;shoot;S|PO:0020091;male gametophyte;S|PO:0020038;petiole;S|PO:0009029;stamen;S|PO:0009032;petal;S|PO:0006345;polle…
VIT_15s0048g00350	AT2G45300	3-phosphoshikimate 1-carboxyvinyltransferase, chloroplast precursor	E2_5_1_19	vv10400Phenylalanine_tyrosine_and_tryptophan_biosynthesis	Metabolism.Primary metabolism.Amino acid metabolism.Aromatic amino acid metabolism.Aromatic amino acid biosynthesis	Metabolism.Cellular metabolism.Shikimate metabolism	Metabolism.Primary metabolism.Amino acid metabolism.Amino acid biosynthesis						GO:0003824;catalytic activity;F|GO:0009073;aromatic amino acid family biosynthetic process;P|GO:0016765;transferase activity, transferring alkyl or aryl (other than methyl) groups;F|GO:0008652;cellular amino acid biosynthetic process;P|GO:0016740;transferase activity;F|GO:0003866;3-phosphoshikimate 1-carboxyvinyltransferase activity;F	PO:0000293;guard cell;S
VIT_09s0002g02530	AT1G51720	NADP-specific glutamate dehydrogenase	E1_4_1_4	vv10251Glutamate_metabolism vv10910Nitrogen_metabolism	Metabolism.Primary metabolism.Amino acid metabolism.Glutamate metabolism.Glutamate catabolism	Metabolism.Cellular metabolism.Nitrogen and sulfur metabolism.Nitrogen metabolism	Metabolism.Primary metabolism.Amino acid metabolism.Amino acid catabolism						GO:0016491;oxidoreductase activity;F|GO:0003824;catalytic activity;F|GO:0006520;cellular amino acid metabolic process;P|GO:0004354;glutamate dehydrogenase (NADP+) activity;F|GO:0055114;oxidation reduction;P|GO:0005488;binding;F|GO:0008152;metabolic process;P	PO:0000230;inflorescence meristem;S|PO:0008019;leaf lamina base;S|PO:0020100;hypocotyl;S|PO:0020030;cotyledon;S|PO:0009052;pedicel;S|PO:0000013;cauline leaf;S|PO:0009009;embryo;S|PO:0009046;flower;S|PO:0000037;shoot apex;S|PO:0020091;male gametophyte;S|PO:0009006;shoot;S|PO:0020038;petiole;S|PO:0009029;stamen;S|PO:0009032;petal;S|PO:0009031;sepal;S|PO:0009010;seed;S|PO:0020137;leaf apex;S|PO:0009…
VIT_12s0034g02380	AT1G36370	Glycine hydroxymethyltransferase	E2_1_2_1	vv10260Glycine_serine_and_threonine_metabolism vv10670One_carbon_pool_by_folate vv10680Methane_metabolism	Metabolism.Primary metabolism.Amino acid metabolism.Glycine, serine, and threonine metabolism	Metabolism.Cellular metabolism.One-carbon metabolism	Metabolism.Cellular metabolism.Methane metabolism	Metabolism.Primary metabolism.Coenzyme and prosthetic group metabolism.Folate metabolism					GO:0003824;catalytic activity;F|GO:0004372;glycine hydroxymethyltransferase activity;F|GO:0046686;response to cadmium ion;P|GO:0030170;pyridoxal phosphate binding;F|GO:0006544;glycine metabolic process;P|GO:0006563;L-serine metabolic process;P|GO:0008168;methyltransferase activity;F|GO:0006730;one-carbon metabolic process;P|GO:0016740;transferase activity;F	PO:0000230;inflorescence meristem;S|PO:0008019;leaf lamina base;S|PO:0000084;sperm cell;S|PO:0020100;hypocotyl;S|PO:0020030;cotyledon;S|PO:0000282;trichome;S|PO:0000005;cultured cell;S|PO:0009052;pedicel;S|PO:0000013;cauline leaf;S|PO:0009009;embryo;S|PO:0009046;flower;S|PO:0000037;shoot apex;S|PO:0009001;fruit;S|PO:0020091;male gametophyte;S|PO:0009006;shoot;S|PO:0020038;petiole;S|PO:0009029;sta…
VIT_18s0001g04340	AT1G36370	Glycine hydroxymethyltransferase	E2_1_2_1	vv10260Glycine_serine_and_threonine_metabolism vv10670One_carbon_pool_by_folate vv10680Methane_metabolism	Metabolism.Primary metabolism.Amino acid metabolism.Glycine, serine, and threonine metabolism	Metabolism.Cellular metabolism.One-carbon metabolism	Metabolism.Cellular metabolism.Methane metabolism	Metabolism.Primary metabolism.Coenzyme and prosthetic group metabolism.Folate metabolism					GO:0003824;catalytic activity;F|GO:0004372;glycine hydroxymethyltransferase activity;F|GO:0046686;response to cadmium ion;P|GO:0030170;pyridoxal phosphate binding;F|GO:0006544;glycine metabolic process;P|GO:0006563;L-serine metabolic process;P|GO:0008168;methyltransferase activity;F|GO:0006730;one-carbon metabolic process;P|GO:0016740;transferase activity;F	PO:0000230;inflorescence meristem;S|PO:0008019;leaf lamina base;S|PO:0000084;sperm cell;S|PO:0020100;hypocotyl;S|PO:0020030;cotyledon;S|PO:0000282;trichome;S|PO:0000005;cultured cell;S|PO:0009052;pedicel;S|PO:0000013;cauline leaf;S|PO:0009009;embryo;S|PO:0009046;flower;S|PO:0000037;shoot apex;S|PO:0009001;fruit;S|PO:0020091;male gametophyte;S|PO:0009006;shoot;S|PO:0020038;petiole;S|PO:0009029;sta…
VIT_15s0021g01560	AT1G02100	Leucine carboxyl methyltransferase family protein	K00599	vv10340Histidine_metabolism vv10350Tyrosine_metabolism vv10450Selenoamino_acid_metabolism	Metabolism.Primary metabolism.Amino acid metabolism.Histidine metabolism	Metabolism.Primary metabolism.Amino acid metabolism.Aromatic amino acid metabolism.Tyrosine metabolism	Metabolism.Cellular metabolism.Amino acid derivative metabolism.Selenoamino acid metabolism	Metabolism.Primary metabolism.Protein metabolism and modification.Protein modification.Protein methylation					GO:0008168;methyltransferase activity;F|GO:0016740;transferase activity;F	PO:0000230;inflorescence meristem;S|PO:0008019;leaf lamina base;S|PO:0020100;hypocotyl;S|PO:0020030;cotyledon;S|PO:0009052;pedicel;S|PO:0000013;cauline leaf;S|PO:0009009;embryo;S|PO:0009046;flower;S|PO:0000037;shoot apex;S|PO:0020091;male gametophyte;S|PO:0009006;shoot;S|PO:0020038;petiole;S|PO:0009029;stamen;S|PO:0009032;petal;S|PO:0009031;sepal;S|PO:0009010;seed;S|PO:0020137;leaf apex;S|PO:0009…
VIT_05s0124g00250	AT2G31650	Histone-lysine N-methyltransferase ATX1	E2_1_1_43ATX1_2	vv10300Lysine_biosynthesis vv60048PHD	Metabolism.Primary metabolism.Amino acid metabolism.Lysine metabolism	Regulation overview.Regulation of gene expression.Regulation of transcription.Transcription factor.PHD family transcription factor	Cellular process.Cellular component organization and biogenesis.Nucleus.Chromosome organization and biogenesis.Chromatin organization	Metabolism.Primary metabolism.Protein metabolism and modification.Protein modification.Protein methylation.Histone methylation	Regulation overview.Regulation of gene expression.Epigenetic regulation of gene expression				GO:0003676;nucleic acid binding;F|GO:0005886;plasma membrane;C|GO:0018024;histone-lysine N-methyltransferase activity;F|GO:0046872;metal ion binding;F|GO:0010314;phosphatidylinositol-5-phosphate binding;F|GO:0019992;diacylglycerol binding;F|GO:0051568;histone H3-K4 methylation;P|GO:0005515;protein binding;F|GO:0008168;methyltransferase activity;F|GO:0016568;chromatin modification;P|GO:0003677;DNA…	PO:0000230;inflorescence meristem;S|PO:0000018;ovule primordium;S|PO:0008019;leaf lamina base;S|PO:0020100;hypocotyl;S|PO:0000084;sperm cell;S|PO:0000019;gynoecium primordium;S|PO:0020030;cotyledon;S|PO:0000005;cultured cell;S|PO:0009052;pedicel;S|PO:0000021;petal primordium;S|PO:0000013;cauline leaf;S|PO:0009009;embryo;S|PO:0000037;shoot apex;S|PO:0009046;flower;S|PO:0020003;ovule;S|PO:0009006;s…
VIT_08s0056g01660	AT3G03750	Histone-lysine N-methyltransferase SUVR3	E2_1_1_43SUVR3_1	vv10300Lysine_biosynthesis vv60056SET_PCG	Metabolism.Primary metabolism.Amino acid metabolism.Lysine metabolism	Regulation overview.Regulation of gene expression.Regulation of transcription.Transcription factor.SET PCG family transcription factor	Cellular process.Cellular component organization and biogenesis.Nucleus.Chromosome organization and biogenesis.Chromatin organization	Metabolism.Primary metabolism.Protein metabolism and modification.Protein modification.Protein methylation.Histone methylation	Regulation overview.Regulation of gene expression.Epigenetic regulation of gene expression				GO:0018024;histone-lysine N-methyltransferase activity;F|GO:0008270;zinc ion binding;F|GO:0008168;methyltransferase activity;F|GO:0005634;nucleus;C|GO:0016568;chromatin modification;P|GO:0016740;transferase activity;F	PO:0000230;inflorescence meristem;S|PO:0009029;stamen;S|PO:0009032;petal;S|PO:0020100;hypocotyl;S|PO:0009010;seed;S|PO:0009031;sepal;S|PO:0009030;carpel;S|PO:0009047;stem;S|PO:0009052;pedicel;S|PO:0000013;cauline leaf;S|PO:0000037;shoot apex;S|PO:0009009;embryo;S|PO:0009005;root;S|PO:0009046;flower;S|PO:0008034;leaf whorl;S|PO:0009025;leaf;S|PO:0007103;LP.10 ten leaves visible;G|PO:0007115;LP.04 …
VIT_05s0102g00100	AT4G10320	Isoleucyl-tRNA synthetase	E6_1_1_5	vv10290Valine_leucine_and_isoleucine_biosynthesis vv20970Aminoacyl-tRNA_biosynthesis	Metabolism.Primary metabolism.Amino acid metabolism.Valine, leucine, and isoleucine metabolism.Valine, leucine, and isoleucine biosynthesis	Metabolism.Primary metabolism.Nucleobase, nucleoside, nucleotide, nucleic acid metabolism.Nucleic acid metabolism.RNA metabolism.tRNA metabolism.tRNA processing	Metabolism.Primary metabolism.Protein metabolism and modification.Protein synthesis.Translation.Amino acid activation						GO:0004812;aminoacyl-tRNA ligase activity;F|GO:0016874;ligase activity;F|GO:0008270;zinc ion binding;F|GO:0006412;translation;P|GO:0005737;cytoplasm;C|GO:0005524;ATP binding;F|GO:0006418;tRNA aminoacylation for protein translation;P|GO:0004822;isoleucine-tRNA ligase activity;F|GO:0046686;response to cadmium ion;P|GO:0006428;isoleucyl-tRNA aminoacylation;P|GO:0000166;nucleotide binding;F	PO:0005679;epidermis;S|PO:0000005;cultured cell;S|PO:0006345;pollen tube;S|PO:0000293;guard cell;S|PO:0020091;male gametophyte;S|PO:0001017;M germinated pollen stage;G|PO:0001016;L mature pollen stage;G
VIT_16s0100g00370	AT1G14610	Valyl-tRNA synthetase	E6_1_1_9	vv10290Valine_leucine_and_isoleucine_biosynthesis vv20970Aminoacyl-tRNA_biosynthesis	Metabolism.Primary metabolism.Amino acid metabolism.Valine, leucine, and isoleucine metabolism.Valine, leucine, and isoleucine biosynthesis	Metabolism.Primary metabolism.Nucleobase, nucleoside, nucleotide, nucleic acid metabolism.Nucleic acid metabolism.RNA metabolism.tRNA metabolism.tRNA processing	Metabolism.Primary metabolism.Protein metabolism and modification.Protein synthesis.Translation.Amino acid activation						GO:0006438;valyl-tRNA aminoacylation;P|GO:0003677;DNA binding;F|GO:0004812;aminoacyl-tRNA ligase activity;F|GO:0016874;ligase activity;F|GO:0015074;DNA integration;P|GO:0006412;translation;P|GO:0005737;cytoplasm;C|GO:0005524;ATP binding;F|GO:0009507;chloroplast;C|GO:0006418;tRNA aminoacylation for protein translation;P|GO:0004832;valine-tRNA ligase activity;F|GO:0000166;nucleotide binding;F|GO:00…	PO:0000230;inflorescence meristem;S|PO:0008019;leaf lamina base;S|PO:0020100;hypocotyl;S|PO:0020030;cotyledon;S|PO:0009052;pedicel;S|PO:0000013;cauline leaf;S|PO:0009009;embryo;S|PO:0009046;flower;S|PO:0000037;shoot apex;S|PO:0020091;male gametophyte;S|PO:0009006;shoot;S|PO:0020038;petiole;S|PO:0009029;stamen;S|PO:0009032;petal;S|PO:0006345;pollen tube;S|PO:0020137;leaf apex;S|PO:0009010;seed;S|P…
VIT_19s0085g00370	AT1G79550	Phosphoglycerate kinase, cytosolic	E2_7_2_3	vv10010Glycolysis vv10710Carbon_fixation	Metabolism.Primary metabolism.Carbohydrate metabolism.Glycolysis Gluconeogenesis	Metabolism.Primary metabolism.Carbon fixation							GO:0016301;kinase activity;F|GO:0004618;phosphoglycerate kinase activity;F|GO:0006096;glycolysis;P|GO:0000166;nucleotide binding;F|GO:0005737;cytoplasm;C|GO:0005524;ATP binding;F|GO:0016740;transferase activity;F	PO:0000230;inflorescence meristem;S|PO:0008019;leaf lamina base;S|PO:0020100;hypocotyl;S|PO:0000084;sperm cell;S|PO:0020030;cotyledon;S|PO:0000282;trichome;S|PO:0000005;cultured cell;S|PO:0009052;pedicel;S|PO:0000013;cauline leaf;S|PO:0009009;embryo;S|PO:0000037;shoot apex;S|PO:0009046;flower;S|PO:0020091;male gametophyte;S|PO:0009006;shoot;S|PO:0009001;fruit;S|PO:0009032;petal;S|PO:0020038;petio…
VIT_09s0018g01940	AT1G59900	Pyruvate dehydrogenase E1 component alpha subunit	E1_2_4_1_IAR4	vv10010Glycolysis vv10252Alanine_and_aspartate_metabolism vv10290Valine_leucine_and_isoleucine_biosynthesis vv10620Pyruvate_metabolism vv10650Butanoate_metabolism vv11002Auxin_biosynthesis	Metabolism.Primary metabolism.Carbohydrate metabolism.Glycolysis Gluconeogenesis.Pyruvate decarboxylation	Metabolism.Primary metabolism.Amino acid metabolism.Alanine and aspartate metabolism	Metabolism.Primary metabolism.Amino acid metabolism.Valine, leucine, and isoleucine metabolism.Valine, leucine, and isoleucine biosynthesis	Metabolism.Primary metabolism.Carbohydrate metabolism.Monosaccharide metabolism.Pyruvate metabolism	Metabolism.Primary metabolism.Organic acid metabolism.Butanoate metabolism	Signaling.Hormone Signaling.Auxin Signaling.Auxin metabolism			GO:0016491;oxidoreductase activity;F|GO:0006096;glycolysis;P|GO:0016624;oxidoreductase activity, acting on the aldehyde or oxo group of donors, disulfide as acceptor;F|GO:0055114;oxidation reduction;P|GO:0043231;intracellular membrane-bounded organelle;C|GO:0004739;pyruvate dehydrogenase (acetyl-transferring) activity;F|GO:0008152;metabolic process;P	PO:0000230;inflorescence meristem;S|PO:0008019;leaf lamina base;S|PO:0000084;sperm cell;S|PO:0020100;hypocotyl;S|PO:0020030;cotyledon;S|PO:0000005;cultured cell;S|PO:0009052;pedicel;S|PO:0000013;cauline leaf;S|PO:0009009;embryo;S|PO:0009046;flower;S|PO:0000037;shoot apex;S|PO:0020091;male gametophyte;S|PO:0009006;shoot;S|PO:0009001;fruit;S|PO:0020038;petiole;S|PO:0009029;stamen;S|PO:0009032;petal…
VIT_05s0094g00320	AT3G54420	Chitinase, class IV [Vitis vinifera]	E3_2_1_14	vv10530Aminosugars_metabolism	Metabolism.Primary metabolism.Carbohydrate metabolism.Monosaccharide metabolism.Amino sugar metabolism	Response to stimulus.Stress response							GO:0006032;chitin catabolic process;P|GO:0005975;carbohydrate metabolic process;P|GO:0016787;hydrolase activity;F|GO:0008152;metabolic process;P|GO:0004568;chitinase activity;F|GO:0016998;cell wall macromolecule catabolic process;P|GO:0016798;hydrolase activity, acting on glycosyl bonds;F|GO:0008061;chitin binding;F	PO:0005052;callus;S|PO:0000230;inflorescence meristem;S|PO:0020041;stipule;S|PO:0008019;leaf lamina base;S|PO:0020100;hypocotyl;S|PO:0020030;cotyledon;S|PO:0000256;root hair;S|PO:0009052;pedicel;S|PO:0000013;cauline leaf;S|PO:0009046;flower;S|PO:0000037;shoot apex;S|PO:0009009;embryo;S|PO:0020091;male gametophyte;S|PO:0009006;shoot;S|PO:0009032;petal;S|PO:0009029;stamen;S|PO:0020038;petiole;S|PO:…
VIT_04s0043g00760	AT3G04240	UDP-N-acetylglucosamine--peptide N-acetylglucosaminyltransferase SEC	E2_7_7_23	vv10530Aminosugars_metabolism	Metabolism.Primary metabolism.Carbohydrate metabolism.Monosaccharide metabolism.Amino sugar metabolism								GO:0006493;protein amino acid O-linked glycosylation;P|GO:0005488;binding;F|GO:0007275;multicellular organismal development;P|GO:0016740;transferase activity;F|GO:0016757;transferase activity, transferring glycosyl groups;F	PO:0000230;inflorescence meristem;S|PO:0008019;leaf lamina base;S|PO:0020100;hypocotyl;S|PO:0020030;cotyledon;S|PO:0009052;pedicel;S|PO:0000013;cauline leaf;S|PO:0009009;embryo;S|PO:0009046;flower;S|PO:0000037;shoot apex;S|PO:0020091;male gametophyte;S|PO:0009006;shoot;S|PO:0020038;petiole;S|PO:0009029;stamen;S|PO:0009032;petal;S|PO:0006345;pollen tube;S|PO:0020137;leaf apex;S|PO:0009010;seed;S|P…
VIT_03s0063g02260	AT1G49340	Phosphatidylinositol 4-kinase	K00888	vv10562Inositol_phosphate_metabolism vv34070Phosphatidylinositol_signaling_system	Metabolism.Primary metabolism.Carbohydrate metabolism.Monosaccharide metabolism.Inositol phosphate metabolism	Signaling.Signaling pathway.Phosphatidylinositol Signaling	Signaling.Signaling pathway.Protein kinase						GO:0005886;plasma membrane;C|GO:0004430;1-phosphatidylinositol 4-kinase activity;F|GO:0004428;inositol or phosphatidylinositol kinase activity;F|GO:0016301;kinase activity;F|GO:0006468;protein amino acid phosphorylation;P|GO:0048015;phosphoinositide-mediated signaling;P|GO:0016773;phosphotransferase activity, alcohol group as acceptor;F|GO:0005488;binding;F|GO:0046854;phosphoinositide phosphoryla…	PO:0006345;pollen tube;S|PO:0009046;flower;S|PO:0020091;male gametophyte;S|PO:0009006;shoot;S|PO:0001017;M germinated pollen stage;G|PO:0001016;L mature pollen stage;G
VIT_17s0000g04780	AT2G03890	Phosphatidylinositol 4-kinase type-II	K13711	vv10562Inositol_phosphate_metabolism vv34070Phosphatidylinositol_signaling_system	Metabolism.Primary metabolism.Carbohydrate metabolism.Monosaccharide metabolism.Inositol phosphate metabolism	Signaling.Signaling pathway.Phosphatidylinositol Signaling	Signaling.Signaling pathway.Protein kinase						GO:0016301;kinase activity;F|GO:0016773;phosphotransferase activity, alcohol group as acceptor;F	PO:0000230;inflorescence meristem;S|PO:0008019;leaf lamina base;S|PO:0000084;sperm cell;S|PO:0020100;hypocotyl;S|PO:0020030;cotyledon;S|PO:0000005;cultured cell;S|PO:0009052;pedicel;S|PO:0000013;cauline leaf;S|PO:0009009;embryo;S|PO:0009046;flower;S|PO:0000037;shoot apex;S|PO:0020091;male gametophyte;S|PO:0009006;shoot;S|PO:0020038;petiole;S|PO:0009029;stamen;S|PO:0009032;petal;S|PO:0006345;polle…
VIT_14s0066g02440	AT5G15050	Glycosyl transferase family 14 protein			Metabolism.Primary metabolism.Carbohydrate metabolism.Oligosaccharide metabolism.N-Glycan metabolism.N-Glycan biosynthesis								GO:0030158;protein xylosyltransferase activity;F|GO:0016020;membrane;C|GO:0008375;acetylglucosaminyltransferase activity;F|GO:0016740;transferase activity;F|GO:0016757;transferase activity, transferring glycosyl groups;F	PO:0000230;inflorescence meristem;S|PO:0008019;leaf lamina base;S|PO:0000084;sperm cell;S|PO:0020100;hypocotyl;S|PO:0020030;cotyledon;S|PO:0009052;pedicel;S|PO:0000013;cauline leaf;S|PO:0009009;embryo;S|PO:0009046;flower;S|PO:0000037;shoot apex;S|PO:0020091;male gametophyte;S|PO:0009006;shoot;S|PO:0020038;petiole;S|PO:0009029;stamen;S|PO:0009032;petal;S|PO:0006345;pollen tube;S|PO:0020137;leaf ap…
VIT_14s0081g00760	AT2G20410	Activating signal cointegrator	K01529	vv10500Starch_and_sucrose_metabolism vv10790Folate_biosynthesis	Metabolism.Primary metabolism.Carbohydrate metabolism.Polysaccharide metabolism.Starch and sucrose metabolism	Metabolism.Primary metabolism.Coenzyme and prosthetic group metabolism.Folate metabolism	Metabolism.Primary metabolism.Nucleobase, nucleoside, nucleotide, nucleic acid metabolism.Nucleic acid metabolism.RNA metabolism						0	PO:0000230;inflorescence meristem;S|PO:0008019;leaf lamina base;S|PO:0020100;hypocotyl;S|PO:0020030;cotyledon;S|PO:0009052;pedicel;S|PO:0000013;cauline leaf;S|PO:0009009;embryo;S|PO:0009046;flower;S|PO:0000037;shoot apex;S|PO:0020091;male gametophyte;S|PO:0009006;shoot;S|PO:0020038;petiole;S|PO:0009029;stamen;S|PO:0009032;petal;S|PO:0009031;sepal;S|PO:0009010;seed;S|PO:0020137;leaf apex;S|PO:0009…
VIT_02s0025g02120	AT3G23920	1,4-alpha-D-glucan maltohydrolase	E3_2_1_2	vv10500Starch_and_sucrose_metabolism	Metabolism.Primary metabolism.Carbohydrate metabolism.Polysaccharide metabolism.Starch and sucrose metabolism.Starch biosynthesis catabolism.Starch catabolism								GO:0003824;catalytic activity;F|GO:0043169;cation binding;F|GO:0000272;polysaccharide catabolic process;P|GO:0005975;carbohydrate metabolic process;P|GO:0016161;beta-amylase activity;F	PO:0000230;inflorescence meristem;S|PO:0008019;leaf lamina base;S|PO:0020100;hypocotyl;S|PO:0000084;sperm cell;S|PO:0020030;cotyledon;S|PO:0000005;cultured cell;S|PO:0009052;pedicel;S|PO:0000013;cauline leaf;S|PO:0009009;embryo;S|PO:0000037;shoot apex;S|PO:0009046;flower;S|PO:0020091;male gametophyte;S|PO:0009006;shoot;S|PO:0020038;petiole;S|PO:0009029;stamen;S|PO:0009032;petal;S|PO:0006345;polle…
VIT_19s0014g00980	AT1G78680	Gamma-glutamyl hydrolase precursor	E3_4_19_9	vv10790Folate_biosynthesis	Metabolism.Primary metabolism.Coenzyme and prosthetic group metabolism.Folate metabolism								GO:0008242;omega peptidase activity;F|GO:0046900;tetrahydrofolylpolyglutamate metabolic process;P|GO:0005618;cell wall;C|GO:0016787;hydrolase activity;F|GO:0005615;extracellular space;C|GO:0003824;catalytic activity;F|GO:0005773;vacuole;C|GO:0006541;glutamine metabolic process;P|GO:0034722;gamma-glutamyl-peptidase activity;F|GO:0005576;extracellular region;C	PO:0000230;inflorescence meristem;S|PO:0008019;leaf lamina base;S|PO:0020100;hypocotyl;S|PO:0000084;sperm cell;S|PO:0020030;cotyledon;S|PO:0009052;pedicel;S|PO:0000013;cauline leaf;S|PO:0009009;embryo;S|PO:0000037;shoot apex;S|PO:0009046;flower;S|PO:0020091;male gametophyte;S|PO:0009006;shoot;S|PO:0020038;petiole;S|PO:0009029;stamen;S|PO:0009032;petal;S|PO:0020137;leaf apex;S|PO:0009010;seed;S|PO…
VIT_08s0007g04760	AT3G09890	Tankyrase 1	E2_4_2_30	vv10760Nicotinate_and_nicotinamide_metabolism vv50108Accessory_factors_involved_in_transport	Metabolism.Primary metabolism.Coenzyme and prosthetic group metabolism.Nicotinate and nicotinamide metabolism	Transport overview.Accessory factors involved in transport.Auxiliary transport proteins.Ankyrin							0	PO:0000230;inflorescence meristem;S|PO:0008019;leaf lamina base;S|PO:0000084;sperm cell;S|PO:0020100;hypocotyl;S|PO:0020030;cotyledon;S|PO:0000005;cultured cell;S|PO:0009052;pedicel;S|PO:0000013;cauline leaf;S|PO:0009009;embryo;S|PO:0009046;flower;S|PO:0000037;shoot apex;S|PO:0020091;male gametophyte;S|PO:0009006;shoot;S|PO:0009032;petal;S|PO:0009029;stamen;S|PO:0020038;petiole;S|PO:0006345;polle…
VIT_07s0104g00320	AT3G63080	Glutathione peroxidase 4	E1_11_1_9	vv10480Glutathione_metabolism	Metabolism.Primary metabolism.Coenzyme and prosthetic group metabolism.Peptide derived compounds biosynthesis.Glutathione metabolism	Response to stimulus.Stress response.Abiotic stress response.Oxidative stress response							GO:0016491;oxidoreductase activity;F|GO:0005886;plasma membrane;C|GO:0004602;glutathione peroxidase activity;F|GO:0006950;response to stress;P|GO:0006979;response to oxidative stress;P|GO:0055114;oxidation reduction;P|GO:0009793;embryonic development ending in seed dormancy;P|GO:0004601;peroxidase activity;F	PO:0000230;inflorescence meristem;S|PO:0008019;leaf lamina base;S|PO:0020100;hypocotyl;S|PO:0000084;sperm cell;S|PO:0020030;cotyledon;S|PO:0000005;cultured cell;S|PO:0009052;pedicel;S|PO:0000013;cauline leaf;S|PO:0009009;embryo;S|PO:0000037;shoot apex;S|PO:0009046;flower;S|PO:0020091;male gametophyte;S|PO:0009006;shoot;S|PO:0020038;petiole;S|PO:0009029;stamen;S|PO:0009032;petal;S|PO:0006345;polle…
VIT_03s0038g03120	AT4G35260	Isocitrate dehydrogenase subunit 1	E1_1_1_41	vv10020Citrate_cycle	Metabolism.Primary metabolism.Generation of metabolite precursors and energy.Citric acid cycle								GO:0046872;metal ion binding;F|GO:0051287;NAD or NADH binding;F|GO:0006099;tricarboxylic acid cycle;P|GO:0016616;oxidoreductase activity, acting on the CH-OH group of donors, NAD or NADP as acceptor;F|GO:0016491;oxidoreductase activity;F|GO:0030145;manganese ion binding;F|GO:0004449;isocitrate dehydrogenase (NAD+) activity;F|GO:0000287;magnesium ion binding;F|GO:0055114;oxidation reduction;P|GO:0…	PO:0000230;inflorescence meristem;S|PO:0008019;leaf lamina base;S|PO:0020100;hypocotyl;S|PO:0000084;sperm cell;S|PO:0020030;cotyledon;S|PO:0009052;pedicel;S|PO:0000013;cauline leaf;S|PO:0009009;embryo;S|PO:0000037;shoot apex;S|PO:0009046;flower;S|PO:0020091;male gametophyte;S|PO:0009006;shoot;S|PO:0020038;petiole;S|PO:0009029;stamen;S|PO:0009032;petal;S|PO:0006345;pollen tube;S|PO:0000293;guard c…
VIT_03s0088g01290		Inorganic pyrophosphatase	K01507	vv10190Oxidative_phosphorylation vv50133Primary_active_transporter_cat_A9_to_A18	Metabolism.Primary metabolism.Generation of metabolite precursors and energy.Electron transport.Respiratory-chain phosphorylation	Transport overview.Primary Active Transporters.P-P-bond hydrolysis-driven transporters.H+translocating Pyrophosphatase	Transport overview.Ion transport.Cation transport.Proton transport						GO:0004427;inorganic diphosphatase activity;F	0
VIT_05s0020g02150		NADH dehydrogenase (ubiquinone) 1 alpha subcomplex 8	K03952	vv10190Oxidative_phosphorylation vv50134Primary_active_transporter_cat_D1	Metabolism.Primary metabolism.Generation of metabolite precursors and energy.Electron transport.Respiratory-chain phosphorylation	Transport overview.Primary Active Transporters.Oxidoreduction-driven transporters.Proton-translocating NADH Dehydrogenase							GO:0008137;NADH dehydrogenase (ubiquinone) activity;F|GO:0003954;NADH dehydrogenase activity;F	PO:0005052;callus;S|PO:0000230;inflorescence meristem;S|PO:0008019;leaf lamina base;S|PO:0020100;hypocotyl;S|PO:0000084;sperm cell;S|PO:0020030;cotyledon;S|PO:0009052;pedicel;S|PO:0000013;cauline leaf;S|PO:0009009;embryo;S|PO:0000037;shoot apex;S|PO:0009046;flower;S|PO:0020091;male gametophyte;S|PO:0009006;shoot;S|PO:0020038;petiole;S|PO:0009029;stamen;S|PO:0009032;petal;S|PO:0006345;pollen tube;…
VIT_16s0039g01610	AT3G42050	V-type H+-transporting ATPase 54 kD subunit	K02144	vv10190Oxidative_phosphorylation vv44145Phagosome vv50131Primary_active_transporter_cat_A2_to_A4	Metabolism.Primary metabolism.Generation of metabolite precursors and energy.Electron transport.Respiratory-chain phosphorylation	Transport overview.Primary Active Transporters.P-P-bond hydrolysis-driven transporters.H+ or Na+ trsloc F-t, V-t and A-t ATPase	Transport overview.Ion transport.Cation transport.Proton transport	Cellular process.Cellular transport.Protein trafficking.Vesicle-mediated trafficking.Phagosome					GO:0015986;ATP synthesis coupled proton transport;P|GO:0000221;vacuolar proton-transporting V-type ATPase, V1 domain;C|GO:0046961;proton-transporting ATPase activity, rotational mechanism;F|GO:0046933;hydrogen ion transporting ATP synthase activity, rotational mechanism;F|GO:0016787;hydrolase activity;F|GO:0016820;hydrolase activity, acting on acid anhydrides, catalyzing transmembrane movement of…	PO:0005052;callus;S|PO:0000230;inflorescence meristem;S|PO:0008019;leaf lamina base;S|PO:0020100;hypocotyl;S|PO:0000084;sperm cell;S|PO:0020030;cotyledon;S|PO:0000005;cultured cell;S|PO:0009052;pedicel;S|PO:0000013;cauline leaf;S|PO:0009009;embryo;S|PO:0000037;shoot apex;S|PO:0009046;flower;S|PO:0020091;male gametophyte;S|PO:0009006;shoot;S|PO:0009032;petal;S|PO:0020038;petiole;S|PO:0009029;stame…
VIT_01s0146g00270	AT5G43280	Delta3,5-delta2,4-dienoyl-CoA isomerase	E4_2_1_17	vv10062Fatty_acid_elongation_in_mitochondria vv10071Fatty_acid_metabolism vv10280Valine_leucine_and_isoleucine_degradation vv10380Tryptophan_metabolism vv10410Beta-alanine_metabolism vv10640Propanoate_metabolism vv10650Butanoate_metabolism	Metabolism.Primary metabolism.Lipid metabolism.Fatty acid metabolism.Fatty acid biosynthesis.Fatty acid elongation	Metabolism.Primary metabolism.Amino acid metabolism.Valine, leucine, and isoleucine metabolism.Valine, leucine, and isoleucine catabolism	Metabolism.Primary metabolism.Amino acid metabolism.Aromatic amino acid metabolism.Tryptophan metabolism	Metabolism.Primary metabolism.Amino acid metabolism.Beta-Alanine metabolism	Metabolism.Primary metabolism.Organic acid metabolism.Propanoate metabolism	Metabolism.Primary metabolism.Organic acid metabolism.Butanoate metabolism			GO:0005777;peroxisome;C|GO:0051750;delta3,5-delta2,4-dienoyl-CoA isomerase activity;F|GO:0009062;fatty acid catabolic process;P|GO:0008152;metabolic process;P|GO:0003824;catalytic activity;F|GO:0016853;isomerase activity;F|GO:0016829;lyase activity;F|GO:0016863;intramolecular oxidoreductase activity, transposing C=C bonds;F|GO:0004300;enoyl-CoA hydratase activity;F	PO:0000230;inflorescence meristem;S|PO:0008019;leaf lamina base;S|PO:0020100;hypocotyl;S|PO:0000084;sperm cell;S|PO:0020030;cotyledon;S|PO:0009052;pedicel;S|PO:0000013;cauline leaf;S|PO:0009009;embryo;S|PO:0000037;shoot apex;S|PO:0009046;flower;S|PO:0020091;male gametophyte;S|PO:0009006;shoot;S|PO:0020038;petiole;S|PO:0009029;stamen;S|PO:0009032;petal;S|PO:0020137;leaf apex;S|PO:0009010;seed;S|PO…
VIT_06s0009g01740	AT1G74470	Geranylgeranyl reductase	CHLP	vv10100Biosynthesis_of_steroids	Metabolism.Primary metabolism.Lipid metabolism.Steroid metabolism.Steroid biosynthesis	Metabolism.Secondary metabolism.Terpenoid metabolism.Terpenoid biosynthesis							GO:0016491;oxidoreductase activity;F|GO:0015979;photosynthesis;P|GO:0016628;oxidoreductase activity, acting on the CH-CH group of donors, NAD or NADP as acceptor;F|GO:0045550;geranylgeranyl reductase activity;F|GO:0015995;chlorophyll biosynthetic process;P|GO:0008152;metabolic process;P	PO:0000230;inflorescence meristem;S|PO:0008019;leaf lamina base;S|PO:0020100;hypocotyl;S|PO:0000084;sperm cell;S|PO:0020030;cotyledon;S|PO:0009052;pedicel;S|PO:0000013;cauline leaf;S|PO:0009009;embryo;S|PO:0000037;shoot apex;S|PO:0009046;flower;S|PO:0020091;male gametophyte;S|PO:0009006;shoot;S|PO:0020038;petiole;S|PO:0009029;stamen;S|PO:0009032;petal;S|PO:0000293;guard cell;S|PO:0020137;leaf ape…
VIT_08s0007g04870	AT5G04280	Zinc finger protein ATRZ-1A	ATRZ1A		Metabolism.Primary metabolism.Nucleobase, nucleoside, nucleotide, nucleic acid metabolism.Nucleic acid metabolism								GO:0003676;nucleic acid binding;F|GO:0000166;nucleotide binding;F|GO:0008270;zinc ion binding;F	PO:0000230;inflorescence meristem;S|PO:0008019;leaf lamina base;S|PO:0000003;whole plant;S|PO:0020100;hypocotyl;S|PO:0000084;sperm cell;S|PO:0020030;cotyledon;S|PO:0000282;trichome;S|PO:0000005;cultured cell;S|PO:0009052;pedicel;S|PO:0000013;cauline leaf;S|PO:0009009;embryo;S|PO:0009046;flower;S|PO:0000037;shoot apex;S|PO:0020091;male gametophyte;S|PO:0009001;fruit;S|PO:0009006;shoot;S|PO:0020038…
VIT_08s0007g06350	AT5G13020	Emsy N terminus domain-containing protein			Metabolism.Primary metabolism.Nucleobase, nucleoside, nucleotide, nucleic acid metabolism.Nucleic acid metabolism.DNA metabolism								0	PO:0000230;inflorescence meristem;S|PO:0008019;leaf lamina base;S|PO:0000084;sperm cell;S|PO:0020100;hypocotyl;S|PO:0020030;cotyledon;S|PO:0000005;cultured cell;S|PO:0009052;pedicel;S|PO:0000013;cauline leaf;S|PO:0009046;flower;S|PO:0009009;embryo;S|PO:0000037;shoot apex;S|PO:0020091;male gametophyte;S|PO:0009006;shoot;S|PO:0009029;stamen;S|PO:0020038;petiole;S|PO:0009032;petal;S|PO:0006345;polle…
VIT_15s0046g00750	AT1G48380	Root hair initiation protein root hairless 1 (RHL1)			Metabolism.Primary metabolism.Nucleobase, nucleoside, nucleotide, nucleic acid metabolism.Nucleic acid metabolism.DNA metabolism								GO:0003677;DNA binding;F|GO:0005515;protein binding;F|GO:0005634;nucleus;C	PO:0000230;inflorescence meristem;S|PO:0008019;leaf lamina base;S|PO:0020100;hypocotyl;S|PO:0020030;cotyledon;S|PO:0009052;pedicel;S|PO:0000013;cauline leaf;S|PO:0000037;shoot apex;S|PO:0009046;flower;S|PO:0009009;embryo;S|PO:0009006;shoot;S|PO:0009032;petal;S|PO:0009010;seed;S|PO:0020137;leaf apex;S|PO:0009031;sepal;S|PO:0009030;carpel;S|PO:0009047;stem;S|PO:0009005;root;S|PO:0008034;leaf whorl;…
VIT_10s0003g03710	AT5G46210	Cullin-4	K10609	vv23420Nucleotide_excision_repair vv24120Ubiquitin_mediated_proteolysis	Metabolism.Primary metabolism.Nucleobase, nucleoside, nucleotide, nucleic acid metabolism.Nucleic acid metabolism.DNA metabolism.DNA recombination and repair.repair.Nucleotide excision repair	Metabolism.Primary metabolism.Protein metabolism and modification.Proteolysis.cytoplasmic and nuclear protein degradation.Ubiquitin-mediated proteolysis	Signaling.Hormone Signaling.Auxin Signaling.Auxin-mediated Signaling pathway						GO:0031461;cullin-ring ubiquitin ligase complex;C|GO:0006511;ubiquitin-dependent protein catabolic process;P|GO:0031625;ubiquitin protein ligase binding;F	PO:0008019;leaf lamina base;S|PO:0020100;hypocotyl;S|PO:0009062;gynoecium;S|PO:0000013;cauline leaf;S|PO:0009046;flower;S|PO:0020127;primary root;S|PO:0020091;male gametophyte;S|PO:0009001;fruit;S|PO:0009049;inflorescence;S|PO:0009032;petal;S|PO:0020038;petiole;S|PO:0009029;stamen;S|PO:0009031;sepal;S|PO:0009030;carpel;S|PO:0000025;root tip;S|PO:0000026;primary root tip;S|PO:0009005;root;S|PO:000…
VIT_02s0012g00480	AT5G47010	Regulator of nonsense transcripts 1	K14326	vv23013RNA_transport vv23015mRNA_surveillance_pathway	Metabolism.Primary metabolism.Nucleobase, nucleoside, nucleotide, nucleic acid metabolism.Nucleic acid metabolism.RNA metabolism	Metabolism.Primary metabolism.Nucleobase, nucleoside, nucleotide, nucleic acid metabolism.Nucleic acid metabolism.RNA metabolism.RNA catabolism.RNA surveillance	Transport overview.Macromolecule transport.RNA transport						GO:0005886;plasma membrane;C|GO:0003677;DNA binding;F|GO:0004386;helicase activity;F|GO:0016246;RNA interference;P|GO:0008270;zinc ion binding;F|GO:0046872;metal ion binding;F|GO:0016787;hydrolase activity;F|GO:0005737;cytoplasm;C|GO:0005524;ATP binding;F|GO:0000184;nuclear-transcribed mRNA catabolic process, nonsense-mediated decay;P|GO:0010182;sugar mediated signaling;P|GO:0009744;response to s…	PO:0000230;inflorescence meristem;S|PO:0008019;leaf lamina base;S|PO:0020100;hypocotyl;S|PO:0000084;sperm cell;S|PO:0020030;cotyledon;S|PO:0009052;pedicel;S|PO:0000013;cauline leaf;S|PO:0009009;embryo;S|PO:0000037;shoot apex;S|PO:0009046;flower;S|PO:0020091;male gametophyte;S|PO:0009006;shoot;S|PO:0020038;petiole;S|PO:0009029;stamen;S|PO:0009032;petal;S|PO:0020137;leaf apex;S|PO:0009010;seed;S|PO…
VIT_04s0008g05780	AT5G25150	Transcription initiation factor TFIID subunit 5	K03131	vv23022Basal_transcription_factors	Metabolism.Primary metabolism.Nucleobase, nucleoside, nucleotide, nucleic acid metabolism.Nucleic acid metabolism.RNA metabolism.Basal transcription factors	Metabolism.Primary metabolism.Nucleobase, nucleoside, nucleotide, nucleic acid metabolism.Nucleic acid metabolism.RNA metabolism.RNA biosynthesis							GO:0045449;regulation of transcription;P|GO:0030528;transcription regulator activity;F|GO:0005634;nucleus;C|GO:0016740;transferase activity;F	PO:0000005;cultured cell;S|PO:0000293;guard cell;S
VIT_17s0000g04200	AT1G73960	Transcription initiation factor TFIID subunit D2	K03128	vv23022Basal_transcription_factors	Metabolism.Primary metabolism.Nucleobase, nucleoside, nucleotide, nucleic acid metabolism.Nucleic acid metabolism.RNA metabolism.Basal transcription factors	Metabolism.Primary metabolism.Nucleobase, nucleoside, nucleotide, nucleic acid metabolism.Nucleic acid metabolism.RNA metabolism.RNA biosynthesis							GO:0008237;metallopeptidase activity;F|GO:0008270;zinc ion binding;F	PO:0000230;inflorescence meristem;S|PO:0008019;leaf lamina base;S|PO:0020100;hypocotyl;S|PO:0000084;sperm cell;S|PO:0020030;cotyledon;S|PO:0009052;pedicel;S|PO:0000013;cauline leaf;S|PO:0009009;embryo;S|PO:0000037;shoot apex;S|PO:0009046;flower;S|PO:0020091;male gametophyte;S|PO:0009006;shoot;S|PO:0020038;petiole;S|PO:0009029;stamen;S|PO:0009032;petal;S|PO:0006345;pollen tube;S|PO:0009010;seed;S|…
VIT_03s0017g00990	AT3G22270	DNA topoisomerase 2-associated protein PAT1	K12617	vv23018RNA_degradation	Metabolism.Primary metabolism.Nucleobase, nucleoside, nucleotide, nucleic acid metabolism.Nucleic acid metabolism.RNA metabolism.RNA catabolism	Metabolism.Primary metabolism.Nucleobase, nucleoside, nucleotide, nucleic acid metabolism.Nucleic acid metabolism.DNA metabolism							0	PO:0000230;inflorescence meristem;S|PO:0008019;leaf lamina base;S|PO:0020100;hypocotyl;S|PO:0000084;sperm cell;S|PO:0020030;cotyledon;S|PO:0000005;cultured cell;S|PO:0009052;pedicel;S|PO:0000013;cauline leaf;S|PO:0009009;embryo;S|PO:0000037;shoot apex;S|PO:0009046;flower;S|PO:0020091;male gametophyte;S|PO:0009006;shoot;S|PO:0020038;petiole;S|PO:0009029;stamen;S|PO:0009032;petal;S|PO:0006345;polle…
VIT_07s0129g00400	AT4G37510	Ribonuclease III	E3_1_26_3		Metabolism.Primary metabolism.Nucleobase, nucleoside, nucleotide, nucleic acid metabolism.Nucleic acid metabolism.RNA metabolism.RNA catabolism								GO:0004525;ribonuclease III activity;F|GO:0006396;RNA processing;P|GO:0003723;RNA binding;F	PO:0000230;inflorescence meristem;S|PO:0008019;leaf lamina base;S|PO:0020100;hypocotyl;S|PO:0020030;cotyledon;S|PO:0009052;pedicel;S|PO:0000013;cauline leaf;S|PO:0009009;embryo;S|PO:0009046;flower;S|PO:0000037;shoot apex;S|PO:0020091;male gametophyte;S|PO:0009006;shoot;S|PO:0020038;petiole;S|PO:0009029;stamen;S|PO:0009032;petal;S|PO:0009031;sepal;S|PO:0009010;seed;S|PO:0020137;leaf apex;S|PO:0009…
VIT_14s0219g00010	AT3G26020	Protein phosphatase 2 (formerly 2A), regulatory subunit B'	K11584	vv23015mRNA_surveillance_pathway	Metabolism.Primary metabolism.Nucleobase, nucleoside, nucleotide, nucleic acid metabolism.Nucleic acid metabolism.RNA metabolism.RNA catabolism.RNA surveillance								GO:0007165;signal transduction;P|GO:0000159;protein phosphatase type 2A complex;C|GO:0008601;protein phosphatase type 2A regulator activity;F	0
VIT_16s0100g00530	AT5G51940	DNA-directed RNA Polymerase II subunit F	K03014	vv23020RNA_polymerase	Metabolism.Primary metabolism.Nucleobase, nucleoside, nucleotide, nucleic acid metabolism.Nucleic acid metabolism.RNA metabolism.RNA polymerase	Metabolism.Primary metabolism.Nucleobase, nucleoside, nucleotide, nucleic acid metabolism.Nucleic acid metabolism.RNA metabolism.RNA biosynthesis							GO:0003677;DNA binding;F|GO:0006351;transcription, DNA-dependent;P|GO:0030880;RNA polymerase complex;C|GO:0003899;DNA-directed RNA polymerase activity;F	PO:0000230;inflorescence meristem;S|PO:0008019;leaf lamina base;S|PO:0020100;hypocotyl;S|PO:0000084;sperm cell;S|PO:0020030;cotyledon;S|PO:0009052;pedicel;S|PO:0000013;cauline leaf;S|PO:0009009;embryo;S|PO:0000037;shoot apex;S|PO:0009046;flower;S|PO:0020091;male gametophyte;S|PO:0009006;shoot;S|PO:0020038;petiole;S|PO:0009029;stamen;S|PO:0009032;petal;S|PO:0006345;pollen tube;S|PO:0009010;seed;S|…
VIT_09s0002g06660	AT5G11200	DEAD box RNA helicase RH15	K12812	vv23013RNA_transport vv23015mRNA_surveillance_pathway vv23040Spliceosome vv50133Primary_active_transporter_cat_A9_to_A18	Metabolism.Primary metabolism.Nucleobase, nucleoside, nucleotide, nucleic acid metabolism.Nucleic acid metabolism.RNA metabolism.RNA processing.mRNA processing.mRNA splicing	Transport overview.Primary Active Transporters.P-P-bond hydrolysis-driven transporters.Nuclear mRNA Exporter	Metabolism.Primary metabolism.Nucleobase, nucleoside, nucleotide, nucleic acid metabolism.Nucleic acid metabolism.RNA metabolism.RNA catabolism.RNA surveillance	Transport overview.Macromolecule transport.RNA transport					GO:0003676;nucleic acid binding;F|GO:0051028;mRNA transport;P|GO:0004386;helicase activity;F|GO:0006810;transport;P|GO:0005618;cell wall;C|GO:0003723;RNA binding;F|GO:0016787;hydrolase activity;F|GO:0008026;ATP-dependent helicase activity;F|GO:0005524;ATP binding;F|GO:0005634;nucleus;C|GO:0008380;RNA splicing;P|GO:0000166;nucleotide binding;F|GO:0006397;mRNA processing;P	PO:0000230;inflorescence meristem;S|PO:0008019;leaf lamina base;S|PO:0000084;sperm cell;S|PO:0020100;hypocotyl;S|PO:0020030;cotyledon;S|PO:0000005;cultured cell;S|PO:0009052;pedicel;S|PO:0000013;cauline leaf;S|PO:0009009;embryo;S|PO:0009046;flower;S|PO:0000037;shoot apex;S|PO:0020091;male gametophyte;S|PO:0009006;shoot;S|PO:0020038;petiole;S|PO:0009029;stamen;S|PO:0009032;petal;S|PO:0006345;polle…
VIT_04s0008g05330	AT5G11200	DEAD box RNA helicase RH15	K12812	vv23013RNA_transport vv23015mRNA_surveillance_pathway vv23040Spliceosome vv50133Primary_active_transporter_cat_A9_to_A18	Metabolism.Primary metabolism.Nucleobase, nucleoside, nucleotide, nucleic acid metabolism.Nucleic acid metabolism.RNA metabolism.RNA processing.mRNA processing.mRNA splicing	Transport overview.Primary Active Transporters.P-P-bond hydrolysis-driven transporters.Nuclear mRNA Exporter	Metabolism.Primary metabolism.Nucleobase, nucleoside, nucleotide, nucleic acid metabolism.Nucleic acid metabolism.RNA metabolism.RNA catabolism.RNA surveillance	Transport overview.Macromolecule transport.RNA transport					GO:0003676;nucleic acid binding;F|GO:0051028;mRNA transport;P|GO:0004386;helicase activity;F|GO:0006810;transport;P|GO:0005618;cell wall;C|GO:0003723;RNA binding;F|GO:0016787;hydrolase activity;F|GO:0008026;ATP-dependent helicase activity;F|GO:0005524;ATP binding;F|GO:0005634;nucleus;C|GO:0008380;RNA splicing;P|GO:0000166;nucleotide binding;F|GO:0006397;mRNA processing;P	PO:0000230;inflorescence meristem;S|PO:0008019;leaf lamina base;S|PO:0000084;sperm cell;S|PO:0020100;hypocotyl;S|PO:0020030;cotyledon;S|PO:0000005;cultured cell;S|PO:0009052;pedicel;S|PO:0000013;cauline leaf;S|PO:0009009;embryo;S|PO:0009046;flower;S|PO:0000037;shoot apex;S|PO:0020091;male gametophyte;S|PO:0009006;shoot;S|PO:0020038;petiole;S|PO:0009029;stamen;S|PO:0009032;petal;S|PO:0006345;polle…
VIT_16s0022g02110	AT5G62190	DEAD box RNA helicase (PRH75)	PRH75	vv23040Spliceosome vv50133Primary_active_transporter_cat_A9_to_A18	Metabolism.Primary metabolism.Nucleobase, nucleoside, nucleotide, nucleic acid metabolism.Nucleic acid metabolism.RNA metabolism.RNA processing.mRNA processing.mRNA splicing	Transport overview.Primary Active Transporters.P-P-bond hydrolysis-driven transporters.Nuclear mRNA Exporter							GO:0003676;nucleic acid binding;F|GO:0004386;helicase activity;F|GO:0003723;RNA binding;F|GO:0000166;nucleotide binding;F|GO:0016787;hydrolase activity;F|GO:0008026;ATP-dependent helicase activity;F|GO:0005524;ATP binding;F|GO:0005634;nucleus;C	PO:0000230;inflorescence meristem;S|PO:0008019;leaf lamina base;S|PO:0020100;hypocotyl;S|PO:0000084;sperm cell;S|PO:0020030;cotyledon;S|PO:0000005;cultured cell;S|PO:0009052;pedicel;S|PO:0000013;cauline leaf;S|PO:0009009;embryo;S|PO:0000037;shoot apex;S|PO:0009046;flower;S|PO:0020091;male gametophyte;S|PO:0009006;shoot;S|PO:0009032;petal;S|PO:0020038;petiole;S|PO:0009029;stamen;S|PO:0000293;guard…
VIT_17s0000g09130	AT5G63120	Ethylene-responsive DEAD box RNA helicase (RH30)	RH30	vv23040Spliceosome vv30008Ethylene_signaling vv50133Primary_active_transporter_cat_A9_to_A18	Metabolism.Primary metabolism.Nucleobase, nucleoside, nucleotide, nucleic acid metabolism.Nucleic acid metabolism.RNA metabolism.RNA processing.mRNA processing.mRNA splicing	Signaling.Hormone Signaling.Ethylene Signaling.Ethylene-mediated Signaling pathway	Transport overview.Primary Active Transporters.P-P-bond hydrolysis-driven transporters.Nuclear mRNA Exporter						GO:0003676;nucleic acid binding;F|GO:0004386;helicase activity;F|GO:0003723;RNA binding;F|GO:0016787;hydrolase activity;F|GO:0008026;ATP-dependent helicase activity;F|GO:0005524;ATP binding;F|GO:0005634;nucleus;C|GO:0000184;nuclear-transcribed mRNA catabolic process, nonsense-mediated decay;P|GO:0006364;rRNA processing;P|GO:0000166;nucleotide binding;F|GO:0042254;ribosome biogenesis;P	PO:0000230;inflorescence meristem;S|PO:0008019;leaf lamina base;S|PO:0000084;sperm cell;S|PO:0020100;hypocotyl;S|PO:0020030;cotyledon;S|PO:0000005;cultured cell;S|PO:0009052;pedicel;S|PO:0000013;cauline leaf;S|PO:0009009;embryo;S|PO:0009046;flower;S|PO:0000037;shoot apex;S|PO:0020091;male gametophyte;S|PO:0009006;shoot;S|PO:0020038;petiole;S|PO:0009029;stamen;S|PO:0009032;petal;S|PO:0006345;polle…
VIT_05s0077g02310	AT4G15900	PP1/PP2A phosphatases pleiotropic regulator PRL1	K12862	vv23040Spliceosome vv50109Incompletely_characterized_transport_systems	Metabolism.Primary metabolism.Nucleobase, nucleoside, nucleotide, nucleic acid metabolism.Nucleic acid metabolism.RNA metabolism.RNA processing.mRNA processing.mRNA splicing	Transport overview.Incompletely characterized transport systems.Recognized transporters of unknown biochemical mechanism.Nuclear pore complex	Signaling.Signaling pathway						GO:0009749;response to glucose stimulus;P|GO:0009870;defense response signaling pathway, resistance gene-dependent;P|GO:0010204;defense response signaling pathway, resistance gene-independent;P|GO:0010154;fruit development;P|GO:0017163;basal transcription repressor activity;F|GO:0050832;defense response to fungus;P|GO:0005515;protein binding;F|GO:0010182;sugar mediated signaling;P|GO:0006508;prot…	PO:0000230;inflorescence meristem;S|PO:0008019;leaf lamina base;S|PO:0020100;hypocotyl;S|PO:0000084;sperm cell;S|PO:0020030;cotyledon;S|PO:0009052;pedicel;S|PO:0000013;cauline leaf;S|PO:0009009;embryo;S|PO:0000037;shoot apex;S|PO:0009046;flower;S|PO:0020091;male gametophyte;S|PO:0009006;shoot;S|PO:0020038;petiole;S|PO:0009029;stamen;S|PO:0009032;petal;S|PO:0006345;pollen tube;S|PO:0000293;guard c…
VIT_04s0044g00540		Pre-mRNA-splicing factor ISY1	K12870	vv23040Spliceosome	Metabolism.Primary metabolism.Nucleobase, nucleoside, nucleotide, nucleic acid metabolism.Nucleic acid metabolism.RNA metabolism.RNA processing.mRNA processing.mRNA splicing								GO:0009507;chloroplast;C	PO:0000230;inflorescence meristem;S|PO:0008019;leaf lamina base;S|PO:0020100;hypocotyl;S|PO:0020030;cotyledon;S|PO:0009052;pedicel;S|PO:0000013;cauline leaf;S|PO:0009009;embryo;S|PO:0009046;flower;S|PO:0000037;shoot apex;S|PO:0020091;male gametophyte;S|PO:0009006;shoot;S|PO:0020038;petiole;S|PO:0009029;stamen;S|PO:0009032;petal;S|PO:0009031;sepal;S|PO:0009010;seed;S|PO:0020137;leaf apex;S|PO:0009…
VIT_06s0004g00200	AT3G13460	Splicing factor YT521-B			Metabolism.Primary metabolism.Nucleobase, nucleoside, nucleotide, nucleic acid metabolism.Nucleic acid metabolism.RNA metabolism.RNA processing.mRNA processing.mRNA splicing								GO:0005515;protein binding;F|GO:0005737;cytoplasm;C|GO:0005634;nucleus;C	PO:0000230;inflorescence meristem;S|PO:0008019;leaf lamina base;S|PO:0020100;hypocotyl;S|PO:0020030;cotyledon;S|PO:0000005;cultured cell;S|PO:0009052;pedicel;S|PO:0000013;cauline leaf;S|PO:0009009;embryo;S|PO:0009046;flower;S|PO:0000037;shoot apex;S|PO:0020091;male gametophyte;S|PO:0009006;shoot;S|PO:0020038;petiole;S|PO:0009029;stamen;S|PO:0009032;petal;S|PO:0000293;guard cell;S|PO:0009010;seed;…
VIT_06s0004g06010	AT1G07350	Transformer serine/arginine-rich ribonucleoprotein			Metabolism.Primary metabolism.Nucleobase, nucleoside, nucleotide, nucleic acid metabolism.Nucleic acid metabolism.RNA metabolism.RNA processing.mRNA processing.mRNA splicing								GO:0003676;nucleic acid binding;F|GO:0030529;ribonucleoprotein complex;C|GO:0000166;nucleotide binding;F|GO:0008380;RNA splicing;P	PO:0000230;inflorescence meristem;S|PO:0008019;leaf lamina base;S|PO:0020100;hypocotyl;S|PO:0000084;sperm cell;S|PO:0020030;cotyledon;S|PO:0000005;cultured cell;S|PO:0009052;pedicel;S|PO:0000013;cauline leaf;S|PO:0009009;embryo;S|PO:0000037;shoot apex;S|PO:0009046;flower;S|PO:0020091;male gametophyte;S|PO:0009006;shoot;S|PO:0020038;petiole;S|PO:0009029;stamen;S|PO:0009032;petal;S|PO:0006345;polle…
VIT_05s0020g04250	AT5G08290	U5 snRNP protein, DIM1 family	K12859	vv23040Spliceosome	Metabolism.Primary metabolism.Nucleobase, nucleoside, nucleotide, nucleic acid metabolism.Nucleic acid metabolism.RNA metabolism.RNA processing.mRNA processing.mRNA splicing	Metabolism.Primary metabolism.Protein metabolism and modification.Protein folding							GO:0003676;nucleic acid binding;F|GO:0030529;ribonucleoprotein complex;C|GO:0005681;spliceosomal complex;C|GO:0007067;mitosis;P|GO:0005737;cytoplasm;C|GO:0005634;nucleus;C	PO:0000230;inflorescence meristem;S|PO:0008019;leaf lamina base;S|PO:0020100;hypocotyl;S|PO:0000084;sperm cell;S|PO:0020030;cotyledon;S|PO:0009052;pedicel;S|PO:0000013;cauline leaf;S|PO:0009009;embryo;S|PO:0000037;shoot apex;S|PO:0009046;flower;S|PO:0020091;male gametophyte;S|PO:0009006;shoot;S|PO:0020038;petiole;S|PO:0009029;stamen;S|PO:0009032;petal;S|PO:0006345;pollen tube;S|PO:0009010;seed;S|…
VIT_04s0044g01750	AT2G17420	Thioredoxin reductase 2	E1_8_1_9	vv10240Pyrimidine_metabolism	Metabolism.Primary metabolism.Nucleobase, nucleoside, nucleotide, nucleic acid metabolism.Nucleotide metabolism.Pyrimidine metabolism	Response to stimulus.Stress response.Abiotic stress response.Oxidative stress response							GO:0045454;cell redox homeostasis;P|GO:0050660;FAD binding;F|GO:0005829;cytosol;C|GO:0016049;cell growth;P|GO:0005759;mitochondrial matrix;C|GO:0003824;catalytic activity;F|GO:0055114;oxidation reduction;P|GO:0005488;binding;F|GO:0005739;mitochondrion;C|GO:0048316;seed development;P|GO:0004791;thioredoxin-disulfide reductase activity;F|GO:0009055;electron carrier activity;F|GO:0009846;pollen germ…	PO:0000230;inflorescence meristem;S|PO:0008019;leaf lamina base;S|PO:0020100;hypocotyl;S|PO:0000084;sperm cell;S|PO:0020030;cotyledon;S|PO:0000005;cultured cell;S|PO:0009052;pedicel;S|PO:0000013;cauline leaf;S|PO:0009009;embryo;S|PO:0000037;shoot apex;S|PO:0009046;flower;S|PO:0009006;shoot;S|PO:0020091;male gametophyte;S|PO:0009032;petal;S|PO:0009029;stamen;S|PO:0020038;petiole;S|PO:0006345;polle…
VIT_16s0022g00510	AT4G25200	Heat shock 22 kDa protein			Metabolism.Primary metabolism.Protein metabolism and modification.Protein folding.Chaperone-mediated protein folding.HSP-mediated protein folding								GO:0006950;response to stress;P|GO:0046686;response to cadmium ion;P|GO:0005739;mitochondrion;C	PO:0008019;leaf lamina base;S|PO:0020100;hypocotyl;S|PO:0000084;sperm cell;S|PO:0020030;cotyledon;S|PO:0000005;cultured cell;S|PO:0009052;pedicel;S|PO:0000013;cauline leaf;S|PO:0009009;embryo;S|PO:0009046;flower;S|PO:0020091;male gametophyte;S|PO:0009006;shoot;S|PO:0009029;stamen;S|PO:0006345;pollen tube;S|PO:0020137;leaf apex;S|PO:0009030;carpel;S|PO:0009005;root;S|PO:0008034;leaf whorl;S|PO:000…
VIT_01s0010g00680	AT2G04030	Heat shock protein 81-1	K04079	vv24141Protein_processing_in_endoplasmic_reticulum vv34626Plant-pathogen_interaction	Metabolism.Primary metabolism.Protein metabolism and modification.Protein folding.Chaperone-mediated protein folding.HSP-mediated protein folding	Response to stimulus.Stress response.Biotic stress response.Plant-pathogen interaction	Metabolism.Primary metabolism.Protein metabolism and modification.Protein folding.Chaperone-mediated protein folding.HSP-mediated protein folding	Metabolism.Primary metabolism.Protein metabolism and modification.Protein processing in endoplasmic reticulum					GO:0009704;de-etiolation;P|GO:0005886;plasma membrane;C|GO:0009408;response to heat;P|GO:0006950;response to stress;P|GO:0010157;response to chlorate;P|GO:0009651;response to salt stress;P|GO:0005524;ATP binding;F|GO:0009507;chloroplast;C|GO:0051082;unfolded protein binding;F|GO:0009570;chloroplast stroma;C|GO:0005739;mitochondrion;C|GO:0006457;protein folding;P|GO:0009941;chloroplast envelope;C|…	PO:0000230;inflorescence meristem;S|PO:0008019;leaf lamina base;S|PO:0000084;sperm cell;S|PO:0020100;hypocotyl;S|PO:0020030;cotyledon;S|PO:0000005;cultured cell;S|PO:0009052;pedicel;S|PO:0006085;root meristem;S|PO:0000013;cauline leaf;S|PO:0009009;embryo;S|PO:0000037;shoot apex;S|PO:0009046;flower;S|PO:0020091;male gametophyte;S|PO:0009006;shoot;S|PO:0020038;petiole;S|PO:0009029;stamen;S|PO:00090…
VIT_13s0019g04240	AT5G60640	Protein disulfide-isomerase A1	K09580	vv24141Protein_processing_in_endoplasmic_reticulum	Metabolism.Primary metabolism.Protein metabolism and modification.Protein folding.Disulfide bond rearrangement	Metabolism.Primary metabolism.Protein metabolism and modification.Protein processing in endoplasmic reticulum							GO:0045454;cell redox homeostasis;P|GO:0003756;protein disulfide isomerase activity;F|GO:0004579;dolichyl-diphosphooligosaccharide-protein glycotransferase activity;F|GO:0016853;isomerase activity;F|GO:0005783;endoplasmic reticulum;C|GO:0016740;transferase activity;F|GO:0016757;transferase activity, transferring glycosyl groups;F	PO:0005052;callus;S|PO:0000230;inflorescence meristem;S|PO:0008019;leaf lamina base;S|PO:0000084;sperm cell;S|PO:0020100;hypocotyl;S|PO:0020030;cotyledon;S|PO:0000005;cultured cell;S|PO:0009052;pedicel;S|PO:0000013;cauline leaf;S|PO:0009009;embryo;S|PO:0000037;shoot apex;S|PO:0009046;flower;S|PO:0020091;male gametophyte;S|PO:0009006;shoot;S|PO:0020038;petiole;S|PO:0009029;stamen;S|PO:0009032;peta…
VIT_07s0005g02610	AT4G01800	Preprotein translocase secA subunit	K03070	vv23060Protein_export vv50113Thylakoid_targeting_pathway vv50132Primary_active_transporter_cat_A5_to_A8	Metabolism.Primary metabolism.Protein metabolism and modification.Protein folding.Protein export	Transport overview.Macromolecule transport.Protein transport.Thylakoid targeting pathway	Transport overview.Primary Active Transporters.P-P-bond hydrolysis-driven transporters.General Secretory Pathway (Sec)	Cellular process.Cellular component organization and biogenesis.Organelle organization and biogenesis.Plastid organization and biogenesis.Thylakoid organization and biogenesis	Cellular process.Cellular transport.Protein trafficking				GO:0019898;extrinsic to membrane;C|GO:0006810;transport;P|GO:0006886;intracellular protein transport;P|GO:0016020;membrane;C|GO:0005524;ATP binding;F|GO:0009507;chloroplast;C|GO:0017038;protein import;P|GO:0009536;plastid;C|GO:0055085;transmembrane transport;P|GO:0005515;protein binding;F|GO:0015031;protein transport;P|GO:0009570;chloroplast stroma;C|GO:0000166;nucleotide binding;F|GO:0006605;pro…	PO:0000230;inflorescence meristem;S|PO:0008019;leaf lamina base;S|PO:0000084;sperm cell;S|PO:0020100;hypocotyl;S|PO:0020030;cotyledon;S|PO:0009052;pedicel;S|PO:0000013;cauline leaf;S|PO:0009009;embryo;S|PO:0009046;flower;S|PO:0000037;shoot apex;S|PO:0020091;male gametophyte;S|PO:0009006;shoot;S|PO:0020038;petiole;S|PO:0009029;stamen;S|PO:0009032;petal;S|PO:0009010;seed;S|PO:0020137;leaf apex;S|PO…
VIT_08s0007g00740	AT3G09350	Hsp70-interacting protein	K09562	vv24141Protein_processing_in_endoplasmic_reticulum	Metabolism.Primary metabolism.Protein metabolism and modification.Protein processing in endoplasmic reticulum								GO:0005488;binding;F	PO:0000230;inflorescence meristem;S|PO:0008019;leaf lamina base;S|PO:0020100;hypocotyl;S|PO:0000084;sperm cell;S|PO:0020030;cotyledon;S|PO:0009052;pedicel;S|PO:0000013;cauline leaf;S|PO:0009009;embryo;S|PO:0000037;shoot apex;S|PO:0009046;flower;S|PO:0020091;male gametophyte;S|PO:0009006;shoot;S|PO:0020038;petiole;S|PO:0009029;stamen;S|PO:0009032;petal;S|PO:0006345;pollen tube;S|PO:0009010;seed;S|…
VIT_13s0064g00170	AT3G63490	Ribosomal protein L1	K02863	vv23010Ribosome	Metabolism.Primary metabolism.Protein metabolism and modification.Protein synthesis.Ribosome								GO:0006396;RNA processing;P|GO:0030529;ribonucleoprotein complex;C|GO:0015934;large ribosomal subunit;C|GO:0003723;RNA binding;F|GO:0006412;translation;P|GO:0005622;intracellular;C|GO:0005840;ribosome;C|GO:0003735;structural constituent of ribosome;F	PO:0000230;inflorescence meristem;S|PO:0008019;leaf lamina base;S|PO:0020100;hypocotyl;S|PO:0020030;cotyledon;S|PO:0009052;pedicel;S|PO:0000013;cauline leaf;S|PO:0009009;embryo;S|PO:0009046;flower;S|PO:0000037;shoot apex;S|PO:0020091;male gametophyte;S|PO:0009001;fruit;S|PO:0009006;shoot;S|PO:0020038;petiole;S|PO:0009029;stamen;S|PO:0009032;petal;S|PO:0000293;guard cell;S|PO:0009031;sepal;S|PO:00…
VIT_15s0021g02480	AT4G16720	Ribosomal protein L15 e	K02877	vv23010Ribosome	Metabolism.Primary metabolism.Protein metabolism and modification.Protein synthesis.Ribosome								GO:0030529;ribonucleoprotein complex;C|GO:0005622;intracellular;C|GO:0006412;translation;P|GO:0005840;ribosome;C|GO:0003735;structural constituent of ribosome;F	PO:0000230;inflorescence meristem;S|PO:0008019;leaf lamina base;S|PO:0000084;sperm cell;S|PO:0020100;hypocotyl;S|PO:0020030;cotyledon;S|PO:0000005;cultured cell;S|PO:0009052;pedicel;S|PO:0000013;cauline leaf;S|PO:0009009;embryo;S|PO:0000037;shoot apex;S|PO:0009046;flower;S|PO:0020091;male gametophyte;S|PO:0009006;shoot;S|PO:0020038;petiole;S|PO:0009029;stamen;S|PO:0009032;petal;S|PO:0006345;polle…
VIT_14s0060g00010	AT4G30930	Ribosomal protein L21	K02888	vv23010Ribosome	Metabolism.Primary metabolism.Protein metabolism and modification.Protein synthesis.Ribosome								0	0
VIT_16s0050g00860		Ribosomal protein L31	K02909	vv23010Ribosome	Metabolism.Primary metabolism.Protein metabolism and modification.Protein synthesis.Ribosome								GO:0030529;ribonucleoprotein complex;C|GO:0003723;RNA binding;F|GO:0019843;rRNA binding;F|GO:0006412;translation;P|GO:0005622;intracellular;C|GO:0005840;ribosome;C|GO:0009507;chloroplast;C|GO:0003735;structural constituent of ribosome;F|GO:0009536;plastid;C|GO:0009570;chloroplast stroma;C|GO:0009941;chloroplast envelope;C	PO:0000230;inflorescence meristem;S|PO:0008019;leaf lamina base;S|PO:0020100;hypocotyl;S|PO:0000084;sperm cell;S|PO:0020030;cotyledon;S|PO:0009052;pedicel;S|PO:0000013;cauline leaf;S|PO:0009009;embryo;S|PO:0000037;shoot apex;S|PO:0009046;flower;S|PO:0020091;male gametophyte;S|PO:0009006;shoot;S|PO:0020038;petiole;S|PO:0009029;stamen;S|PO:0009032;petal;S|PO:0020137;leaf apex;S|PO:0009010;seed;S|PO…
VIT_11s0016g02650	AT5G56710	Ribosomal protein L31 (RPL31C) 60S	K02910	vv23010Ribosome	Metabolism.Primary metabolism.Protein metabolism and modification.Protein synthesis.Ribosome								GO:0005622;intracellular;C|GO:0006412;translation;P|GO:0005840;ribosome;C|GO:0003735;structural constituent of ribosome;F	PO:0000230;inflorescence meristem;S|PO:0008019;leaf lamina base;S|PO:0000084;sperm cell;S|PO:0020100;hypocotyl;S|PO:0020030;cotyledon;S|PO:0009052;pedicel;S|PO:0000013;cauline leaf;S|PO:0009009;embryo;S|PO:0009046;flower;S|PO:0000037;shoot apex;S|PO:0020091;male gametophyte;S|PO:0009006;shoot;S|PO:0020038;petiole;S|PO:0009029;stamen;S|PO:0009032;petal;S|PO:0009031;sepal;S|PO:0009010;seed;S|PO:002…
VIT_04s0023g00930	AT3G59540	Ribosomal protein L38 (RPL38B) 60S	K02923	vv23010Ribosome	Metabolism.Primary metabolism.Protein metabolism and modification.Protein synthesis.Ribosome								GO:0022625;cytosolic large ribosomal subunit;C|GO:0030529;ribonucleoprotein complex;C|GO:0022626;cytosolic ribosome;C|GO:0005622;intracellular;C|GO:0006412;translation;P|GO:0005840;ribosome;C|GO:0003735;structural constituent of ribosome;F	PO:0000230;inflorescence meristem;S|PO:0008019;leaf lamina base;S|PO:0020100;hypocotyl;S|PO:0020030;cotyledon;S|PO:0009052;pedicel;S|PO:0000013;cauline leaf;S|PO:0009009;embryo;S|PO:0009046;flower;S|PO:0000037;shoot apex;S|PO:0020091;male gametophyte;S|PO:0009006;shoot;S|PO:0020038;petiole;S|PO:0009029;stamen;S|PO:0009032;petal;S|PO:0009031;sepal;S|PO:0009010;seed;S|PO:0020137;leaf apex;S|PO:0009…
VIT_06s0004g00360	AT3G09630	Ribosomal protein L4/L1 (RPL4A) 60S	K02926	vv23010Ribosome	Metabolism.Primary metabolism.Protein metabolism and modification.Protein synthesis.Ribosome								GO:0005622;intracellular;C|GO:0006412;translation;P|GO:0005840;ribosome;C|GO:0003735;structural constituent of ribosome;F	PO:0005052;callus;S|PO:0000230;inflorescence meristem;S|PO:0008019;leaf lamina base;S|PO:0020100;hypocotyl;S|PO:0000084;sperm cell;S|PO:0020030;cotyledon;S|PO:0000282;trichome;S|PO:0000005;cultured cell;S|PO:0009052;pedicel;S|PO:0000013;cauline leaf;S|PO:0009009;embryo;S|PO:0000037;shoot apex;S|PO:0009046;flower;S|PO:0020091;male gametophyte;S|PO:0009006;shoot;S|PO:0009032;petal;S|PO:0020038;peti…
VIT_01s0011g00680	AT3G02080	Ribosomal protein S19 (RPS19A) 40S	K02966	vv23010Ribosome	Metabolism.Primary metabolism.Protein metabolism and modification.Protein synthesis.Ribosome								GO:0005622;intracellular;C|GO:0006412;translation;P|GO:0005840;ribosome;C|GO:0003735;structural constituent of ribosome;F	PO:0000230;inflorescence meristem;S|PO:0008019;leaf lamina base;S|PO:0000084;sperm cell;S|PO:0020100;hypocotyl;S|PO:0020030;cotyledon;S|PO:0009052;pedicel;S|PO:0000013;cauline leaf;S|PO:0009009;embryo;S|PO:0009046;flower;S|PO:0000037;shoot apex;S|PO:0020091;male gametophyte;S|PO:0009006;shoot;S|PO:0009001;fruit;S|PO:0020038;petiole;S|PO:0009029;stamen;S|PO:0009032;petal;S|PO:0000293;guard cell;S|…
VIT_03s0038g04560	AT2G21580	Ribosomal protein S25 (RPS25E) 40S	K02975	vv23010Ribosome	Metabolism.Primary metabolism.Protein metabolism and modification.Protein synthesis.Ribosome								GO:0005840;ribosome;C	PO:0000230;inflorescence meristem;S|PO:0008019;leaf lamina base;S|PO:0020100;hypocotyl;S|PO:0000084;sperm cell;S|PO:0020030;cotyledon;S|PO:0000005;cultured cell;S|PO:0009052;pedicel;S|PO:0000013;cauline leaf;S|PO:0009009;embryo;S|PO:0000037;shoot apex;S|PO:0009046;flower;S|PO:0020091;male gametophyte;S|PO:0009006;shoot;S|PO:0020038;petiole;S|PO:0009029;stamen;S|PO:0009032;petal;S|PO:0020137;leaf …
VIT_09s0002g01460	AT5G35530	Ribosomal protein S3 (RPS3A) 40S	K02985	vv23010Ribosome	Metabolism.Primary metabolism.Protein metabolism and modification.Protein synthesis.Ribosome								GO:0030529;ribonucleoprotein complex;C|GO:0015935;small ribosomal subunit;C|GO:0003723;RNA binding;F|GO:0005622;intracellular;C|GO:0006412;translation;P|GO:0005840;ribosome;C|GO:0003735;structural constituent of ribosome;F	PO:0000230;inflorescence meristem;S|PO:0008019;leaf lamina base;S|PO:0020100;hypocotyl;S|PO:0000084;sperm cell;S|PO:0020030;cotyledon;S|PO:0000005;cultured cell;S|PO:0009052;pedicel;S|PO:0000013;cauline leaf;S|PO:0009009;embryo;S|PO:0000037;shoot apex;S|PO:0009046;flower;S|PO:0020091;male gametophyte;S|PO:0009006;shoot;S|PO:0009032;petal;S|PO:0020038;petiole;S|PO:0009029;stamen;S|PO:0020137;leaf …
VIT_07s0005g02160	AT2G47110	UBQ5 (ubiquitin 5)	K02977	vv23010Ribosome	Metabolism.Primary metabolism.Protein metabolism and modification.Protein synthesis.Ribosome	Metabolism.Primary metabolism.Protein metabolism and modification.Proteolysis.cytoplasmic and nuclear protein degradation.Ubiquitin-mediated proteolysis							GO:0005622;intracellular;C|GO:0006412;translation;P|GO:0005840;ribosome;C|GO:0003735;structural constituent of ribosome;F	PO:0000230;inflorescence meristem;S|PO:0008019;leaf lamina base;S|PO:0000003;whole plant;S|PO:0000084;sperm cell;S|PO:0020100;hypocotyl;S|PO:0020030;cotyledon;S|PO:0000282;trichome;S|PO:0000005;cultured cell;S|PO:0009052;pedicel;S|PO:0000013;cauline leaf;S|PO:0009009;embryo;S|PO:0009046;flower;S|PO:0000037;shoot apex;S|PO:0020091;male gametophyte;S|PO:0009006;shoot;S|PO:0020038;petiole;S|PO:00090…
VIT_13s0019g03540	AT2G39260	Regulator of nonsense transcripts 2 UPF2	K14327	vv23013RNA_transport vv23015mRNA_surveillance_pathway	Metabolism.Primary metabolism.Protein metabolism and modification.Protein synthesis.Translation.Translational initiation	Metabolism.Primary metabolism.Nucleobase, nucleoside, nucleotide, nucleic acid metabolism.Nucleic acid metabolism.RNA metabolism.RNA catabolism.RNA surveillance	Transport overview.Macromolecule transport.RNA transport						GO:0005515;protein binding;F|GO:0016070;RNA metabolic process;P|GO:0005488;binding;F|GO:0003743;translation initiation factor activity;F	PO:0000230;inflorescence meristem;S|PO:0008019;leaf lamina base;S|PO:0020100;hypocotyl;S|PO:0000084;sperm cell;S|PO:0020030;cotyledon;S|PO:0009052;pedicel;S|PO:0000013;cauline leaf;S|PO:0009009;embryo;S|PO:0000037;shoot apex;S|PO:0009046;flower;S|PO:0020091;male gametophyte;S|PO:0009006;shoot;S|PO:0020038;petiole;S|PO:0009029;stamen;S|PO:0009032;petal;S|PO:0020137;leaf apex;S|PO:0009010;seed;S|PO…
VIT_01s0011g06630	AT2G46280	Translation initiation factor eIF-3 subunit 2	K03246	vv23013RNA_transport	Metabolism.Primary metabolism.Protein metabolism and modification.Protein synthesis.Translation.Translational initiation	Transport overview.Macromolecule transport.RNA transport							GO:0004872;receptor activity;F|GO:0003743;translation initiation factor activity;F	PO:0000005;cultured cell;S|PO:0006345;pollen tube;S|PO:0000293;guard cell;S|PO:0009005;root;S|PO:0020091;male gametophyte;S|PO:0001017;M germinated pollen stage;G|PO:0001016;L mature pollen stage;G
VIT_04s0008g06540	AT1G13950	Translation initiation factor eIF-5A	K03263		Metabolism.Primary metabolism.Protein metabolism and modification.Protein synthesis.Translation.Translational initiation								GO:0006452;translational frameshifting;P|GO:0003723;RNA binding;F|GO:0003743;translation initiation factor activity;F|GO:0045901;positive regulation of translational elongation;P|GO:0043022;ribosome binding;F|GO:0008612;peptidyl-lysine modification to hypusine;P|GO:0003746;translation elongation factor activity;F|GO:0045905;positive regulation of translational termination;P	PO:0000230;inflorescence meristem;S|PO:0008019;leaf lamina base;S|PO:0000084;sperm cell;S|PO:0020100;hypocotyl;S|PO:0020030;cotyledon;S|PO:0000282;trichome;S|PO:0000005;cultured cell;S|PO:0009052;pedicel;S|PO:0000013;cauline leaf;S|PO:0009009;embryo;S|PO:0000037;shoot apex;S|PO:0009046;flower;S|PO:0009006;shoot;S|PO:0020091;male gametophyte;S|PO:0020038;petiole;S|PO:0009029;stamen;S|PO:0009032;pe…
VIT_12s0035g01860	AT5G49840	ATP-dependent Clp protease ATP-binding subunit ClpX1 (CLPX)	K03544		Metabolism.Primary metabolism.Protein metabolism and modification.Proteolysis.Clp complex-mediated proteolysis								GO:0005515;protein binding;F|GO:0016887;ATPase activity;F|GO:0015031;protein transport;P|GO:0000166;nucleotide binding;F|GO:0008233;peptidase activity;F|GO:0017111;nucleoside-triphosphatase activity;F|GO:0005524;ATP binding;F	PO:0000230;inflorescence meristem;S|PO:0008019;leaf lamina base;S|PO:0020100;hypocotyl;S|PO:0000084;sperm cell;S|PO:0020030;cotyledon;S|PO:0009052;pedicel;S|PO:0000013;cauline leaf;S|PO:0009009;embryo;S|PO:0009046;flower;S|PO:0000037;shoot apex;S|PO:0020091;male gametophyte;S|PO:0009006;shoot;S|PO:0020038;petiole;S|PO:0009029;stamen;S|PO:0009032;petal;S|PO:0006345;pollen tube;S|PO:0020137;leaf ap…
VIT_05s0020g01320	AT4G02570	Cullin 1C	K03347	vv24120Ubiquitin_mediated_proteolysis vv30003Auxin_signaling	Metabolism.Primary metabolism.Protein metabolism and modification.Proteolysis.cytoplasmic and nuclear protein degradation.Ubiquitin-mediated proteolysis	Signaling.Hormone Signaling.Auxin Signaling.Auxin-mediated Signaling pathway							GO:0031461;cullin-ring ubiquitin ligase complex;C|GO:0006511;ubiquitin-dependent protein catabolic process;P|GO:0031625;ubiquitin protein ligase binding;F	PO:0000230;inflorescence meristem;S|PO:0008019;leaf lamina base;S|PO:0020100;hypocotyl;S|PO:0000084;sperm cell;S|PO:0020030;cotyledon;S|PO:0009052;pedicel;S|PO:0000013;cauline leaf;S|PO:0009009;embryo;S|PO:0009046;flower;S|PO:0000037;shoot apex;S|PO:0009006;shoot;S|PO:0020091;male gametophyte;S|PO:0009032;petal;S|PO:0009029;stamen;S|PO:0020038;petiole;S|PO:0006345;pollen tube;S|PO:0009010;seed;S|…
VIT_03s0063g00080	AT4G34100	E3 ubiquitin-protein ligase MARCH6	K10661_101	vv24141Protein_processing_in_endoplasmic_reticulum vv60078Other_zf-C3HC	Metabolism.Primary metabolism.Protein metabolism and modification.Proteolysis.cytoplasmic and nuclear protein degradation.Ubiquitin-mediated proteolysis	Metabolism.Primary metabolism.Protein metabolism and modification.Protein processing in endoplasmic reticulum	Regulation overview.Regulation of gene expression.Regulation of transcription.Transcription factor.Zinc finger C3HC4 family transcription factor						GO:0004842;ubiquitin-protein ligase activity;F|GO:0005515;protein binding;F|GO:0008270;zinc ion binding;F	PO:0000230;inflorescence meristem;S|PO:0008019;leaf lamina base;S|PO:0020100;hypocotyl;S|PO:0000084;sperm cell;S|PO:0020030;cotyledon;S|PO:0009052;pedicel;S|PO:0000013;cauline leaf;S|PO:0009009;embryo;S|PO:0000037;shoot apex;S|PO:0009046;flower;S|PO:0020091;male gametophyte;S|PO:0009006;shoot;S|PO:0020038;petiole;S|PO:0009029;stamen;S|PO:0009032;petal;S|PO:0006345;pollen tube;S|PO:0009010;seed;S|…
VIT_10s0003g03880	AT5G46170	F-box domain containing protein			Metabolism.Primary metabolism.Protein metabolism and modification.Proteolysis.cytoplasmic and nuclear protein degradation.Ubiquitin-mediated proteolysis								GO:0010286;heat acclimation;P	PO:0000230;inflorescence meristem;S|PO:0008019;leaf lamina base;S|PO:0020100;hypocotyl;S|PO:0000084;sperm cell;S|PO:0020030;cotyledon;S|PO:0009052;pedicel;S|PO:0000013;cauline leaf;S|PO:0009009;embryo;S|PO:0000037;shoot apex;S|PO:0009046;flower;S|PO:0020091;male gametophyte;S|PO:0009006;shoot;S|PO:0020038;petiole;S|PO:0009029;stamen;S|PO:0009032;petal;S|PO:0020137;leaf apex;S|PO:0009010;seed;S|PO…
VIT_03s0038g02340	AT4G38600	HECT ubiquitin-protein ligase 3 (KAKTUS protein)	K10590	vv24120Ubiquitin_mediated_proteolysis	Metabolism.Primary metabolism.Protein metabolism and modification.Proteolysis.cytoplasmic and nuclear protein degradation.Ubiquitin-mediated proteolysis								GO:0005886;plasma membrane;C|GO:0006464;protein modification process;P|GO:0004842;ubiquitin-protein ligase activity;F|GO:0016874;ligase activity;F|GO:0019941;modification-dependent protein catabolic process;P|GO:0005622;intracellular;C|GO:0010091;trichome branching;P|GO:0016881;acid-amino acid ligase activity;F|GO:0042023;DNA endoreduplication;P|GO:0005488;binding;F	PO:0000230;inflorescence meristem;S|PO:0008019;leaf lamina base;S|PO:0020100;hypocotyl;S|PO:0000084;sperm cell;S|PO:0020030;cotyledon;S|PO:0009052;pedicel;S|PO:0000013;cauline leaf;S|PO:0009009;embryo;S|PO:0000037;shoot apex;S|PO:0009046;flower;S|PO:0020091;male gametophyte;S|PO:0009006;shoot;S|PO:0020038;petiole;S|PO:0009029;stamen;S|PO:0009032;petal;S|PO:0006345;pollen tube;S|PO:0000293;guard c…
VIT_14s0036g01020		Polyubiquitin (UBQ4)			Metabolism.Primary metabolism.Protein metabolism and modification.Proteolysis.cytoplasmic and nuclear protein degradation.Ubiquitin-mediated proteolysis								0	PO:0000230;inflorescence meristem;S|PO:0008019;leaf lamina base;S|PO:0020100;hypocotyl;S|PO:0000084;sperm cell;S|PO:0020030;cotyledon;S|PO:0009052;pedicel;S|PO:0000013;cauline leaf;S|PO:0009009;embryo;S|PO:0000037;shoot apex;S|PO:0009046;flower;S|PO:0009001;fruit;S|PO:0020091;male gametophyte;S|PO:0009006;shoot;S|PO:0020038;petiole;S|PO:0009029;stamen;S|PO:0009032;petal;S|PO:0006345;pollen tube;S…
VIT_02s0025g02760	AT1G32850	Ubiquitin thiolesterase 4	E3_1_2_15	vv24120Ubiquitin_mediated_proteolysis	Metabolism.Primary metabolism.Protein metabolism and modification.Proteolysis.cytoplasmic and nuclear protein degradation.Ubiquitin-mediated proteolysis								GO:0006511;ubiquitin-dependent protein catabolic process;P|GO:0004221;ubiquitin thiolesterase activity;F|GO:0019941;modification-dependent protein catabolic process;P|GO:0008233;peptidase activity;F|GO:0008234;cysteine-type peptidase activity;F|GO:0016787;hydrolase activity;F	PO:0000230;inflorescence meristem;S|PO:0008019;leaf lamina base;S|PO:0020100;hypocotyl;S|PO:0000084;sperm cell;S|PO:0020030;cotyledon;S|PO:0009052;pedicel;S|PO:0000013;cauline leaf;S|PO:0009009;embryo;S|PO:0000037;shoot apex;S|PO:0009046;flower;S|PO:0009006;shoot;S|PO:0020091;male gametophyte;S|PO:0005679;epidermis;S|PO:0009032;petal;S|PO:0020038;petiole;S|PO:0009029;stamen;S|PO:0006345;pollen tu…
VIT_18s0001g14530	AT5G64920	Ubiquitin-protein ligase CIP8 (COP1-interacting protein 8)	CIP8	vv24120Ubiquitin_mediated_proteolysis	Metabolism.Primary metabolism.Protein metabolism and modification.Proteolysis.cytoplasmic and nuclear protein degradation.Ubiquitin-mediated proteolysis								GO:0005515;protein binding;F|GO:0016874;ligase activity;F|GO:0019941;modification-dependent protein catabolic process;P|GO:0016567;protein ubiquitination;P|GO:0008270;zinc ion binding;F|GO:0046872;metal ion binding;F|GO:0005737;cytoplasm;C	PO:0000230;inflorescence meristem;S|PO:0008019;leaf lamina base;S|PO:0000084;sperm cell;S|PO:0020100;hypocotyl;S|PO:0020030;cotyledon;S|PO:0009052;pedicel;S|PO:0000013;cauline leaf;S|PO:0009009;embryo;S|PO:0009046;flower;S|PO:0000037;shoot apex;S|PO:0020091;male gametophyte;S|PO:0009006;shoot;S|PO:0020038;petiole;S|PO:0009029;stamen;S|PO:0009032;petal;S|PO:0006345;pollen tube;S|PO:0009031;sepal;S…
VIT_14s0171g00270	AT5G14250	COP9 signalosome complex subunit 3			Metabolism.Primary metabolism.Protein metabolism and modification.Proteolysis.cytoplasmic and nuclear protein degradation.Ubiquitin-mediated proteolysis.Deubiquitination								GO:0000502;proteasome complex;C	PO:0000230;inflorescence meristem;S|PO:0008019;leaf lamina base;S|PO:0020100;hypocotyl;S|PO:0020030;cotyledon;S|PO:0009052;pedicel;S|PO:0000013;cauline leaf;S|PO:0009009;embryo;S|PO:0009046;flower;S|PO:0000037;shoot apex;S|PO:0020091;male gametophyte;S|PO:0009006;shoot;S|PO:0020038;petiole;S|PO:0009029;stamen;S|PO:0009032;petal;S|PO:0009031;sepal;S|PO:0009010;seed;S|PO:0020137;leaf apex;S|PO:0009…
VIT_14s0060g02260	AT3G05530	Proteasome 26S AAA-ATPase subunit (RPT5a)	K03065	vv23050Proteasome	Metabolism.Primary metabolism.Protein metabolism and modification.Proteolysis.cytoplasmic and nuclear protein degradation.Ubiquitin-mediated proteolysis.Proteasome								GO:0009553;embryo sac development;P|GO:0030163;protein catabolic process;P|GO:0009555;pollen development;P|GO:0000502;proteasome complex;C|GO:0010498;proteasomal protein catabolic process;P|GO:0016787;hydrolase activity;F|GO:0005737;cytoplasm;C|GO:0005524;ATP binding;F|GO:0005634;nucleus;C|GO:0000166;nucleotide binding;F|GO:0017111;nucleoside-triphosphatase activity;F	PO:0008019;leaf lamina base;S|PO:0000059;root initial cell;S|PO:0020100;hypocotyl;S|PO:0000005;cultured cell;S|PO:0000013;cauline leaf;S|PO:0020148;shoot apical meristem;S|PO:0009046;flower;S|PO:0020091;male gametophyte;S|PO:0020038;petiole;S|PO:0009029;stamen;S|PO:0009032;petal;S|PO:0009031;sepal;S|PO:0009030;carpel;S|PO:0000025;root tip;S|PO:0009108;inflorescence apical meristem;S|PO:0009005;ro…
VIT_12s0028g03130	AT2G20580	Proteasome 26S regulatory subunit S2 (RPN1)	K03028	vv23050Proteasome	Metabolism.Primary metabolism.Protein metabolism and modification.Proteolysis.cytoplasmic and nuclear protein degradation.Ubiquitin-mediated proteolysis.Proteasome								GO:0005886;plasma membrane;C|GO:0042176;regulation of protein catabolic process;P|GO:0030163;protein catabolic process;P|GO:0000502;proteasome complex;C|GO:0008540;proteasome regulatory particle, base subcomplex;C|GO:0051726;regulation of cell cycle;P|GO:0030234;enzyme regulator activity;F|GO:0005634;nucleus;C|GO:0005488;binding;F	PO:0000230;inflorescence meristem;S|PO:0000018;ovule primordium;S|PO:0008019;leaf lamina base;S|PO:0020100;hypocotyl;S|PO:0000084;sperm cell;S|PO:0020030;cotyledon;S|PO:0000005;cultured cell;S|PO:0009062;gynoecium;S|PO:0009052;pedicel;S|PO:0000013;cauline leaf;S|PO:0009009;embryo;S|PO:0000037;shoot apex;S|PO:0009046;flower;S|PO:0020091;male gametophyte;S|PO:0009006;shoot;S|PO:0009089;endosperm;S|…
VIT_08s0032g01080	AT5G22035	Ubiquitin carboxyl-terminal hydrolase 8			Metabolism.Primary metabolism.Protein metabolism and modification.Proteolysis.Peptidase proteins								0	0
VIT_10s0116g01210	AT1G11910	Aspartyl protease	E3_4_23_40		Metabolism.Primary metabolism.Protein metabolism and modification.Proteolysis.Peptidase-mediated proteolysis								GO:0004190;aspartic-type endopeptidase activity;F|GO:0006629;lipid metabolic process;P|GO:0006508;proteolysis;P|GO:0008233;peptidase activity;F|GO:0016787;hydrolase activity;F	PO:0000230;inflorescence meristem;S|PO:0008019;leaf lamina base;S|PO:0020100;hypocotyl;S|PO:0000084;sperm cell;S|PO:0020030;cotyledon;S|PO:0009052;pedicel;S|PO:0000013;cauline leaf;S|PO:0009009;embryo;S|PO:0000037;shoot apex;S|PO:0009046;flower;S|PO:0020091;male gametophyte;S|PO:0009006;shoot;S|PO:0020038;petiole;S|PO:0009029;stamen;S|PO:0009032;petal;S|PO:0006345;pollen tube;S|PO:0000293;guard c…
VIT_15s0046g00360	AT1G01300	Aspartyl protease	E3_4_23_x		Metabolism.Primary metabolism.Protein metabolism and modification.Proteolysis.Peptidase-mediated proteolysis								GO:0004190;aspartic-type endopeptidase activity;F|GO:0006508;proteolysis;P|GO:0009505;plant-type cell wall;C|GO:0016020;membrane;C|GO:0008233;peptidase activity;F|GO:0016787;hydrolase activity;F	PO:0000230;inflorescence meristem;S|PO:0008019;leaf lamina base;S|PO:0000084;sperm cell;S|PO:0020100;hypocotyl;S|PO:0020030;cotyledon;S|PO:0009052;pedicel;S|PO:0000013;cauline leaf;S|PO:0009009;embryo;S|PO:0009046;flower;S|PO:0000037;shoot apex;S|PO:0020091;male gametophyte;S|PO:0009006;shoot;S|PO:0020038;petiole;S|PO:0009029;stamen;S|PO:0009032;petal;S|PO:0009031;sepal;S|PO:0009010;seed;S|PO:002…
VIT_14s0006g01570	AT3G03380	DegP protease	E3_4_21_107		Metabolism.Primary metabolism.Protein metabolism and modification.Proteolysis.Peptidase-mediated proteolysis								GO:0008236;serine-type peptidase activity;F|GO:0004252;serine-type endopeptidase activity;F|GO:0016787;hydrolase activity;F|GO:0005737;cytoplasm;C|GO:0003824;catalytic activity;F|GO:0005515;protein binding;F|GO:0006508;proteolysis;P|GO:0008233;peptidase activity;F	PO:0000230;inflorescence meristem;S|PO:0008019;leaf lamina base;S|PO:0020100;hypocotyl;S|PO:0000084;sperm cell;S|PO:0020030;cotyledon;S|PO:0009052;pedicel;S|PO:0000013;cauline leaf;S|PO:0009009;embryo;S|PO:0000037;shoot apex;S|PO:0009046;flower;S|PO:0020091;male gametophyte;S|PO:0009006;shoot;S|PO:0020038;petiole;S|PO:0009029;stamen;S|PO:0009032;petal;S|PO:0020137;leaf apex;S|PO:0009010;seed;S|PO…
VIT_04s0023g03020	AT4G36195	Serine carboxypeptidase S28			Metabolism.Primary metabolism.Protein metabolism and modification.Proteolysis.Peptidase-mediated proteolysis								GO:0005886;plasma membrane;C|GO:0008236;serine-type peptidase activity;F|GO:0005773;vacuole;C|GO:0006508;proteolysis;P|GO:0009505;plant-type cell wall;C|GO:0016787;hydrolase activity;F|GO:0004180;carboxypeptidase activity;F	PO:0000005;cultured cell;S|PO:0009047;stem;S|PO:0006345;pollen tube;S|PO:0000293;guard cell;S|PO:0009046;flower;S|PO:0020091;male gametophyte;S|PO:0001017;M germinated pollen stage;G|PO:0007616;4 anthesis;G|PO:0001016;L mature pollen stage;G
VIT_06s0009g03050		Flavonoid 3',5'-hydroxylase	E1_14_13_88	vv10941Flavonoid_biosynthesis	Metabolism.Secondary metabolism.Phenylpropanoid metabolism.Flavonoid metabolism.Flavonoid biosynthesis								GO:0016491;oxidoreductase activity;F|GO:0016711;flavonoid 3'-monooxygenase activity;F|GO:0009055;electron carrier activity;F|GO:0055114;oxidation reduction;P|GO:0004497;monooxygenase activity;F|GO:0020037;heme binding;F|GO:0046872;metal ion binding;F|GO:0005506;iron ion binding;F	PO:0008019;leaf lamina base;S|PO:0020100;hypocotyl;S|PO:0020030;cotyledon;S|PO:0000005;cultured cell;S|PO:0009052;pedicel;S|PO:0000013;cauline leaf;S|PO:0009009;embryo;S|PO:0000037;shoot apex;S|PO:0009046;flower;S|PO:0020091;male gametophyte;S|PO:0009006;shoot;S|PO:0009032;petal;S|PO:0009029;stamen;S|PO:0020038;petiole;S|PO:0009071;tapetum;S|PO:0020137;leaf apex;S|PO:0009010;seed;S|PO:0009031;sep…
VIT_18s0117g00450	AT5G48100	Laccase	E1_10_3_2	vv11000Single_reactions vv50109Incompletely_characterized_transport_systems	Metabolism.single reactions	Transport overview.Incompletely characterized transport systems.Recognized transporters of unknown biochemical mechanism.Iron/Lead Transporter.Oxidase-dep Fe2+ Transporter	Metabolism.Secondary metabolism.Phenylpropanoid metabolism.Lignin metabolism	Response to stimulus.Stress response.Abiotic stress response.Oxidative stress response					GO:0016491;oxidoreductase activity;F|GO:0005507;copper ion binding;F|GO:0008471;laccase activity;F|GO:0055114;oxidation reduction;P|GO:0048046;apoplast;C|GO:0046872;metal ion binding;F|GO:0046274;lignin catabolic process;P	PO:0000230;inflorescence meristem;S|PO:0009088;seed coat;S|PO:0008019;leaf lamina base;S|PO:0000084;sperm cell;S|PO:0020100;hypocotyl;S|PO:0020057;testa;S|PO:0020030;cotyledon;S|PO:0020024;endothelium;S|PO:0009052;pedicel;S|PO:0000013;cauline leaf;S|PO:0009009;embryo;S|PO:0000037;shoot apex;S|PO:0009046;flower;S|PO:0009006;shoot;S|PO:0009001;fruit;S|PO:0020091;male gametophyte;S|PO:0009032;petal;…
VIT_14s0108g01680	AT5G15540	Sister chromatid cohesion 2			Regulation overview.Regulation of cell cycle.Regulation of meiosis								GO:0005515;protein binding;F|GO:0005488;binding;F|GO:0008270;zinc ion binding;F|GO:0046872;metal ion binding;F	PO:0000230;inflorescence meristem;S|PO:0008019;leaf lamina base;S|PO:0020100;hypocotyl;S|PO:0000084;sperm cell;S|PO:0020030;cotyledon;S|PO:0009052;pedicel;S|PO:0000013;cauline leaf;S|PO:0009009;embryo;S|PO:0000037;shoot apex;S|PO:0009046;flower;S|PO:0020091;male gametophyte;S|PO:0009006;shoot;S|PO:0009001;fruit;S|PO:0009049;inflorescence;S|PO:0009029;stamen;S|PO:0009032;petal;S|PO:0009010;seed;S|…
VIT_11s0016g05820	AT5G35430	CCR4-NOT transcription complex subunit 10	K12607	vv23018RNA_degradation	Regulation overview.Regulation of gene expression.Regulation of transcription	Metabolism.Primary metabolism.Nucleobase, nucleoside, nucleotide, nucleic acid metabolism.Nucleic acid metabolism.RNA metabolism.RNA catabolism							GO:0005488;binding;F	PO:0000230;inflorescence meristem;S|PO:0008019;leaf lamina base;S|PO:0020100;hypocotyl;S|PO:0000084;sperm cell;S|PO:0020030;cotyledon;S|PO:0000005;cultured cell;S|PO:0009052;pedicel;S|PO:0000013;cauline leaf;S|PO:0009009;embryo;S|PO:0000037;shoot apex;S|PO:0009046;flower;S|PO:0020091;male gametophyte;S|PO:0009006;shoot;S|PO:0020038;petiole;S|PO:0009029;stamen;S|PO:0009032;petal;S|PO:0000293;guard…
VIT_08s0007g07570	AT5G18230	CCR4-NOT transcription complex subunit 3	K12580	vv23018RNA_degradation	Regulation overview.Regulation of gene expression.Regulation of transcription	Metabolism.Primary metabolism.Nucleobase, nucleoside, nucleotide, nucleic acid metabolism.Nucleic acid metabolism.RNA metabolism.RNA catabolism							GO:0045449;regulation of transcription;P|GO:0030528;transcription regulator activity;F|GO:0005634;nucleus;C	PO:0000230;inflorescence meristem;S|PO:0008019;leaf lamina base;S|PO:0020100;hypocotyl;S|PO:0000084;sperm cell;S|PO:0020030;cotyledon;S|PO:0009052;pedicel;S|PO:0000013;cauline leaf;S|PO:0009009;embryo;S|PO:0000037;shoot apex;S|PO:0009046;flower;S|PO:0020091;male gametophyte;S|PO:0009006;shoot;S|PO:0020038;petiole;S|PO:0009029;stamen;S|PO:0009032;petal;S|PO:0006345;pollen tube;S|PO:0009010;seed;S|…
VIT_04s0023g01430	AT5G66730	Indeterminate(ID)-domain 2	IDD2_2	vv60017C2H2	Regulation overview.Regulation of gene expression.Regulation of transcription.Transcription factor.C2H2 family transcription factor								GO:0008270;zinc ion binding;F|GO:0005622;intracellular;C	PO:0000230;inflorescence meristem;S|PO:0008019;leaf lamina base;S|PO:0000060;root cortex-endodermis initial cell;S|PO:0020100;hypocotyl;S|PO:0000084;sperm cell;S|PO:0000045;embryonic root;S|PO:0020030;cotyledon;S|PO:0009052;pedicel;S|PO:0000013;cauline leaf;S|PO:0000037;shoot apex;S|PO:0009046;flower;S|PO:0009009;embryo;S|PO:0020091;male gametophyte;S|PO:0009006;shoot;S|PO:0020038;petiole;S|PO:00…
VIT_12s0059g01100	AT4G15420	PRLI-interacting factor K	PRLIINTK	vv60017C2H2	Regulation overview.Regulation of gene expression.Regulation of transcription.Transcription factor.C2H2 family transcription factor								GO:0006511;ubiquitin-dependent protein catabolic process;P|GO:0006508;proteolysis;P|GO:0008233;peptidase activity;F|GO:0008270;zinc ion binding;F|GO:0005622;intracellular;C	PO:0000230;inflorescence meristem;S|PO:0008019;leaf lamina base;S|PO:0020100;hypocotyl;S|PO:0020030;cotyledon;S|PO:0009052;pedicel;S|PO:0000013;cauline leaf;S|PO:0009009;embryo;S|PO:0009046;flower;S|PO:0000037;shoot apex;S|PO:0020091;male gametophyte;S|PO:0009006;shoot;S|PO:0020038;petiole;S|PO:0009029;stamen;S|PO:0009032;petal;S|PO:0006345;pollen tube;S|PO:0020137;leaf apex;S|PO:0009010;seed;S|P…
VIT_04s0023g00440	AT3G02790	Zinc finger (C2H2 type) family	C2H2FAM_26	vv60017C2H2	Regulation overview.Regulation of gene expression.Regulation of transcription.Transcription factor.C2H2 family transcription factor								GO:0008270;zinc ion binding;F|GO:0005622;intracellular;C	PO:0000230;inflorescence meristem;S|PO:0008019;leaf lamina base;S|PO:0000084;sperm cell;S|PO:0020100;hypocotyl;S|PO:0020030;cotyledon;S|PO:0009052;pedicel;S|PO:0000013;cauline leaf;S|PO:0009009;embryo;S|PO:0009046;flower;S|PO:0000037;shoot apex;S|PO:0020091;male gametophyte;S|PO:0009006;shoot;S|PO:0020038;petiole;S|PO:0009029;stamen;S|PO:0009032;petal;S|PO:0006345;pollen tube;S|PO:0009031;sepal;S…
VIT_08s0007g06400	AT3G12130	KH domain and CCCH containing protein	KHCCCFAM_1	vv60018C3H	Regulation overview.Regulation of gene expression.Regulation of transcription.Transcription factor.C3H family transcription factor								GO:0003676;nucleic acid binding;F|GO:0003723;RNA binding;F|GO:0008270;zinc ion binding;F|GO:0046872;metal ion binding;F	PO:0000230;inflorescence meristem;S|PO:0008019;leaf lamina base;S|PO:0020100;hypocotyl;S|PO:0020030;cotyledon;S|PO:0009052;pedicel;S|PO:0000013;cauline leaf;S|PO:0009009;embryo;S|PO:0009046;flower;S|PO:0000037;shoot apex;S|PO:0020091;male gametophyte;S|PO:0009006;shoot;S|PO:0020038;petiole;S|PO:0009029;stamen;S|PO:0009032;petal;S|PO:0009031;sepal;S|PO:0009010;seed;S|PO:0020137;leaf apex;S|PO:0009…
VIT_04s0159g00030	AT3G23900	RNA recognition motif (RRM)-containing CCCH	RRMCCCFAM_4	vv60018C3H	Regulation overview.Regulation of gene expression.Regulation of transcription.Transcription factor.C3H family transcription factor								0	0
VIT_04s0023g02950	AT3G51120	Zinc finger (CCCH-type) family protein	CCCHFAM_21	vv60018C3H	Regulation overview.Regulation of gene expression.Regulation of transcription.Transcription factor.C3H family transcription factor								GO:0003676;nucleic acid binding;F|GO:0003677;DNA binding;F|GO:0008270;zinc ion binding;F|GO:0046872;metal ion binding;F|GO:0005634;nucleus;C|GO:0006352;transcription initiation;P|GO:0004872;receptor activity;F|GO:0005515;protein binding;F|GO:0016570;histone modification;P	PO:0000230;inflorescence meristem;S|PO:0008019;leaf lamina base;S|PO:0020100;hypocotyl;S|PO:0020030;cotyledon;S|PO:0009052;pedicel;S|PO:0000013;cauline leaf;S|PO:0009009;embryo;S|PO:0009046;flower;S|PO:0000037;shoot apex;S|PO:0020091;male gametophyte;S|PO:0009006;shoot;S|PO:0020038;petiole;S|PO:0009029;stamen;S|PO:0009032;petal;S|PO:0009031;sepal;S|PO:0009010;seed;S|PO:0020137;leaf apex;S|PO:0009…
VIT_10s0003g04650	AT1G30500	Nuclear transcription factor Y subunit A-7	NFYA7	vv60021CCAAT	Regulation overview.Regulation of gene expression.Regulation of transcription.Transcription factor.CCAAT family transcription factor.HAP2-type								GO:0006350;transcription;P|GO:0003677;DNA binding;F|GO:0045449;regulation of transcription;P|GO:0016602;CCAAT-binding factor complex;C|GO:0016566;specific transcriptional repressor activity;F|GO:0003700;transcription factor activity;F|GO:0006355;regulation of transcription, DNA-dependent;P|GO:0005634;nucleus;C|GO:0032582;negative regulation of gene-specific transcription;P	PO:0000230;inflorescence meristem;S|PO:0008019;leaf lamina base;S|PO:0000084;sperm cell;S|PO:0020100;hypocotyl;S|PO:0020030;cotyledon;S|PO:0009052;pedicel;S|PO:0000013;cauline leaf;S|PO:0009009;embryo;S|PO:0009046;flower;S|PO:0000037;shoot apex;S|PO:0009006;shoot;S|PO:0020091;male gametophyte;S|PO:0020038;petiole;S|PO:0009029;stamen;S|PO:0009032;petal;S|PO:0020137;leaf apex;S|PO:0009010;seed;S|PO…
VIT_15s0048g02770	AT4G00850	GIF3 (GRF1- interacting factor 3)	GIF3	vv60031GIF	Regulation overview.Regulation of gene expression.Regulation of transcription.Transcription factor.GIF family transcription factor								GO:0008283;cell proliferation;P|GO:0005515;protein binding;F|GO:0048366;leaf development;P	PO:0000230;inflorescence meristem;S|PO:0008019;leaf lamina base;S|PO:0000084;sperm cell;S|PO:0020100;hypocotyl;S|PO:0020030;cotyledon;S|PO:0009052;pedicel;S|PO:0000013;cauline leaf;S|PO:0009009;embryo;S|PO:0009046;flower;S|PO:0000037;shoot apex;S|PO:0020091;male gametophyte;S|PO:0009006;shoot;S|PO:0020038;petiole;S|PO:0009029;stamen;S|PO:0009032;petal;S|PO:0006345;pollen tube;S|PO:0009031;sepal;S…
VIT_12s0059g00170	AT1G03650	GCN5 N-acetyltransferase (GNAT)	GCN5_16	vv60082GNAT	Regulation overview.Regulation of gene expression.Regulation of transcription.Transcription factor.GNAT								GO:0008080;N-acetyltransferase activity;F|GO:0008152;metabolic process;P|GO:0016740;transferase activity;F	0
VIT_16s0098g01830	AT4G00990	Transcription factor jumonji (jmjC) domain-containing protein	JMJD1B_3	vv60038Jumonji	Regulation overview.Regulation of gene expression.Regulation of transcription.Transcription factor.Jumonji family transcription factor								GO:0005515;protein binding;F|GO:0008270;zinc ion binding;F	0
VIT_17s0000g08880	AT5G63080	Transcription factor jumonji, jmjC	JMJD4_2	vv60038Jumonji	Regulation overview.Regulation of gene expression.Regulation of transcription.Transcription factor.Jumonji family transcription factor								0	PO:0000230;inflorescence meristem;S|PO:0008019;leaf lamina base;S|PO:0020100;hypocotyl;S|PO:0020030;cotyledon;S|PO:0009052;pedicel;S|PO:0000013;cauline leaf;S|PO:0009009;embryo;S|PO:0009046;flower;S|PO:0000037;shoot apex;S|PO:0020091;male gametophyte;S|PO:0009006;shoot;S|PO:0020038;petiole;S|PO:0009029;stamen;S|PO:0009032;petal;S|PO:0009031;sepal;S|PO:0009010;seed;S|PO:0020137;leaf apex;S|PO:0009…
VIT_03s0038g04460	AT4G39160	Myb family	MYBREL_15	vv60045MYBrelated	Regulation overview.Regulation of gene expression.Regulation of transcription.Transcription factor.MYB-related family transcription factor								GO:0003677;DNA binding;F	0
VIT_14s0108g01070	AT5G61430	NAC domain containing protein 100	NAC100_2	vv60046NAC	Regulation overview.Regulation of gene expression.Regulation of transcription.Transcription factor.NAC family transcription factor								GO:0003677;DNA binding;F|GO:0045449;regulation of transcription;P	PO:0000230;inflorescence meristem;S|PO:0020100;hypocotyl;S|PO:0020030;cotyledon;S|PO:0003015;primary root differentiation zone;S|PO:0009052;pedicel;S|PO:0000013;cauline leaf;S|PO:0009009;embryo;S|PO:0009046;flower;S|PO:0020091;male gametophyte;S|PO:0005679;epidermis;S|PO:0009029;stamen;S|PO:0009032;petal;S|PO:0009031;sepal;S|PO:0009030;carpel;S|PO:0009047;stem;S|PO:0000258;root cortex;S|PO:000300…
VIT_05s0102g00160	AT1G65430	Zinc finger (Ran-binding)	ZFRANBPDOM_7	vv60080Other_zf	Regulation overview.Regulation of gene expression.Regulation of transcription.Transcription factor.Other zinc finger family transcription factor								GO:0003676;nucleic acid binding;F|GO:0005515;protein binding;F|GO:0008270;zinc ion binding;F|GO:0046872;metal ion binding;F|GO:0005622;intracellular;C	PO:0000230;inflorescence meristem;S|PO:0008019;leaf lamina base;S|PO:0020100;hypocotyl;S|PO:0000084;sperm cell;S|PO:0020030;cotyledon;S|PO:0000005;cultured cell;S|PO:0009052;pedicel;S|PO:0000013;cauline leaf;S|PO:0009009;embryo;S|PO:0000037;shoot apex;S|PO:0009046;flower;S|PO:0020091;male gametophyte;S|PO:0009006;shoot;S|PO:0020038;petiole;S|PO:0009029;stamen;S|PO:0009032;petal;S|PO:0006345;polle…
VIT_14s0128g00850	AT1G55040	Zinc finger (Ran-binding)	ZFRANBPDOM_6	vv60080Other_zf	Regulation overview.Regulation of gene expression.Regulation of transcription.Transcription factor.Other zinc finger family transcription factor								GO:0003887;DNA-directed DNA polymerase activity;F|GO:0003676;nucleic acid binding;F|GO:0003677;DNA binding;F|GO:0008270;zinc ion binding;F|GO:0005622;intracellular;C|GO:0005634;nucleus;C|GO:0006139;nucleobase, nucleoside, nucleotide and nucleic acid metabolic process;P|GO:0006260;DNA replication;P|GO:0000166;nucleotide binding;F|GO:0016779;nucleotidyltransferase activity;F|GO:0016740;transferase …	PO:0000005;cultured cell;S|PO:0009031;sepal;S|PO:0009046;flower;S|PO:0009009;embryo;S|PO:0000037;shoot apex;S|PO:0009010;seed;S|PO:0008034;leaf whorl;S|PO:0001081;F mature embryo stage;G|PO:0004507;D bilateral stage;G|PO:0001078;E expanded cotyledon stage;G|PO:0007611;petal differentiation and expansion stage;G
VIT_01s0011g01690	AT5G22480	Zinc finger (ZPR1-type) family protein	ZFZPR1_1	vv60080Other_zf	Regulation overview.Regulation of gene expression.Regulation of transcription.Transcription factor.Other zinc finger family transcription factor								GO:0005515;protein binding;F|GO:0008270;zinc ion binding;F	PO:0006345;pollen tube;S|PO:0020091;male gametophyte;S|PO:0001017;M germinated pollen stage;G|PO:0001016;L mature pollen stage;G
VIT_04s0008g05880	AT2G25170	CHD3-type chromatin-remodeling factor PICKLE	PICKLE_2	vv60048PHD	Regulation overview.Regulation of gene expression.Regulation of transcription.Transcription factor.PHD family transcription factor								GO:0003676;nucleic acid binding;F|GO:0003677;DNA binding;F|GO:0004386;helicase activity;F|GO:0009055;electron carrier activity;F|GO:0006333;chromatin assembly or disassembly;P|GO:0046872;metal ion binding;F|GO:0008270;zinc ion binding;F|GO:0016818;hydrolase activity, acting on acid anhydrides, in phosphorus-containing anhydrides;F|GO:0000785;chromatin;C|GO:0005634;nucleus;C|GO:0016787;hydrolase a…	PO:0000230;inflorescence meristem;S|PO:0008019;leaf lamina base;S|PO:0020100;hypocotyl;S|PO:0000084;sperm cell;S|PO:0020030;cotyledon;S|PO:0000005;cultured cell;S|PO:0009052;pedicel;S|PO:0000013;cauline leaf;S|PO:0009009;embryo;S|PO:0000037;shoot apex;S|PO:0009046;flower;S|PO:0020091;male gametophyte;S|PO:0009006;shoot;S|PO:0020038;petiole;S|PO:0009029;stamen;S|PO:0009032;petal;S|PO:0006345;polle…
VIT_18s0001g04040	AT1G77800	PHD finger transcription factor	PHDFG_14	vv60048PHD	Regulation overview.Regulation of gene expression.Regulation of transcription.Transcription factor.PHD family transcription factor								GO:0005515;protein binding;F|GO:0007242;intracellular signaling cascade;P|GO:0008270;zinc ion binding;F|GO:0046872;metal ion binding;F	PO:0000230;inflorescence meristem;S|PO:0008019;leaf lamina base;S|PO:0020100;hypocotyl;S|PO:0000084;sperm cell;S|PO:0020030;cotyledon;S|PO:0009052;pedicel;S|PO:0000013;cauline leaf;S|PO:0009009;embryo;S|PO:0000037;shoot apex;S|PO:0009046;flower;S|PO:0020091;male gametophyte;S|PO:0009006;shoot;S|PO:0020038;petiole;S|PO:0009029;stamen;S|PO:0009032;petal;S|PO:0006345;pollen tube;S|PO:0009010;seed;S|…
VIT_07s0104g00570	AT5G19000	BTB-POZ and math Domain 2 ATBPM2	BPM2_1	vv60093TRAF	Regulation overview.Regulation of gene expression.Regulation of transcription.Transcription factor.TRAF								GO:0005515;protein binding;F	PO:0000230;inflorescence meristem;S|PO:0008019;leaf lamina base;S|PO:0020100;hypocotyl;S|PO:0000084;sperm cell;S|PO:0020030;cotyledon;S|PO:0009052;pedicel;S|PO:0000013;cauline leaf;S|PO:0009009;embryo;S|PO:0000037;shoot apex;S|PO:0009046;flower;S|PO:0020091;male gametophyte;S|PO:0009006;shoot;S|PO:0020038;petiole;S|PO:0009029;stamen;S|PO:0009032;petal;S|PO:0006345;pollen tube;S|PO:0009010;seed;S|…
VIT_08s0058g00200	AT5G05550	Transcription factor	TRIHELIXDOM_2	vv60062Trihelix	Regulation overview.Regulation of gene expression.Regulation of transcription.Transcription factor.Trihelix family transcription factor								GO:0045449;regulation of transcription;P|GO:0005634;nucleus;C	PO:0000230;inflorescence meristem;S|PO:0008019;leaf lamina base;S|PO:0000084;sperm cell;S|PO:0020100;hypocotyl;S|PO:0020030;cotyledon;S|PO:0009052;pedicel;S|PO:0000013;cauline leaf;S|PO:0009009;embryo;S|PO:0009046;flower;S|PO:0000037;shoot apex;S|PO:0020091;male gametophyte;S|PO:0009006;shoot;S|PO:0020038;petiole;S|PO:0009029;stamen;S|PO:0009032;petal;S|PO:0006345;pollen tube;S|PO:0009031;sepal;S…
VIT_18s0001g07720	AT4G24470	Zinc finger (GATA type) protein ZIM (ZIM) GAT26	TIFY1	vv60069ZIM	Regulation overview.Regulation of gene expression.Regulation of transcription.Transcription factor.ZIM family transcription factor								GO:0006350;transcription;P|GO:0003677;DNA binding;F|GO:0045449;regulation of transcription;P|GO:0043565;sequence-specific DNA binding;F|GO:0003700;transcription factor activity;F|GO:0008270;zinc ion binding;F|GO:0046872;metal ion binding;F|GO:0006355;regulation of transcription, DNA-dependent;P|GO:0005634;nucleus;C	PO:0000230;inflorescence meristem;S|PO:0008019;leaf lamina base;S|PO:0020100;hypocotyl;S|PO:0000084;sperm cell;S|PO:0020030;cotyledon;S|PO:0009052;pedicel;S|PO:0000013;cauline leaf;S|PO:0009009;embryo;S|PO:0000037;shoot apex;S|PO:0009046;flower;S|PO:0020091;male gametophyte;S|PO:0009006;shoot;S|PO:0020038;petiole;S|PO:0009029;stamen;S|PO:0009032;petal;S|PO:0006345;pollen tube;S|PO:0009010;seed;S|…
VIT_02s0025g04150	AT1G12760	Zinc finger (C3HC4-type ring finger)	ZFC3HC4_153	vv60078Other_zf-C3HC4	Regulation overview.Regulation of gene expression.Regulation of transcription.Transcription factor.Zinc finger C3HC4 family transcription factor								GO:0005886;plasma membrane;C|GO:0016021;integral to membrane;C|GO:0004842;ubiquitin-protein ligase activity;F|GO:0016020;membrane;C|GO:0016874;ligase activity;F|GO:0019941;modification-dependent protein catabolic process;P|GO:0008270;zinc ion binding;F|GO:0046872;metal ion binding;F|GO:0005515;protein binding;F	PO:0000230;inflorescence meristem;S|PO:0008019;leaf lamina base;S|PO:0020100;hypocotyl;S|PO:0000084;sperm cell;S|PO:0020030;cotyledon;S|PO:0000005;cultured cell;S|PO:0009052;pedicel;S|PO:0000013;cauline leaf;S|PO:0009009;embryo;S|PO:0000037;shoot apex;S|PO:0009046;flower;S|PO:0020091;male gametophyte;S|PO:0009006;shoot;S|PO:0020038;petiole;S|PO:0009029;stamen;S|PO:0009032;petal;S|PO:0006345;polle…
VIT_13s0084g00140	AT5G07040	Zinc finger (C3HC4-type ring finger)	ZFC3HC4_50	vv60078Other_zf-C3HC4	Regulation overview.Regulation of gene expression.Regulation of transcription.Transcription factor.Zinc finger C3HC4 family transcription factor								GO:0016021;integral to membrane;C|GO:0005515;protein binding;F|GO:0016020;membrane;C|GO:0019941;modification-dependent protein catabolic process;P|GO:0008270;zinc ion binding;F|GO:0046872;metal ion binding;F	PO:0008019;leaf lamina base;S|PO:0020100;hypocotyl;S|PO:0020030;cotyledon;S|PO:0009052;pedicel;S|PO:0000013;cauline leaf;S|PO:0009046;flower;S|PO:0000037;shoot apex;S|PO:0009009;embryo;S|PO:0020091;male gametophyte;S|PO:0009006;shoot;S|PO:0020038;petiole;S|PO:0009029;stamen;S|PO:0009032;petal;S|PO:0009010;seed;S|PO:0020137;leaf apex;S|PO:0009031;sepal;S|PO:0009030;carpel;S|PO:0009047;stem;S|PO:00…
VIT_10s0042g01130	AT4G19670	Zinc finger (C3HC4-type ring finger)	ZFC3HC4_114	vv60078Other_zf-C3HC4	Regulation overview.Regulation of gene expression.Regulation of transcription.Transcription factor.Zinc finger C3HC4 family transcription factor								GO:0003676;nucleic acid binding;F|GO:0005515;protein binding;F|GO:0008270;zinc ion binding;F|GO:0046872;metal ion binding;F	PO:0000230;inflorescence meristem;S|PO:0008019;leaf lamina base;S|PO:0020100;hypocotyl;S|PO:0000084;sperm cell;S|PO:0020030;cotyledon;S|PO:0009052;pedicel;S|PO:0000013;cauline leaf;S|PO:0009009;embryo;S|PO:0000037;shoot apex;S|PO:0009046;flower;S|PO:0020091;male gametophyte;S|PO:0009006;shoot;S|PO:0020038;petiole;S|PO:0009029;stamen;S|PO:0009032;petal;S|PO:0006345;pollen tube;S|PO:0009031;sepal;S…
VIT_17s0000g04730	AT5G08139	Zinc finger (C3HC4-type ring finger)	ZFC3HC4_213	vv60078Other_zf-C3HC4	Regulation overview.Regulation of gene expression.Regulation of transcription.Transcription factor.Zinc finger C3HC4 family transcription factor								GO:0003677;DNA binding;F|GO:0043565;sequence-specific DNA binding;F|GO:0046983;protein dimerization activity;F|GO:0003700;transcription factor activity;F|GO:0008270;zinc ion binding;F|GO:0046872;metal ion binding;F|GO:0006355;regulation of transcription, DNA-dependent;P|GO:0005634;nucleus;C|GO:0005515;protein binding;F	PO:0000230;inflorescence meristem;S|PO:0008019;leaf lamina base;S|PO:0020100;hypocotyl;S|PO:0000084;sperm cell;S|PO:0020030;cotyledon;S|PO:0009052;pedicel;S|PO:0000013;cauline leaf;S|PO:0009009;embryo;S|PO:0000037;shoot apex;S|PO:0009046;flower;S|PO:0020091;male gametophyte;S|PO:0009006;shoot;S|PO:0020038;petiole;S|PO:0009029;stamen;S|PO:0009032;petal;S|PO:0006345;pollen tube;S|PO:0009010;seed;S|…
VIT_14s0060g01550		Dehydration-induced 19			Response to stimulus.Stress response.Abiotic stress response.Drought stress response								0	PO:0000230;inflorescence meristem;S|PO:0008019;leaf lamina base;S|PO:0000084;sperm cell;S|PO:0020100;hypocotyl;S|PO:0020030;cotyledon;S|PO:0009052;pedicel;S|PO:0000013;cauline leaf;S|PO:0009009;embryo;S|PO:0009046;flower;S|PO:0000037;shoot apex;S|PO:0020091;male gametophyte;S|PO:0009006;shoot;S|PO:0020038;petiole;S|PO:0009029;stamen;S|PO:0009032;petal;S|PO:0006345;pollen tube;S|PO:0020137;leaf ap…
VIT_08s0007g08390	AT1G01170	Ozone-responsive stress protein			Response to stimulus.Stress response.Abiotic stress response.Oxidative stress response								0	PO:0005052;callus;S|PO:0000230;inflorescence meristem;S|PO:0008019;leaf lamina base;S|PO:0000084;sperm cell;S|PO:0020100;hypocotyl;S|PO:0020030;cotyledon;S|PO:0000005;cultured cell;S|PO:0009052;pedicel;S|PO:0000013;cauline leaf;S|PO:0009009;embryo;S|PO:0000037;shoot apex;S|PO:0009046;flower;S|PO:0020091;male gametophyte;S|PO:0009006;shoot;S|PO:0020038;petiole;S|PO:0009029;stamen;S|PO:0009032;peta…
VIT_12s0035g01700	AT1G10270	Glutamine-rich protein23	GRP23		Response to stimulus.Stress response.Biotic stress response								GO:0006350;transcription;P|GO:0045449;regulation of transcription;P|GO:0005515;protein binding;F|GO:0051301;cell division;P|GO:0005488;binding;F|GO:0009790;embryonic development;P|GO:0005634;nucleus;C	PO:0000230;inflorescence meristem;S|PO:0008019;leaf lamina base;S|PO:0000084;sperm cell;S|PO:0020100;hypocotyl;S|PO:0020030;cotyledon;S|PO:0009052;pedicel;S|PO:0000013;cauline leaf;S|PO:0009009;embryo;S|PO:0009046;flower;S|PO:0000037;shoot apex;S|PO:0020091;male gametophyte;S|PO:0009006;shoot;S|PO:0009001;fruit;S|PO:0009049;inflorescence;S|PO:0020038;petiole;S|PO:0009029;stamen;S|PO:0009032;petal…
VIT_16s0039g01770		Major pollen allergen Car b 1 isoforms 1A and 1B			Response to stimulus.Stress response.Biotic stress response								GO:0006952;defense response;P|GO:0009607;response to biotic stimulus;P	0
VIT_12s0035g02290	AT2G34357	Nodulin			Response to stimulus.Stress response.Biotic stress response								GO:0005488;binding;F	PO:0000230;inflorescence meristem;S|PO:0008019;leaf lamina base;S|PO:0020100;hypocotyl;S|PO:0020030;cotyledon;S|PO:0000005;cultured cell;S|PO:0009052;pedicel;S|PO:0000013;cauline leaf;S|PO:0009046;flower;S|PO:0000037;shoot apex;S|PO:0009009;embryo;S|PO:0009006;shoot;S|PO:0020038;petiole;S|PO:0009029;stamen;S|PO:0009032;petal;S|PO:0009010;seed;S|PO:0020137;leaf apex;S|PO:0009031;sepal;S|PO:0009030…
VIT_08s0105g00390	AT3G51850	Calcium-dependent protein kinase 13 CPK13	CPK13	vv34626Plant-pathogen_interaction	Response to stimulus.Stress response.Biotic stress response.Plant-pathogen interaction	Signaling.Signaling pathway.Calcium sensors and Signaling	Signaling.Signaling pathway.Protein kinase						GO:0005886;plasma membrane;C|GO:0004672;protein kinase activity;F|GO:0004674;protein serine/threonine kinase activity;F|GO:0031225;anchored to membrane;C|GO:0005509;calcium ion binding;F|GO:0004713;protein tyrosine kinase activity;F|GO:0016020;membrane;C|GO:0005524;ATP binding;F|GO:0016301;kinase activity;F|GO:0006468;protein amino acid phosphorylation;P|GO:0004683;calmodulin-dependent protein ki…	PO:0000230;inflorescence meristem;S|PO:0008019;leaf lamina base;S|PO:0000084;sperm cell;S|PO:0020100;hypocotyl;S|PO:0020030;cotyledon;S|PO:0000005;cultured cell;S|PO:0009052;pedicel;S|PO:0000013;cauline leaf;S|PO:0009009;embryo;S|PO:0009046;flower;S|PO:0000037;shoot apex;S|PO:0020091;male gametophyte;S|PO:0009006;shoot;S|PO:0020038;petiole;S|PO:0009029;stamen;S|PO:0009032;petal;S|PO:0009031;sepal…
VIT_02s0025g00690	AT4G23650	Calcium-dependent protein kinase 6 CDPK6	CDPK6	vv34626Plant-pathogen_interaction	Response to stimulus.Stress response.Biotic stress response.Plant-pathogen interaction	Signaling.Signaling pathway.Calcium sensors and Signaling	Signaling.Signaling pathway.Protein kinase						GO:0004672;protein kinase activity;F|GO:0004674;protein serine/threonine kinase activity;F|GO:0005509;calcium ion binding;F|GO:0004713;protein tyrosine kinase activity;F|GO:0005524;ATP binding;F|GO:0016301;kinase activity;F|GO:0006468;protein amino acid phosphorylation;P|GO:0004683;calmodulin-dependent protein kinase activity;F|GO:0000166;nucleotide binding;F|GO:0016773;phosphotransferase activit…	PO:0005052;callus;S|PO:0000230;inflorescence meristem;S|PO:0008019;leaf lamina base;S|PO:0000084;sperm cell;S|PO:0020100;hypocotyl;S|PO:0020030;cotyledon;S|PO:0004006;mesophyll cell;S|PO:0000005;cultured cell;S|PO:0009052;pedicel;S|PO:0000013;cauline leaf;S|PO:0000037;shoot apex;S|PO:0009009;embryo;S|PO:0009046;flower;S|PO:0020091;male gametophyte;S|PO:0009006;shoot;S|PO:0009032;petal;S|PO:000902…
VIT_14s0066g00220	AT4G20360	Elongation factor EF-Tu RABE1B	K02358	vv34626Plant-pathogen_interaction	Response to stimulus.Stress response.Biotic stress response.Plant-pathogen interaction	Metabolism.Primary metabolism.Protein metabolism and modification.Protein synthesis.Translation.Translational elongation							GO:0006412;translation;P|GO:0005622;intracellular;C|GO:0009507;chloroplast;C|GO:0009536;plastid;C|GO:0005525;GTP binding;F|GO:0003924;GTPase activity;F|GO:0000166;nucleotide binding;F|GO:0003746;translation elongation factor activity;F|GO:0006414;translational elongation;P	PO:0005052;callus;S|PO:0000230;inflorescence meristem;S|PO:0008019;leaf lamina base;S|PO:0020100;hypocotyl;S|PO:0000084;sperm cell;S|PO:0020030;cotyledon;S|PO:0000005;cultured cell;S|PO:0009052;pedicel;S|PO:0000013;cauline leaf;S|PO:0009009;embryo;S|PO:0000037;shoot apex;S|PO:0009046;flower;S|PO:0020091;male gametophyte;S|PO:0009006;shoot;S|PO:0009032;petal;S|PO:0020038;petiole;S|PO:0009029;stame…
VIT_09s0002g05070	AT1G12280	RPS5 (resistant to p. syringae 5)	K13460	vv34627R_proteins_from_Plant-pathogen_interaction	Response to stimulus.Stress response.Biotic stress response.Plant-pathogen interaction.R proteins from Plant-pathogen interaction	Diverse functions.Gene family with diverse functions.NBS-LRR superfamily							GO:0003676;nucleic acid binding;F|GO:0004721;phosphoprotein phosphatase activity;F|GO:0006915;apoptosis;P|GO:0016787;hydrolase activity;F|GO:0005524;ATP binding;F|GO:0005515;protein binding;F|GO:0006952;defense response;P|GO:0000166;nucleotide binding;F|GO:0017111;nucleoside-triphosphatase activity;F|GO:0031072;heat shock protein binding;F	PO:0000230;inflorescence meristem;S|PO:0008019;leaf lamina base;S|PO:0020100;hypocotyl;S|PO:0020030;cotyledon;S|PO:0000005;cultured cell;S|PO:0000013;cauline leaf;S|PO:0009046;flower;S|PO:0000037;shoot apex;S|PO:0009009;embryo;S|PO:0009006;shoot;S|PO:0020038;petiole;S|PO:0009029;stamen;S|PO:0009032;petal;S|PO:0009010;seed;S|PO:0020137;leaf apex;S|PO:0009031;sepal;S|PO:0009047;stem;S|PO:0009005;ro…
VIT_02s0087g00650	AT5G45330	Nod factor			Signaling								0	0
VIT_07s0031g01290	AT2G41060	RNA-binding protein AKIP1	UBA2b	vv30001ABA_signaling	Signaling.Hormone Signaling.ABA Signaling.ABA-mediated Signaling pathway								GO:0003676;nucleic acid binding;F|GO:0030529;ribonucleoprotein complex;C|GO:0000166;nucleotide binding;F	PO:0000230;inflorescence meristem;S|PO:0008019;leaf lamina base;S|PO:0020100;hypocotyl;S|PO:0000084;sperm cell;S|PO:0020030;cotyledon;S|PO:0000005;cultured cell;S|PO:0009052;pedicel;S|PO:0000013;cauline leaf;S|PO:0009009;embryo;S|PO:0009046;flower;S|PO:0000037;shoot apex;S|PO:0020091;male gametophyte;S|PO:0009006;shoot;S|PO:0020038;petiole;S|PO:0009029;stamen;S|PO:0009032;petal;S|PO:0006345;polle…
VIT_18s0001g06310	AT1G78290	SnRK2-8	SNRK2C	vv30001ABA_signaling	Signaling.Hormone Signaling.ABA Signaling.ABA-mediated Signaling pathway	Signaling.Signaling pathway.Protein kinase							GO:0004672;protein kinase activity;F|GO:0004674;protein serine/threonine kinase activity;F|GO:0006970;response to osmotic stress;P|GO:0004713;protein tyrosine kinase activity;F|GO:0005524;ATP binding;F|GO:0016301;kinase activity;F|GO:0006468;protein amino acid phosphorylation;P|GO:0000166;nucleotide binding;F|GO:0016740;transferase activity;F	PO:0000230;inflorescence meristem;S|PO:0008019;leaf lamina base;S|PO:0000003;whole plant;S|PO:0020100;hypocotyl;S|PO:0020030;cotyledon;S|PO:0003011;root vascular system;S|PO:0000005;cultured cell;S|PO:0009052;pedicel;S|PO:0000013;cauline leaf;S|PO:0009009;embryo;S|PO:0009046;flower;S|PO:0000037;shoot apex;S|PO:0020091;male gametophyte;S|PO:0009006;shoot;S|PO:0020038;petiole;S|PO:0009029;stamen;S|…
VIT_06s0009g01180	AT3G56860	UBP1 interacting protein 2a (UBA2a)	UBA2a	vv30001ABA_signaling	Signaling.Hormone Signaling.ABA Signaling.ABA-mediated Signaling pathway	Metabolism.Primary metabolism.Nucleobase, nucleoside, nucleotide, nucleic acid metabolism.Nucleic acid metabolism.RNA metabolism							GO:0003676;nucleic acid binding;F|GO:0030529;ribonucleoprotein complex;C|GO:0000166;nucleotide binding;F	PO:0000230;inflorescence meristem;S|PO:0008019;leaf lamina base;S|PO:0020100;hypocotyl;S|PO:0000084;sperm cell;S|PO:0020030;cotyledon;S|PO:0000005;cultured cell;S|PO:0009052;pedicel;S|PO:0000013;cauline leaf;S|PO:0009009;embryo;S|PO:0009046;flower;S|PO:0000037;shoot apex;S|PO:0020091;male gametophyte;S|PO:0009006;shoot;S|PO:0020038;petiole;S|PO:0009029;stamen;S|PO:0009032;petal;S|PO:0006345;polle…
VIT_08s0056g00690	AT3G56860	UBP1 interacting protein 2a (UBA2a)	UBA2a	vv30001ABA_signaling	Signaling.Hormone Signaling.ABA Signaling.ABA-mediated Signaling pathway	Metabolism.Primary metabolism.Nucleobase, nucleoside, nucleotide, nucleic acid metabolism.Nucleic acid metabolism.RNA metabolism							GO:0003676;nucleic acid binding;F|GO:0030529;ribonucleoprotein complex;C|GO:0000166;nucleotide binding;F	PO:0000230;inflorescence meristem;S|PO:0008019;leaf lamina base;S|PO:0020100;hypocotyl;S|PO:0000084;sperm cell;S|PO:0020030;cotyledon;S|PO:0000005;cultured cell;S|PO:0009052;pedicel;S|PO:0000013;cauline leaf;S|PO:0009009;embryo;S|PO:0009046;flower;S|PO:0000037;shoot apex;S|PO:0020091;male gametophyte;S|PO:0009006;shoot;S|PO:0020038;petiole;S|PO:0009029;stamen;S|PO:0009032;petal;S|PO:0006345;polle…
VIT_01s0244g00150	AT5G62000	Auxin response factor 2	ARF2_2	vv30003Auxin_signaling vv60004ARF	Signaling.Hormone Signaling.Auxin Signaling.Auxin-mediated Signaling pathway	Regulation overview.Regulation of gene expression.Regulation of transcription.Transcription factor.ARF family transcription factor							GO:0009725;response to hormone stimulus;P|GO:0006350;transcription;P|GO:0003677;DNA binding;F|GO:0045449;regulation of transcription;P|GO:0046983;protein dimerization activity;F|GO:0009734;auxin mediated signaling pathway;P|GO:0006355;regulation of transcription, DNA-dependent;P|GO:0005634;nucleus;C	PO:0000230;inflorescence meristem;S|PO:0008019;leaf lamina base;S|PO:0020100;hypocotyl;S|PO:0020030;cotyledon;S|PO:0000005;cultured cell;S|PO:0009052;pedicel;S|PO:0000013;cauline leaf;S|PO:0009009;embryo;S|PO:0009046;flower;S|PO:0000037;shoot apex;S|PO:0020091;male gametophyte;S|PO:0009006;shoot;S|PO:0020038;petiole;S|PO:0009029;stamen;S|PO:0009032;petal;S|PO:0009010;seed;S|PO:0020137;leaf apex;S…
VIT_11s0016g03780	AT2G20120	Continuous vascular ring (COV1)	COV1	vv30003Auxin_signaling	Signaling.Hormone Signaling.Auxin Signaling.Auxin-mediated Signaling pathway								0	PO:0000230;inflorescence meristem;S|PO:0008019;leaf lamina base;S|PO:0020100;hypocotyl;S|PO:0000084;sperm cell;S|PO:0020030;cotyledon;S|PO:0009052;pedicel;S|PO:0000013;cauline leaf;S|PO:0009009;embryo;S|PO:0000037;shoot apex;S|PO:0009046;flower;S|PO:0020091;male gametophyte;S|PO:0009006;shoot;S|PO:0020038;petiole;S|PO:0009029;stamen;S|PO:0009032;petal;S|PO:0006345;pollen tube;S|PO:0020137;leaf ap…
VIT_03s0038g04360	AT1G71230	COP9 signalosome subunit 5A	COP9	vv30003Auxin_signaling	Signaling.Hormone Signaling.Auxin Signaling.Auxin-mediated Signaling pathway	Metabolism.Primary metabolism.Protein metabolism and modification.Proteolysis.cytoplasmic and nuclear protein degradation.Ubiquitin-mediated proteolysis.Deubiquitination							GO:0008233;peptidase activity;F	PO:0000230;inflorescence meristem;S|PO:0008019;leaf lamina base;S|PO:0020100;hypocotyl;S|PO:0000084;sperm cell;S|PO:0020030;cotyledon;S|PO:0000005;cultured cell;S|PO:0009052;pedicel;S|PO:0000013;cauline leaf;S|PO:0009009;embryo;S|PO:0000037;shoot apex;S|PO:0009046;flower;S|PO:0009001;fruit;S|PO:0020091;male gametophyte;S|PO:0009006;shoot;S|PO:0020038;petiole;S|PO:0009029;stamen;S|PO:0009032;petal…
VIT_03s0017g02390	AT1G33410	SAR1 (suppressor of auxin resistance1) ( Nup160)	K14303	vv23013RNA_transport vv30003Auxin_signaling	Signaling.Hormone Signaling.Auxin Signaling.Auxin-mediated Signaling pathway	Transport overview.Nucleocytoplasmic transport.Nuclear pore complex	Transport overview.Macromolecule transport.RNA transport						0	0
VIT_14s0030g01240	AT3G62980	Transport inhibitor response 1 protein	TIR1	vv30003Auxin_signaling	Signaling.Hormone Signaling.Auxin Signaling.Auxin-mediated Signaling pathway								GO:0004842;ubiquitin-protein ligase activity;F|GO:0016036;cellular response to phosphate starvation;P|GO:0009734;auxin mediated signaling pathway;P|GO:0002237;response to molecule of bacterial origin;P|GO:0010311;lateral root formation;P|GO:0005515;protein binding;F|GO:0019941;modification-dependent protein catabolic process;P|GO:0010152;pollen maturation;P|GO:0019005;SCF ubiquitin ligase complex…	PO:0000230;inflorescence meristem;S|PO:0009067;filament;S|PO:0008019;leaf lamina base;S|PO:0020100;hypocotyl;S|PO:0020030;cotyledon;S|PO:0000005;cultured cell;S|PO:0009062;gynoecium;S|PO:0009052;pedicel;S|PO:0000013;cauline leaf;S|PO:0009009;embryo;S|PO:0000037;shoot apex;S|PO:0009046;flower;S|PO:0020091;male gametophyte;S|PO:0009006;shoot;S|PO:0020038;petiole;S|PO:0009029;stamen;S|PO:0009032;pet…
VIT_19s0014g00870	AT1G12280	Brassinosteroid Signaling positive regulator (BZR1)	BZR1_3	vv30005Brassinosteroids_signaling vv60010BES1	Signaling.Hormone Signaling.Brassinosteroid Signaling.Brassinosteroid-mediated Signaling pathway	Regulation overview.Regulation of gene expression.Regulation of transcription.Transcription factor.BES1 family transcription factor							GO:0003677;DNA binding;F|GO:0005515;protein binding;F|GO:0006952;defense response;P|GO:0000166;nucleotide binding;F|GO:0006915;apoptosis;P|GO:0017111;nucleoside-triphosphatase activity;F|GO:0005524;ATP binding;F	PO:0000230;inflorescence meristem;S|PO:0008019;leaf lamina base;S|PO:0020100;hypocotyl;S|PO:0020030;cotyledon;S|PO:0009052;pedicel;S|PO:0000013;cauline leaf;S|PO:0009009;embryo;S|PO:0000037;shoot apex;S|PO:0009046;flower;S|PO:0020091;male gametophyte;S|PO:0009006;shoot;S|PO:0009029;stamen;S|PO:0009032;petal;S|PO:0020038;petiole;S|PO:0009031;sepal;S|PO:0009010;seed;S|PO:0020137;leaf apex;S|PO:0009…
VIT_05s0020g04180	AT1G04210	CTR1 protein kinase	CTR1	vv30008Ethylene_signaling	Signaling.Hormone Signaling.Ethylene Signaling.Ethylene-mediated Signaling pathway								GO:0006468;protein amino acid phosphorylation;P|GO:0004672;protein kinase activity;F|GO:0004674;protein serine/threonine kinase activity;F|GO:0005515;protein binding;F|GO:0004713;protein tyrosine kinase activity;F|GO:0005524;ATP binding;F|GO:0016740;transferase activity;F	0
VIT_13s0084g00660	AT5G06950	Basic/Leu zipper protein HBP-1b(c1)	AHBP1B_2	vv30011Jasmonate_signaling vv60012BZIP	Signaling.Hormone Signaling.Jasmonate salicylate signaling.Jasmonate Signaling.Jasmonate-mediated Signaling pathway	Regulation overview.Regulation of gene expression.Regulation of transcription.Transcription factor.bZIP family transcription factor	Regulation overview.Regulation of gene expression.Regulation of transcription.Transcription factor.TGA family (bZIP) transcription factor	Response to stimulus.Stress response					GO:0003677;DNA binding;F|GO:0046983;protein dimerization activity;F|GO:0043565;sequence-specific DNA binding;F|GO:0003700;transcription factor activity;F|GO:0006355;regulation of transcription, DNA-dependent;P|GO:0005634;nucleus;C	PO:0000230;inflorescence meristem;S|PO:0008019;leaf lamina base;S|PO:0000084;sperm cell;S|PO:0020100;hypocotyl;S|PO:0020030;cotyledon;S|PO:0009052;pedicel;S|PO:0000013;cauline leaf;S|PO:0009046;flower;S|PO:0000037;shoot apex;S|PO:0009009;embryo;S|PO:0009001;fruit;S|PO:0020091;male gametophyte;S|PO:0009006;shoot;S|PO:0020038;petiole;S|PO:0009029;stamen;S|PO:0009032;petal;S|PO:0009010;seed;S|PO:002…
VIT_18s0001g06330	AT1G78300	14-3-3 protein GF14 omega (GRF2)			Signaling.Signaling pathway.14-3-3 family interactome								GO:0019904;protein domain specific binding;F	PO:0000230;inflorescence meristem;S|PO:0008019;leaf lamina base;S|PO:0000084;sperm cell;S|PO:0020100;hypocotyl;S|PO:0020030;cotyledon;S|PO:0000005;cultured cell;S|PO:0009052;pedicel;S|PO:0000013;cauline leaf;S|PO:0002001;papillae;S|PO:0009009;embryo;S|PO:0000037;shoot apex;S|PO:0009046;flower;S|PO:0020091;male gametophyte;S|PO:0009006;shoot;S|PO:0005679;epidermis;S|PO:0009032;petal;S|PO:0020038;p…
VIT_13s0019g04920	AT3G09880	Protein phosphatase 2 (formerly 2A), regulatory subunit B'	K11584	vv23015mRNA_surveillance_pathway	Signaling.Signaling pathway.Calcium sensors and Signaling	Metabolism.Primary metabolism.Nucleobase, nucleoside, nucleotide, nucleic acid metabolism.Nucleic acid metabolism.RNA metabolism.RNA catabolism.RNA surveillance							GO:0007165;signal transduction;P|GO:0000159;protein phosphatase type 2A complex;C|GO:0008601;protein phosphatase type 2A regulator activity;F	PO:0000230;inflorescence meristem;S|PO:0008019;leaf lamina base;S|PO:0000084;sperm cell;S|PO:0020100;hypocotyl;S|PO:0020030;cotyledon;S|PO:0009052;pedicel;S|PO:0000013;cauline leaf;S|PO:0009009;embryo;S|PO:0009046;flower;S|PO:0000037;shoot apex;S|PO:0020091;male gametophyte;S|PO:0009006;shoot;S|PO:0020038;petiole;S|PO:0009029;stamen;S|PO:0009032;petal;S|PO:0006345;pollen tube;S|PO:0009031;sepal;S…
VIT_07s0005g03730	AT5G44090	Protein phosphatase 2 (formerly 2A), regulatory subunit B''	K11583	vv23015mRNA_surveillance_pathway	Signaling.Signaling pathway.Calcium sensors and Signaling	Signaling.Signaling pathway.Protein phosphatase.PP2A	Metabolism.Primary metabolism.Nucleobase, nucleoside, nucleotide, nucleic acid metabolism.Nucleic acid metabolism.RNA metabolism.RNA catabolism.RNA surveillance						GO:0005509;calcium ion binding;F	PO:0000230;inflorescence meristem;S|PO:0008019;leaf lamina base;S|PO:0020100;hypocotyl;S|PO:0020030;cotyledon;S|PO:0000005;cultured cell;S|PO:0009052;pedicel;S|PO:0000013;cauline leaf;S|PO:0009009;embryo;S|PO:0009046;flower;S|PO:0000037;shoot apex;S|PO:0020091;male gametophyte;S|PO:0009006;shoot;S|PO:0020038;petiole;S|PO:0009029;stamen;S|PO:0009032;petal;S|PO:0006345;pollen tube;S|PO:0009031;sepa…
VIT_04s0008g02490	AT5G57360	Adagio protein 1	ZTL	vv34710Circadian_rhythm	Signaling.Signaling pathway.Circadian clock Signaling								GO:0004871;signal transducer activity;F|GO:0007165;signal transduction;P|GO:0006355;regulation of transcription, DNA-dependent;P	PO:0000230;inflorescence meristem;S|PO:0008019;leaf lamina base;S|PO:0000084;sperm cell;S|PO:0020100;hypocotyl;S|PO:0000003;whole plant;S|PO:0020030;cotyledon;S|PO:0009052;pedicel;S|PO:0000013;cauline leaf;S|PO:0000037;shoot apex;S|PO:0009009;embryo;S|PO:0009046;flower;S|PO:0009006;shoot;S|PO:0009001;fruit;S|PO:0020091;male gametophyte;S|PO:0009032;petal;S|PO:0020038;petiole;S|PO:0009029;stamen;S…
VIT_07s0129g00270	AT2G23070	Casein kinase II alpha chain	K03097	vv23008Ribosome_biogenesis_in_Eukaryotes vv34710Circadian_rhythm	Signaling.Signaling pathway.Circadian clock Signaling	Development.Reproductive development.Flower development	Cellular process.Cellular component organization and biogenesis.Ribosome organization and biogenesis						GO:0004672;protein kinase activity;F|GO:0004674;protein serine/threonine kinase activity;F|GO:0004713;protein tyrosine kinase activity;F|GO:0005524;ATP binding;F|GO:0016301;kinase activity;F|GO:0006468;protein amino acid phosphorylation;P|GO:0008353;RNA polymerase II carboxy-terminal domain kinase activity;F|GO:0000166;nucleotide binding;F|GO:0016740;transferase activity;F	PO:0000230;inflorescence meristem;S|PO:0008019;leaf lamina base;S|PO:0020100;hypocotyl;S|PO:0000084;sperm cell;S|PO:0020030;cotyledon;S|PO:0009052;pedicel;S|PO:0000013;cauline leaf;S|PO:0009009;embryo;S|PO:0000037;shoot apex;S|PO:0009046;flower;S|PO:0020091;male gametophyte;S|PO:0009006;shoot;S|PO:0020038;petiole;S|PO:0009029;stamen;S|PO:0009032;petal;S|PO:0006345;pollen tube;S|PO:0009010;seed;S|…
VIT_07s0129g00410	AT3G50000	Casein kinase II alpha chain 2	K03097	vv23008Ribosome_biogenesis_in_Eukaryotes vv34710Circadian_rhythm	Signaling.Signaling pathway.Circadian clock Signaling	Development.Reproductive development.Flower development	Cellular process.Cellular component organization and biogenesis.Ribosome organization and biogenesis						GO:0006468;protein amino acid phosphorylation;P|GO:0004672;protein kinase activity;F|GO:0016301;kinase activity;F|GO:0004674;protein serine/threonine kinase activity;F|GO:0004713;protein tyrosine kinase activity;F|GO:0000166;nucleotide binding;F|GO:0005524;ATP binding;F	PO:0000230;inflorescence meristem;S|PO:0008019;leaf lamina base;S|PO:0020100;hypocotyl;S|PO:0000084;sperm cell;S|PO:0020030;cotyledon;S|PO:0009052;pedicel;S|PO:0000013;cauline leaf;S|PO:0009009;embryo;S|PO:0000037;shoot apex;S|PO:0009046;flower;S|PO:0020091;male gametophyte;S|PO:0009006;shoot;S|PO:0020038;petiole;S|PO:0009029;stamen;S|PO:0009032;petal;S|PO:0006345;pollen tube;S|PO:0009010;seed;S|…
VIT_03s0063g01780	AT2G23460	Extra-large G-protein (XLG1)			Signaling.Signaling pathway.G-protein signaling pathway								GO:0004871;signal transducer activity;F|GO:0007165;signal transduction;P|GO:0007186;G-protein coupled receptor protein signaling pathway;P|GO:0019001;guanyl nucleotide binding;F	PO:0000230;inflorescence meristem;S|PO:0009013;meristem;S|PO:0008019;leaf lamina base;S|PO:0000084;sperm cell;S|PO:0020100;hypocotyl;S|PO:0020030;cotyledon;S|PO:0009052;pedicel;S|PO:0000013;cauline leaf;S|PO:0009009;embryo;S|PO:0000037;shoot apex;S|PO:0009046;flower;S|PO:0020091;male gametophyte;S|PO:0009006;shoot;S|PO:0009001;fruit;S|PO:0020038;petiole;S|PO:0009029;stamen;S|PO:0009032;petal;S|PO…
VIT_05s0094g00070	AT2G30710	RabGAP/TBC domain-containing protein			Signaling.Signaling pathway.G-protein signaling pathway.RAB-GTPase regulation								GO:0032313;regulation of Rab GTPase activity;P|GO:0005622;intracellular;C|GO:0005097;Rab GTPase activator activity;F	PO:0000230;inflorescence meristem;S|PO:0008019;leaf lamina base;S|PO:0020100;hypocotyl;S|PO:0020030;cotyledon;S|PO:0009052;pedicel;S|PO:0000013;cauline leaf;S|PO:0009009;embryo;S|PO:0009046;flower;S|PO:0000037;shoot apex;S|PO:0020091;male gametophyte;S|PO:0009006;shoot;S|PO:0020038;petiole;S|PO:0009029;stamen;S|PO:0009032;petal;S|PO:0009031;sepal;S|PO:0009010;seed;S|PO:0020137;leaf apex;S|PO:0009…
VIT_04s0023g03420	AT2G17890	Alcium-dependent protein kinase 16 CPK16	K00908 CPK16		Signaling.Signaling pathway.Protein kinase								GO:0004672;protein kinase activity;F|GO:0004674;protein serine/threonine kinase activity;F|GO:0005509;calcium ion binding;F|GO:0004713;protein tyrosine kinase activity;F|GO:0005524;ATP binding;F|GO:0016301;kinase activity;F|GO:0006468;protein amino acid phosphorylation;P|GO:0004683;calmodulin-dependent protein kinase activity;F|GO:0000166;nucleotide binding;F|GO:0016740;transferase activity;F	PO:0000230;inflorescence meristem;S|PO:0008019;leaf lamina base;S|PO:0020100;hypocotyl;S|PO:0000084;sperm cell;S|PO:0020030;cotyledon;S|PO:0009052;pedicel;S|PO:0000013;cauline leaf;S|PO:0000037;shoot apex;S|PO:0009009;embryo;S|PO:0009046;flower;S|PO:0009006;shoot;S|PO:0020091;male gametophyte;S|PO:0020038;petiole;S|PO:0009032;petal;S|PO:0009029;stamen;S|PO:0006345;pollen tube;S|PO:0020137;leaf ap…
VIT_16s0050g01310	AT5G23950	C2 domain-containing protein			Signaling.Signaling pathway.Protein kinase								0	PO:0000230;inflorescence meristem;S|PO:0008019;leaf lamina base;S|PO:0020100;hypocotyl;S|PO:0020030;cotyledon;S|PO:0009052;pedicel;S|PO:0000013;cauline leaf;S|PO:0009009;embryo;S|PO:0009046;flower;S|PO:0000037;shoot apex;S|PO:0020091;male gametophyte;S|PO:0009006;shoot;S|PO:0020038;petiole;S|PO:0009029;stamen;S|PO:0009032;petal;S|PO:0006345;pollen tube;S|PO:0020137;leaf apex;S|PO:0009010;seed;S|P…
VIT_11s0016g01950	AT1G72710	Casein kinase I delta	K02218	vv23008Ribosome_biogenesis_in_Eukaryotes	Signaling.Signaling pathway.Protein kinase	Cellular process.Cellular component organization and biogenesis.Ribosome organization and biogenesis							GO:0006468;protein amino acid phosphorylation;P|GO:0004672;protein kinase activity;F|GO:0016301;kinase activity;F|GO:0004674;protein serine/threonine kinase activity;F|GO:0000166;nucleotide binding;F|GO:0005524;ATP binding;F	PO:0000230;inflorescence meristem;S|PO:0008019;leaf lamina base;S|PO:0020100;hypocotyl;S|PO:0000084;sperm cell;S|PO:0020030;cotyledon;S|PO:0000005;cultured cell;S|PO:0009052;pedicel;S|PO:0000013;cauline leaf;S|PO:0009009;embryo;S|PO:0000037;shoot apex;S|PO:0009046;flower;S|PO:0009006;shoot;S|PO:0020091;male gametophyte;S|PO:0020038;petiole;S|PO:0009029;stamen;S|PO:0009032;petal;S|PO:0006345;polle…
VIT_01s0011g01490	AT2G35050	Protein kinase			Signaling.Signaling pathway.Protein kinase								GO:0004672;protein kinase activity;F|GO:0004674;protein serine/threonine kinase activity;F|GO:0004715;non-membrane spanning protein tyrosine kinase activity;F|GO:0005829;cytosol;C|GO:0004713;protein tyrosine kinase activity;F|GO:0005524;ATP binding;F|GO:0016301;kinase activity;F|GO:0006468;protein amino acid phosphorylation;P|GO:0000166;nucleotide binding;F|GO:0016740;transferase activity;F	PO:0000230;inflorescence meristem;S|PO:0008019;leaf lamina base;S|PO:0020100;hypocotyl;S|PO:0020030;cotyledon;S|PO:0000005;cultured cell;S|PO:0009052;pedicel;S|PO:0000013;cauline leaf;S|PO:0009009;embryo;S|PO:0000037;shoot apex;S|PO:0009046;flower;S|PO:0009006;shoot;S|PO:0020091;male gametophyte;S|PO:0020038;petiole;S|PO:0009029;stamen;S|PO:0009032;petal;S|PO:0006345;pollen tube;S|PO:0000293;guar…
VIT_04s0008g03020	AT2G24360	Serine/threonine/tyrosine kinase DSK2			Signaling.Signaling pathway.Protein kinase								GO:0006468;protein amino acid phosphorylation;P|GO:0004672;protein kinase activity;F|GO:0016301;kinase activity;F|GO:0004674;protein serine/threonine kinase activity;F|GO:0004709;MAP kinase kinase kinase activity;F|GO:0004713;protein tyrosine kinase activity;F|GO:0005524;ATP binding;F|GO:0016740;transferase activity;F	PO:0000230;inflorescence meristem;S|PO:0008019;leaf lamina base;S|PO:0020100;hypocotyl;S|PO:0000084;sperm cell;S|PO:0020030;cotyledon;S|PO:0009052;pedicel;S|PO:0000013;cauline leaf;S|PO:0009009;embryo;S|PO:0000037;shoot apex;S|PO:0009046;flower;S|PO:0020091;male gametophyte;S|PO:0009006;shoot;S|PO:0020038;petiole;S|PO:0009029;stamen;S|PO:0009032;petal;S|PO:0000293;guard cell;S|PO:0020137;leaf ape…
VIT_16s0039g00610	AT5G35980	Serine/threonine-protein kinase ppk15			Signaling.Signaling pathway.Protein kinase								GO:0004672;protein kinase activity;F|GO:0004674;protein serine/threonine kinase activity;F|GO:0005829;cytosol;C|GO:0004713;protein tyrosine kinase activity;F|GO:0005524;ATP binding;F|GO:0016301;kinase activity;F|GO:0006468;protein amino acid phosphorylation;P|GO:0000166;nucleotide binding;F|GO:0016740;transferase activity;F	PO:0000230;inflorescence meristem;S|PO:0008019;leaf lamina base;S|PO:0020100;hypocotyl;S|PO:0000084;sperm cell;S|PO:0020030;cotyledon;S|PO:0000005;cultured cell;S|PO:0009052;pedicel;S|PO:0000013;cauline leaf;S|PO:0009009;embryo;S|PO:0000037;shoot apex;S|PO:0009046;flower;S|PO:0020091;male gametophyte;S|PO:0009006;shoot;S|PO:0020038;petiole;S|PO:0009029;stamen;S|PO:0009032;petal;S|PO:0006345;polle…
VIT_05s0077g00920	AT1G67890	MAP3K delta-1 protein kinase			Signaling.Signaling pathway.Protein kinase.MAPK cascade								GO:0004672;protein kinase activity;F|GO:0004674;protein serine/threonine kinase activity;F|GO:0004709;MAP kinase kinase kinase activity;F|GO:0004713;protein tyrosine kinase activity;F|GO:0006355;regulation of transcription, DNA-dependent;P|GO:0005524;ATP binding;F|GO:0016301;kinase activity;F|GO:0006468;protein amino acid phosphorylation;P|GO:0004871;signal transducer activity;F|GO:0007165;signal…	PO:0000230;inflorescence meristem;S|PO:0008019;leaf lamina base;S|PO:0000084;sperm cell;S|PO:0020100;hypocotyl;S|PO:0020030;cotyledon;S|PO:0009052;pedicel;S|PO:0000013;cauline leaf;S|PO:0009009;embryo;S|PO:0009046;flower;S|PO:0000037;shoot apex;S|PO:0020091;male gametophyte;S|PO:0009006;shoot;S|PO:0020038;petiole;S|PO:0009029;stamen;S|PO:0009032;petal;S|PO:0009031;sepal;S|PO:0009010;seed;S|PO:002…
VIT_19s0027g01950	AT5G58003	CPL4 (C-Terminal Domain Phosphatase-like 4)			Signaling.Signaling pathway.Protein phosphatase								0	0
VIT_01s0026g01860	AT3G47810	MAIGO 1 MAG1			Signaling.Signaling pathway.Protein phosphatase								GO:0016787;hydrolase activity;F	PO:0000230;inflorescence meristem;S|PO:0008019;leaf lamina base;S|PO:0020100;hypocotyl;S|PO:0000084;sperm cell;S|PO:0020030;cotyledon;S|PO:0009052;pedicel;S|PO:0000013;cauline leaf;S|PO:0009009;embryo;S|PO:0000037;shoot apex;S|PO:0009046;flower;S|PO:0020091;male gametophyte;S|PO:0009006;shoot;S|PO:0020038;petiole;S|PO:0009029;stamen;S|PO:0009032;petal;S|PO:0006345;pollen tube;S|PO:0000293;guard c…
VIT_18s0001g09170	AT1G27760	Interferon developmental regulator			Signaling.Signaling pathway.Stress response Signaling.Salt stress response Signaling								GO:0005488;binding;F|GO:0005737;cytoplasm;C|GO:0009651;response to salt stress;P|GO:0005634;nucleus;C	PO:0000230;inflorescence meristem;S|PO:0008019;leaf lamina base;S|PO:0020100;hypocotyl;S|PO:0000084;sperm cell;S|PO:0020030;cotyledon;S|PO:0009052;pedicel;S|PO:0000013;cauline leaf;S|PO:0009009;embryo;S|PO:0000037;shoot apex;S|PO:0009046;flower;S|PO:0020091;male gametophyte;S|PO:0009006;shoot;S|PO:0020038;petiole;S|PO:0009029;stamen;S|PO:0009032;petal;S|PO:0020137;leaf apex;S|PO:0009010;seed;S|PO…
VIT_01s0137g00690	AT1G13020	Translation initiation factor eIF-4B	K03258	vv23013RNA_transport vv34150mTOR_signaling_pathway	Signaling.Signaling pathway.TOR Signaling pathway	Metabolism.Primary metabolism.Protein metabolism and modification.Protein synthesis.Translation.Translational initiation	Transport overview.Macromolecule transport.RNA transport						GO:0003743;translation initiation factor activity;F	PO:0000230;inflorescence meristem;S|PO:0008019;leaf lamina base;S|PO:0020100;hypocotyl;S|PO:0000084;sperm cell;S|PO:0020030;cotyledon;S|PO:0009052;pedicel;S|PO:0000013;cauline leaf;S|PO:0009009;embryo;S|PO:0000037;shoot apex;S|PO:0009046;flower;S|PO:0020091;male gametophyte;S|PO:0009006;shoot;S|PO:0009001;fruit;S|PO:0020038;petiole;S|PO:0009029;stamen;S|PO:0009032;petal;S|PO:0006345;pollen tube;S…
VIT_10s0003g02250	AT4G18040	Translation initiation factor eIF-4E	K03259	vv23013RNA_transport vv34150mTOR_signaling_pathway	Signaling.Signaling pathway.TOR Signaling pathway	Metabolism.Primary metabolism.Protein metabolism and modification.Protein synthesis.Translation.Translational initiation	Transport overview.Macromolecule transport.RNA transport						GO:0006413;translational initiation;P|GO:0003723;RNA binding;F|GO:0005737;cytoplasm;C|GO:0006412;translation;P|GO:0003743;translation initiation factor activity;F	PO:0000230;inflorescence meristem;S|PO:0008019;leaf lamina base;S|PO:0020100;hypocotyl;S|PO:0000084;sperm cell;S|PO:0020030;cotyledon;S|PO:0000005;cultured cell;S|PO:0009052;pedicel;S|PO:0000013;cauline leaf;S|PO:0009009;embryo;S|PO:0000037;shoot apex;S|PO:0009046;flower;S|PO:0009006;shoot;S|PO:0020091;male gametophyte;S|PO:0020038;petiole;S|PO:0009029;stamen;S|PO:0009032;petal;S|PO:0006345;polle…
VIT_01s0026g01960	AT2G02860	SUT2 (sucrose transporter 3)	SUT2	vv50121Porters_cat_1_to_6	Transport overview.Electrochemical Potential-driven Transporters.Porters.Glycoside-Pentoside-Hexuronide:Cation Symporter	Transport overview.Macromolecule transport.Carbohydrate transport.Sugar transport							GO:0005887;integral to plasma membrane;C|GO:0008515;sucrose transmembrane transporter activity;F|GO:0015770;sucrose transport;P	PO:0000230;inflorescence meristem;S|PO:0008019;leaf lamina base;S|PO:0000084;sperm cell;S|PO:0020100;hypocotyl;S|PO:0020030;cotyledon;S|PO:0000282;trichome;S|PO:0009052;pedicel;S|PO:0000289;sieve tube member;S|PO:0000013;cauline leaf;S|PO:0000034;vascular system;S|PO:0009009;embryo;S|PO:0000037;shoot apex;S|PO:0009046;flower;S|PO:0020091;male gametophyte;S|PO:0009006;shoot;S|PO:0020038;petiole;S|…
VIT_18s0001g08220	AT1G09960	SUT4 (sucrose transporter 4)	SUT4	vv50121Porters_cat_1_to_6	Transport overview.Electrochemical Potential-driven Transporters.Porters.Glycoside-Pentoside-Hexuronide:Cation Symporter	Transport overview.Macromolecule transport.Carbohydrate transport.Sugar transport							GO:0016021;integral to membrane;C|GO:0006810;transport;P|GO:0005215;transporter activity;F	0
VIT_08s0040g03380	AT3G09470	Major Facilitator Superfamily	MFS	vv50121Porters_cat_1_to_6	Transport overview.Electrochemical Potential-driven Transporters.Porters.Major Facilitator Superfamily								GO:0016021;integral to membrane;C|GO:0016020;membrane;C	PO:0000230;inflorescence meristem;S|PO:0008019;leaf lamina base;S|PO:0020100;hypocotyl;S|PO:0000084;sperm cell;S|PO:0020030;cotyledon;S|PO:0009052;pedicel;S|PO:0000013;cauline leaf;S|PO:0009009;embryo;S|PO:0000037;shoot apex;S|PO:0009046;flower;S|PO:0020091;male gametophyte;S|PO:0009006;shoot;S|PO:0020038;petiole;S|PO:0009029;stamen;S|PO:0009032;petal;S|PO:0020137;leaf apex;S|PO:0009010;seed;S|PO…
VIT_17s0000g00400	AT5G14040	Phosphate carrier protein	MPHOSPTR	vv50123Porters_cat_18_to_29	Transport overview.Electrochemical Potential-driven Transporters.Porters.Mitochondrial Carrier.Phosphate carrier	Transport overview.Mitochondrial membrane transport.Mitochondrial membrane phosphate transport							GO:0016021;integral to membrane;C|GO:0006810;transport;P|GO:0016020;membrane;C|GO:0005488;binding;F	PO:0005052;callus;S|PO:0000230;inflorescence meristem;S|PO:0008019;leaf lamina base;S|PO:0020100;hypocotyl;S|PO:0000084;sperm cell;S|PO:0020030;cotyledon;S|PO:0000005;cultured cell;S|PO:0009052;pedicel;S|PO:0000013;cauline leaf;S|PO:0009009;embryo;S|PO:0009046;flower;S|PO:0000037;shoot apex;S|PO:0009001;fruit;S|PO:0020091;male gametophyte;S|PO:0009006;shoot;S|PO:0020038;petiole;S|PO:0009029;stame…
VIT_07s0031g00030	AT4G39220	Endoplasmatic reticulum retrieval protein 1A	RER1A	vv50109Incompletely_characterized_transport_systems	Transport overview.Incompletely characterized transport systems.Putative transport protein.ER Retrieval Prot1 (Heavy Metal Tr)	Cellular process.Cellular transport.Protein trafficking.Vesicle-mediated trafficking							GO:0016021;integral to membrane;C	PO:0005052;callus;S|PO:0000230;inflorescence meristem;S|PO:0008019;leaf lamina base;S|PO:0020100;hypocotyl;S|PO:0000084;sperm cell;S|PO:0020030;cotyledon;S|PO:0009052;pedicel;S|PO:0000013;cauline leaf;S|PO:0009009;embryo;S|PO:0000037;shoot apex;S|PO:0009046;flower;S|PO:0020091;male gametophyte;S|PO:0009006;shoot;S|PO:0020038;petiole;S|PO:0009029;stamen;S|PO:0009032;petal;S|PO:0006345;pollen tube;…
VIT_05s0020g00580	AT3G17340	Protein transporter	PROTTRUNK	vv50109Incompletely_characterized_transport_systems	Transport overview.Incompletely characterized transport systems.Putative transport protein.Putative transport protein	Transport overview.Macromolecule transport.Protein transport							GO:0008565;protein transporter activity;F|GO:0000059;protein import into nucleus, docking;P|GO:0005643;nuclear pore;C|GO:0006886;intracellular protein transport;P|GO:0005488;binding;F|GO:0005737;cytoplasm;C|GO:0005634;nucleus;C	PO:0008019;leaf lamina base;S|PO:0020100;hypocotyl;S|PO:0020030;cotyledon;S|PO:0009052;pedicel;S|PO:0000013;cauline leaf;S|PO:0009046;flower;S|PO:0000037;shoot apex;S|PO:0009009;embryo;S|PO:0020091;male gametophyte;S|PO:0009006;shoot;S|PO:0020038;petiole;S|PO:0009029;stamen;S|PO:0009032;petal;S|PO:0009010;seed;S|PO:0009031;sepal;S|PO:0009030;carpel;S|PO:0009047;stem;S|PO:0009005;root;S|PO:0008034…
VIT_12s0142g00580	AT3G22290	ERGIC and golgi 3	ERGIC	vv50109Incompletely_characterized_transport_systems	Transport overview.Incompletely characterized transport systems.Putative transport protein.Transporter unknown								0	PO:0005052;callus;S|PO:0000230;inflorescence meristem;S|PO:0008019;leaf lamina base;S|PO:0000084;sperm cell;S|PO:0020100;hypocotyl;S|PO:0020030;cotyledon;S|PO:0000005;cultured cell;S|PO:0009052;pedicel;S|PO:0000013;cauline leaf;S|PO:0009009;embryo;S|PO:0000037;shoot apex;S|PO:0009046;flower;S|PO:0020091;male gametophyte;S|PO:0009006;shoot;S|PO:0020038;petiole;S|PO:0009029;stamen;S|PO:0009032;peta…
VIT_12s0035g01740	AT1G10290	Dynamin-like protein 2b	E3_6_5_5	vv50109Incompletely_characterized_transport_systems vv50110Protein_coat	Transport overview.Incompletely characterized transport systems.Putative transport protein.YbbM	Transport overview.Macromolecule transport.Protein transport.Protein coat	Cellular process.Cellular transport.Protein trafficking.Vesicle-mediated trafficking						GO:0005886;plasma membrane;C|GO:0008289;lipid binding;F|GO:0019898;extrinsic to membrane;C|GO:0005829;cytosol;C|GO:0016020;membrane;C|GO:0005856;cytoskeleton;C|GO:0016787;hydrolase activity;F|GO:0003774;motor activity;F|GO:0003924;GTPase activity;F|GO:0005874;microtubule;C|GO:0009524;phragmoplast;C|GO:0005737;cytoplasm;C|GO:0005525;GTP binding;F|GO:0000166;nucleotide binding;F|GO:0006896;Golgi to…	PO:0005052;callus;S|PO:0000230;inflorescence meristem;S|PO:0008019;leaf lamina base;S|PO:0000084;sperm cell;S|PO:0020100;hypocotyl;S|PO:0020030;cotyledon;S|PO:0000005;cultured cell;S|PO:0009052;pedicel;S|PO:0000013;cauline leaf;S|PO:0009009;embryo;S|PO:0000037;shoot apex;S|PO:0009046;flower;S|PO:0009001;fruit;S|PO:0020091;male gametophyte;S|PO:0009006;shoot;S|PO:0020038;petiole;S|PO:0009029;stame…
VIT_17s0000g02510	AT1G18190	Golgin candidate 2	GOLGINC2	vv50109Incompletely_characterized_transport_systems	Transport overview.Incompletely characterized transport systems.Recognized transporters of unknown biochemical mechanism.Nuclear pore complex	Cellular process.Cellular component organization and biogenesis.Organelle organization and biogenesis.Golgi organization and biogenesis							GO:0016021;integral to membrane;C|GO:0016020;membrane;C|GO:0005794;Golgi apparatus;C	PO:0000230;inflorescence meristem;S|PO:0008019;leaf lamina base;S|PO:0020100;hypocotyl;S|PO:0020030;cotyledon;S|PO:0000005;cultured cell;S|PO:0009052;pedicel;S|PO:0000013;cauline leaf;S|PO:0009009;embryo;S|PO:0000037;shoot apex;S|PO:0009046;flower;S|PO:0020091;male gametophyte;S|PO:0009006;shoot;S|PO:0020038;petiole;S|PO:0009029;stamen;S|PO:0009032;petal;S|PO:0020137;leaf apex;S|PO:0009010;seed;S…
VIT_05s0062g01180	AT2G31660	Importin beta-2	K14293_2	vv23013RNA_transport vv50109Incompletely_characterized_transport_systems vv50112Nuclear_pore_complex	Transport overview.Incompletely characterized transport systems.Recognized transporters of unknown biochemical mechanism.Nuclear pore complex	Transport overview.Nucleocytoplasmic transport.Nuclear pore complex	Transport overview.Macromolecule transport.Protein transport.Protein import into nucleus	Transport overview.Nucleocytoplasmic transport	Transport overview.Macromolecule transport.RNA transport				GO:0006810;transport;P|GO:0008565;protein transporter activity;F|GO:0006886;intracellular protein transport;P|GO:0005737;cytoplasm;C|GO:0005634;nucleus;C|GO:0005215;transporter activity;F|GO:0005643;nuclear pore;C|GO:0000059;protein import into nucleus, docking;P|GO:0005488;binding;F	PO:0000230;inflorescence meristem;S|PO:0008019;leaf lamina base;S|PO:0000084;sperm cell;S|PO:0020100;hypocotyl;S|PO:0020030;cotyledon;S|PO:0009052;pedicel;S|PO:0000013;cauline leaf;S|PO:0009009;embryo;S|PO:0009046;flower;S|PO:0000037;shoot apex;S|PO:0020091;male gametophyte;S|PO:0009006;shoot;S|PO:0009001;fruit;S|PO:0020038;petiole;S|PO:0009029;stamen;S|PO:0009032;petal;S|PO:0000293;guard cell;S|…
VIT_09s0070g00610		Importin beta-3	IMPBETA3	vv50109Incompletely_characterized_transport_systems vv50112Nuclear_pore_complex	Transport overview.Incompletely characterized transport systems.Recognized transporters of unknown biochemical mechanism.Nuclear pore complex	Transport overview.Nucleocytoplasmic transport.Nuclear pore complex	Transport overview.Macromolecule transport.Protein transport.Protein import into nucleus	Transport overview.Nucleocytoplasmic transport					0	0
VIT_11s0016g05470	AT5G20200	Nuclear pore complex protein Nup98-Nup96	K14297	vv23013RNA_transport vv50109Incompletely_characterized_transport_systems vv50112Nuclear_pore_complex	Transport overview.Incompletely characterized transport systems.Recognized transporters of unknown biochemical mechanism.Nuclear pore complex	Transport overview.Nucleocytoplasmic transport.Nuclear pore complex	Transport overview.Macromolecule transport.RNA transport						0	0
VIT_08s0217g00030	AT5G58590	Ran-binding protein 1 RanBP1	RANBP1	vv50109Incompletely_characterized_transport_systems	Transport overview.Incompletely characterized transport systems.Recognized transporters of unknown biochemical mechanism.Nuclear pore complex	Transport overview.Macromolecule transport.Protein transport							GO:0046907;intracellular transport;P	PO:0000230;inflorescence meristem;S|PO:0009013;meristem;S|PO:0008019;leaf lamina base;S|PO:0000084;sperm cell;S|PO:0020100;hypocotyl;S|PO:0020030;cotyledon;S|PO:0009052;pedicel;S|PO:0000013;cauline leaf;S|PO:0009009;embryo;S|PO:0009046;flower;S|PO:0000037;shoot apex;S|PO:0020091;male gametophyte;S|PO:0009006;shoot;S|PO:0020038;petiole;S|PO:0009029;stamen;S|PO:0009032;petal;S|PO:0006345;pollen tub…
VIT_06s0004g06860	AT3G11130	Clathrin heavy chain	K04646	vv50110Protein_coat	Transport overview.Macromolecule transport.Protein transport.Protein coat	Cellular process.Cellular transport.Protein trafficking.Vesicle-mediated trafficking							GO:0030130;clathrin coat of trans-Golgi network vesicle;C|GO:0005515;protein binding;F|GO:0016192;vesicle-mediated transport;P|GO:0005198;structural molecule activity;F|GO:0030132;clathrin coat of coated pit;C|GO:0006886;intracellular protein transport;P|GO:0005488;binding;F	PO:0000005;cultured cell;S|PO:0006345;pollen tube;S|PO:0000293;guard cell;S|PO:0020091;male gametophyte;S|PO:0009025;leaf;S|PO:0001017;M germinated pollen stage;G|PO:0007131;seedling growth;G|PO:0001016;L mature pollen stage;G
VIT_18s0001g13430	AT1G62020	Coatomer alpha subunit	K05236	vv50110Protein_coat	Transport overview.Macromolecule transport.Protein transport.Protein coat	Cellular process.Cellular transport.Protein trafficking.Vesicle-mediated trafficking							GO:0030126;COPI vesicle coat;C|GO:0005198;structural molecule activity;F|GO:0016905;myosin heavy chain kinase activity;F|GO:0006886;intracellular protein transport;P|GO:0005515;protein binding;F|GO:0016192;vesicle-mediated transport;P|GO:0030117;membrane coat;C|GO:0016740;transferase activity;F	PO:0000230;inflorescence meristem;S|PO:0008019;leaf lamina base;S|PO:0020100;hypocotyl;S|PO:0000084;sperm cell;S|PO:0020030;cotyledon;S|PO:0000005;cultured cell;S|PO:0009052;pedicel;S|PO:0000013;cauline leaf;S|PO:0009009;embryo;S|PO:0000037;shoot apex;S|PO:0009046;flower;S|PO:0020091;male gametophyte;S|PO:0009006;shoot;S|PO:0020038;petiole;S|PO:0009029;stamen;S|PO:0009032;petal;S|PO:0006345;polle…
VIT_05s0020g04150	AT3G22845	Emp24/gp25L/p24	EMP24	vv50110Protein_coat	Transport overview.Macromolecule transport.Protein transport.Protein coat	Cellular process.Cellular transport.Protein trafficking							GO:0016021;integral to membrane;C|GO:0006810;transport;P|GO:0005773;vacuole;C|GO:0016020;membrane;C	PO:0000230;inflorescence meristem;S|PO:0008019;leaf lamina base;S|PO:0000084;sperm cell;S|PO:0020100;hypocotyl;S|PO:0020030;cotyledon;S|PO:0009052;pedicel;S|PO:0000013;cauline leaf;S|PO:0009009;embryo;S|PO:0009046;flower;S|PO:0000037;shoot apex;S|PO:0020091;male gametophyte;S|PO:0009006;shoot;S|PO:0020038;petiole;S|PO:0009029;stamen;S|PO:0009032;petal;S|PO:0006345;pollen tube;S|PO:0020137;leaf ap…
VIT_01s0182g00030	AT1G26690	Emp24/gp25L/p24 family protein	EMP24	vv50110Protein_coat	Transport overview.Macromolecule transport.Protein transport.Protein coat	Cellular process.Cellular transport.Protein trafficking							GO:0016021;integral to membrane;C|GO:0006810;transport;P|GO:0016020;membrane;C	PO:0000230;inflorescence meristem;S|PO:0005052;callus;S|PO:0008019;leaf lamina base;S|PO:0020100;hypocotyl;S|PO:0020030;cotyledon;S|PO:0009052;pedicel;S|PO:0000013;cauline leaf;S|PO:0009009;embryo;S|PO:0000037;shoot apex;S|PO:0009046;flower;S|PO:0020091;male gametophyte;S|PO:0009006;shoot;S|PO:0020038;petiole;S|PO:0009029;stamen;S|PO:0009032;petal;S|PO:0006345;pollen tube;S|PO:0000293;guard cell;…
VIT_05s0062g00130	AT3G23660	Protein transport protein Sec23A	K14006	vv24141Protein_processing_in_endoplasmic_reticulum vv50110Protein_coat	Transport overview.Macromolecule transport.Protein transport.Protein coat	Cellular process.Cellular transport.Protein trafficking.Vesicle-mediated trafficking	Metabolism.Primary metabolism.Protein metabolism and modification.Protein processing in endoplasmic reticulum						GO:0005515;protein binding;F|GO:0006810;transport;P|GO:0015031;protein transport;P|GO:0006886;intracellular protein transport;P|GO:0008270;zinc ion binding;F|GO:0006888;ER to Golgi vesicle-mediated transport;P|GO:0030127;COPII vesicle coat;C	PO:0000230;inflorescence meristem;S|PO:0008019;leaf lamina base;S|PO:0020100;hypocotyl;S|PO:0000084;sperm cell;S|PO:0020030;cotyledon;S|PO:0000005;cultured cell;S|PO:0009052;pedicel;S|PO:0000013;cauline leaf;S|PO:0009009;embryo;S|PO:0000037;shoot apex;S|PO:0009046;flower;S|PO:0020091;male gametophyte;S|PO:0009006;shoot;S|PO:0020038;petiole;S|PO:0009029;stamen;S|PO:0009032;petal;S|PO:0000293;guard…
VIT_13s0158g00140	AT3G63460	SEC31 homolog B	K14005	vv24141Protein_processing_in_endoplasmic_reticulum vv50110Protein_coat	Transport overview.Macromolecule transport.Protein transport.Protein coat	Cellular process.Cellular transport.Protein trafficking.Vesicle-mediated trafficking	Metabolism.Primary metabolism.Protein metabolism and modification.Protein processing in endoplasmic reticulum						GO:0016020;membrane;C	PO:0000230;inflorescence meristem;S|PO:0008019;leaf lamina base;S|PO:0020100;hypocotyl;S|PO:0020030;cotyledon;S|PO:0000005;cultured cell;S|PO:0009052;pedicel;S|PO:0000013;cauline leaf;S|PO:0009009;embryo;S|PO:0000037;shoot apex;S|PO:0009046;flower;S|PO:0020091;male gametophyte;S|PO:0009006;shoot;S|PO:0020038;petiole;S|PO:0009029;stamen;S|PO:0009032;petal;S|PO:0000293;guard cell;S|PO:0020137;leaf …
VIT_12s0028g00470	AT1G67930	Component of oligomeric golgi complex 5	COG5	vv50111Tethering_factors	Transport overview.Macromolecule transport.Protein transport.Tethering factors	Cellular process.Cellular transport.Protein trafficking							0	PO:0000230;inflorescence meristem;S|PO:0008019;leaf lamina base;S|PO:0020100;hypocotyl;S|PO:0020030;cotyledon;S|PO:0009052;pedicel;S|PO:0000013;cauline leaf;S|PO:0009009;embryo;S|PO:0009046;flower;S|PO:0000037;shoot apex;S|PO:0020091;male gametophyte;S|PO:0009006;shoot;S|PO:0020038;petiole;S|PO:0009029;stamen;S|PO:0009032;petal;S|PO:0006345;pollen tube;S|PO:0020137;leaf apex;S|PO:0009010;seed;S|P…
VIT_07s0005g00680	AT4G02350	Exocyst complex subunit Sec15B	SEC15B	vv50111Tethering_factors	Transport overview.Macromolecule transport.Protein transport.Tethering factors	Cellular process.Cellular transport.Protein trafficking.Vesicle-mediated trafficking							GO:0005886;plasma membrane;C|GO:0009860;pollen tube growth;P|GO:0016020;membrane;C|GO:0006904;vesicle docking during exocytosis;P|GO:0000145;exocyst;C|GO:0009846;pollen germination;P	PO:0000230;inflorescence meristem;S|PO:0008019;leaf lamina base;S|PO:0000084;sperm cell;S|PO:0020100;hypocotyl;S|PO:0020030;cotyledon;S|PO:0000005;cultured cell;S|PO:0009052;pedicel;S|PO:0000013;cauline leaf;S|PO:0009009;embryo;S|PO:0009046;flower;S|PO:0000037;shoot apex;S|PO:0020091;male gametophyte;S|PO:0009006;shoot;S|PO:0020038;petiole;S|PO:0009029;stamen;S|PO:0009032;petal;S|PO:0006345;polle…
VIT_09s0002g00910	AT1G72470	Exocyst subunit EXO70 D1	EXO70D1	vv50111Tethering_factors	Transport overview.Macromolecule transport.Protein transport.Tethering factors	Cellular process.Cellular transport.Protein trafficking.Vesicle-mediated trafficking							GO:0006887;exocytosis;P|GO:0000145;exocyst;C	PO:0000230;inflorescence meristem;S|PO:0008019;leaf lamina base;S|PO:0000084;sperm cell;S|PO:0020100;hypocotyl;S|PO:0020030;cotyledon;S|PO:0000005;cultured cell;S|PO:0009052;pedicel;S|PO:0000013;cauline leaf;S|PO:0009009;embryo;S|PO:0000037;shoot apex;S|PO:0009046;flower;S|PO:0020091;male gametophyte;S|PO:0009006;shoot;S|PO:0020038;petiole;S|PO:0009029;stamen;S|PO:0009032;petal;S|PO:0006345;polle…
VIT_18s0072g00740	AT1G21170	SEC5A (exocyst complex component SEC5)	SEC5A	vv50111Tethering_factors	Transport overview.Macromolecule transport.Protein transport.Tethering factors	Cellular process.Cellular transport.Protein trafficking.Vesicle-mediated trafficking							0	0
VIT_06s0080g00160	AT2G27600	Vacuolar protein sorting 4	VPS4	vv50111Tethering_factors	Transport overview.Macromolecule transport.Protein transport.Tethering factors	Cellular process.Cellular transport.Protein trafficking.Protein targeting to mitochondrion							GO:0005771;multivesicular body;C|GO:0008568;microtubule-severing ATPase activity;F|GO:0016787;hydrolase activity;F|GO:0005737;cytoplasm;C|GO:0005524;ATP binding;F|GO:0005515;protein binding;F|GO:0016192;vesicle-mediated transport;P|GO:0000166;nucleotide binding;F|GO:0017111;nucleoside-triphosphatase activity;F|GO:0007032;endosome organization;P	PO:0000230;inflorescence meristem;S|PO:0008019;leaf lamina base;S|PO:0020100;hypocotyl;S|PO:0000084;sperm cell;S|PO:0020030;cotyledon;S|PO:0009052;pedicel;S|PO:0000013;cauline leaf;S|PO:0009009;embryo;S|PO:0000037;shoot apex;S|PO:0009046;flower;S|PO:0020091;male gametophyte;S|PO:0009006;shoot;S|PO:0020038;petiole;S|PO:0009029;stamen;S|PO:0009032;petal;S|PO:0006345;pollen tube;S|PO:0020137;leaf ap…
VIT_09s0002g02600	AT1G73030	VPS46.2 SNF7	VPS46_2	vv50111Tethering_factors	Transport overview.Macromolecule transport.Protein transport.Tethering factors	Cellular process.Cellular transport.Protein trafficking.Vesicle-mediated trafficking							GO:0015031;protein transport;P	PO:0000230;inflorescence meristem;S|PO:0008019;leaf lamina base;S|PO:0000084;sperm cell;S|PO:0020100;hypocotyl;S|PO:0020030;cotyledon;S|PO:0009052;pedicel;S|PO:0000013;cauline leaf;S|PO:0009009;embryo;S|PO:0009046;flower;S|PO:0000037;shoot apex;S|PO:0020091;male gametophyte;S|PO:0009006;shoot;S|PO:0020038;petiole;S|PO:0009029;stamen;S|PO:0009032;petal;S|PO:0006345;pollen tube;S|PO:0020137;leaf ap…
VIT_06s0004g05030	AT1G07510	FtsH protease that is localized to the mitochondrion	K03798	vv50133Primary_active_transporter_cat_A9_to_A18	Transport overview.Primary Active Transporters.P-P-bond hydrolysis-driven transporters.Endoplasmic Reticular Retrotranslocon	Cellular process.Cellular component organization and biogenesis.Organelle organization and biogenesis.Mitochondrion organization and biogenesis	Metabolism.Primary metabolism.Protein metabolism and modification.Proteolysis.Peptidase-mediated proteolysis.Metallopeptidase-mediated proteolysis						GO:0016021;integral to membrane;C|GO:0030163;protein catabolic process;P|GO:0016020;membrane;C|GO:0046872;metal ion binding;F|GO:0016787;hydrolase activity;F|GO:0008237;metallopeptidase activity;F|GO:0006508;proteolysis;P|GO:0005739;mitochondrion;C|GO:0009535;chloroplast thylakoid membrane;C|GO:0004222;metalloendopeptidase activity;F|GO:0008270;zinc ion binding;F|GO:0005524;ATP binding;F|GO:00057…	PO:0005052;callus;S|PO:0000230;inflorescence meristem;S|PO:0008019;leaf lamina base;S|PO:0000003;whole plant;S|PO:0020100;hypocotyl;S|PO:0000084;sperm cell;S|PO:0020030;cotyledon;S|PO:0009052;pedicel;S|PO:0000013;cauline leaf;S|PO:0009009;embryo;S|PO:0000037;shoot apex;S|PO:0009046;flower;S|PO:0009001;fruit;S|PO:0020091;male gametophyte;S|PO:0009006;shoot;S|PO:0005679;epidermis;S|PO:0020038;petio…
VIT_08s0007g09040	AT1G74250	DnaJ homolog, subfamily A, member 5	K09506_2	vv50132Primary_active_transporter_cat_A5_to_A8 vv60017C2H2	Transport overview.Primary Active Transporters.P-P-bond hydrolysis-driven transporters.General Secretory Pathway (Sec)	Regulation overview.Regulation of gene expression.Regulation of transcription.Transcription factor.C2H2 family transcription factor	Metabolism.Primary metabolism.Protein metabolism and modification.Protein folding.Chaperone-mediated protein folding.HSP-mediated protein folding.HSP-mediated protein folding co-chaperone						GO:0003676;nucleic acid binding;F|GO:0006950;response to stress;P|GO:0008270;zinc ion binding;F|GO:0031072;heat shock protein binding;F|GO:0046872;metal ion binding;F|GO:0005622;intracellular;C	PO:0000230;inflorescence meristem;S|PO:0008019;leaf lamina base;S|PO:0020100;hypocotyl;S|PO:0020030;cotyledon;S|PO:0009052;pedicel;S|PO:0000013;cauline leaf;S|PO:0009009;embryo;S|PO:0009046;flower;S|PO:0000037;shoot apex;S|PO:0020091;male gametophyte;S|PO:0009006;shoot;S|PO:0020038;petiole;S|PO:0009029;stamen;S|PO:0009032;petal;S|PO:0009031;sepal;S|PO:0009010;seed;S|PO:0020137;leaf apex;S|PO:0009…
VIT_11s0016g03110	AT2G37410	Import inner membrane translocase subunit Tim17, Mitochondrial	TIM17_2	vv50132Primary_active_transporter_cat_A5_to_A8	Transport overview.Primary Active Transporters.P-P-bond hydrolysis-driven transporters.Mitochondrial Protein Translocase	Transport overview.Macromolecule transport.Protein transport	Transport overview.Mitochondrial membrane transport.Mitochondrial membrane protein transport						GO:0008565;protein transporter activity;F|GO:0015031;protein transport;P|GO:0005743;mitochondrial inner membrane;C	PO:0000230;inflorescence meristem;S|PO:0008019;leaf lamina base;S|PO:0020100;hypocotyl;S|PO:0000084;sperm cell;S|PO:0020030;cotyledon;S|PO:0000005;cultured cell;S|PO:0009052;pedicel;S|PO:0000013;cauline leaf;S|PO:0000037;shoot apex;S|PO:0009009;embryo;S|PO:0009046;flower;S|PO:0020091;male gametophyte;S|PO:0009006;shoot;S|PO:0020038;petiole;S|PO:0009032;petal;S|PO:0009029;stamen;S|PO:0006345;polle…
VIT_08s0007g04400	AT3G53110	Low expression of osmotically responsive genes 1	LOS4	vv50133Primary_active_transporter_cat_A9_to_A18	Transport overview.Primary Active Transporters.P-P-bond hydrolysis-driven transporters.Nuclear mRNA Exporter	Metabolism.Primary metabolism.Nucleobase, nucleoside, nucleotide, nucleic acid metabolism.Nucleic acid metabolism.RNA metabolism							GO:0003676;nucleic acid binding;F|GO:0009408;response to heat;P|GO:0005886;plasma membrane;C|GO:0016818;hydrolase activity, acting on acid anhydrides, in phosphorus-containing anhydrides;F|GO:0016787;hydrolase activity;F|GO:0016973;poly(A)+ mRNA export from nucleus;P|GO:0009409;response to cold;P|GO:0004386;helicase activity;F|GO:0051028;mRNA transport;P|GO:0006810;transport;P|GO:0003723;RNA bind…	PO:0000230;inflorescence meristem;S|PO:0008019;leaf lamina base;S|PO:0020100;hypocotyl;S|PO:0000084;sperm cell;S|PO:0020030;cotyledon;S|PO:0000005;cultured cell;S|PO:0009052;pedicel;S|PO:0000013;cauline leaf;S|PO:0009009;embryo;S|PO:0000037;shoot apex;S|PO:0009046;flower;S|PO:0020091;male gametophyte;S|PO:0009006;shoot;S|PO:0020038;petiole;S|PO:0009029;stamen;S|PO:0009032;petal;S|PO:0006345;polle…
VIT_12s0055g00360	AT1G15200	Pinin/SDK/memA/ protein conserved region containing protein	K13114	vv23013RNA_transport vv23015mRNA_surveillance_pathway vv50133Primary_active_transporter_cat_A9_to_A18	Transport overview.Primary Active Transporters.P-P-bond hydrolysis-driven transporters.Nuclear mRNA Exporter	Metabolism.Primary metabolism.Nucleobase, nucleoside, nucleotide, nucleic acid metabolism.Nucleic acid metabolism.RNA metabolism.RNA catabolism.RNA surveillance	Transport overview.Macromolecule transport.RNA transport						0	PO:0000230;inflorescence meristem;S|PO:0008019;leaf lamina base;S|PO:0020100;hypocotyl;S|PO:0020030;cotyledon;S|PO:0009052;pedicel;S|PO:0000013;cauline leaf;S|PO:0009009;embryo;S|PO:0009046;flower;S|PO:0000037;shoot apex;S|PO:0020091;male gametophyte;S|PO:0009006;shoot;S|PO:0020038;petiole;S|PO:0009029;stamen;S|PO:0009032;petal;S|PO:0009031;sepal;S|PO:0009010;seed;S|PO:0020137;leaf apex;S|PO:0009…
VIT_14s0066g00140	AT4G24770	RNA-binding protein RBP31	RBP31	vv50133Primary_active_transporter_cat_A9_to_A18	Transport overview.Primary Active Transporters.P-P-bond hydrolysis-driven transporters.Nuclear mRNA Exporter	Metabolism.Primary metabolism.Nucleobase, nucleoside, nucleotide, nucleic acid metabolism.Nucleic acid metabolism.RNA metabolism							GO:0003676;nucleic acid binding;F|GO:0030529;ribonucleoprotein complex;C|GO:0000166;nucleotide binding;F|GO:0009507;chloroplast;C	PO:0000230;inflorescence meristem;S|PO:0008019;leaf lamina base;S|PO:0020100;hypocotyl;S|PO:0020030;cotyledon;S|PO:0000005;cultured cell;S|PO:0009052;pedicel;S|PO:0000013;cauline leaf;S|PO:0009009;embryo;S|PO:0009046;flower;S|PO:0000037;shoot apex;S|PO:0009001;fruit;S|PO:0020091;male gametophyte;S|PO:0009006;shoot;S|PO:0020038;petiole;S|PO:0009029;stamen;S|PO:0009032;petal;S|PO:0000293;guard cell…
VIT_08s0007g04190	AT3G53000	ATPP2-A15			Unclassified								0	PO:0000230;inflorescence meristem;S|PO:0008019;leaf lamina base;S|PO:0020100;hypocotyl;S|PO:0000084;sperm cell;S|PO:0020030;cotyledon;S|PO:0009052;pedicel;S|PO:0000013;cauline leaf;S|PO:0009009;embryo;S|PO:0000037;shoot apex;S|PO:0009046;flower;S|PO:0020091;male gametophyte;S|PO:0009006;shoot;S|PO:0020038;petiole;S|PO:0009029;stamen;S|PO:0009032;petal;S|PO:0006345;pollen tube;S|PO:0020137;leaf ap…
VIT_01s0146g00140	AT1G27430	GYF domain-containing protein			Unclassified								0	PO:0009047;stem;S|PO:0000293;guard cell;S|PO:0000084;sperm cell;S
VIT_05s0029g00220		4F5 protein			Unclear								0	PO:0006345;pollen tube;S|PO:0020091;male gametophyte;S|PO:0001017;M germinated pollen stage;G|PO:0001016;L mature pollen stage;G
VIT_04s0008g06870	AT2G24940	Cytochrome b5 domain-containing protein			Unclear								GO:0016491;oxidoreductase activity;F|GO:0008289;lipid binding;F|GO:0032440;2-alkenal reductase activity;F|GO:0055114;oxidation reduction;P|GO:0005496;steroid binding;F|GO:0020037;heme binding;F|GO:0005634;nucleus;C	PO:0005052;callus;S|PO:0000230;inflorescence meristem;S|PO:0008019;leaf lamina base;S|PO:0020100;hypocotyl;S|PO:0020030;cotyledon;S|PO:0000005;cultured cell;S|PO:0009052;pedicel;S|PO:0000013;cauline leaf;S|PO:0009009;embryo;S|PO:0000037;shoot apex;S|PO:0009046;flower;S|PO:0009006;shoot;S|PO:0020091;male gametophyte;S|PO:0009032;petal;S|PO:0020038;petiole;S|PO:0009029;stamen;S|PO:0006345;pollen tu…
VIT_04s0008g05800	AT4G31880	HEAT repeat-containing protein			Unclear								GO:0005829;cytosol;C|GO:0005488;binding;F|GO:0009507;chloroplast;C	PO:0000230;inflorescence meristem;S|PO:0008019;leaf lamina base;S|PO:0020100;hypocotyl;S|PO:0000084;sperm cell;S|PO:0020030;cotyledon;S|PO:0009052;pedicel;S|PO:0000013;cauline leaf;S|PO:0009009;embryo;S|PO:0000037;shoot apex;S|PO:0009046;flower;S|PO:0020091;male gametophyte;S|PO:0009006;shoot;S|PO:0020038;petiole;S|PO:0009029;stamen;S|PO:0009032;petal;S|PO:0000293;guard cell;S|PO:0020137;leaf ape…
VIT_05s0020g02430	AT4G15470	Protein FBL4			Unclear								GO:0016021;integral to membrane;C|GO:0016020;membrane;C	PO:0000230;inflorescence meristem;S|PO:0008019;leaf lamina base;S|PO:0020100;hypocotyl;S|PO:0000084;sperm cell;S|PO:0020030;cotyledon;S|PO:0009052;pedicel;S|PO:0000013;cauline leaf;S|PO:0009009;embryo;S|PO:0000037;shoot apex;S|PO:0009046;flower;S|PO:0020091;male gametophyte;S|PO:0009006;shoot;S|PO:0020038;petiole;S|PO:0009029;stamen;S|PO:0009032;petal;S|PO:0006345;pollen tube;S|PO:0009010;seed;S|…
VIT_12s0034g02140	AT1G60995	S3 self-incompatibility locus			Unclear								0	PO:0000230;inflorescence meristem;S|PO:0008019;leaf lamina base;S|PO:0020100;hypocotyl;S|PO:0000084;sperm cell;S|PO:0009052;pedicel;S|PO:0000013;cauline leaf;S|PO:0009009;embryo;S|PO:0009046;flower;S|PO:0000037;shoot apex;S|PO:0020091;male gametophyte;S|PO:0009029;stamen;S|PO:0009032;petal;S|PO:0009010;seed;S|PO:0020137;leaf apex;S|PO:0009031;sepal;S|PO:0009030;carpel;S|PO:0009047;stem;S|PO:00090…
VIT_07s0130g00510	AT1G79020	Transcription factor related			Unclear								GO:0045449;regulation of transcription;P	PO:0020100;hypocotyl;S|PO:0009010;seed;S|PO:0009031;sepal;S|PO:0009030;carpel;S|PO:0009052;pedicel;S|PO:0009009;embryo;S|PO:0000037;shoot apex;S|PO:0009005;root;S|PO:0009046;flower;S|PO:0008034;leaf whorl;S|PO:0009025;leaf;S|PO:0001081;F mature embryo stage;G|PO:0004507;D bilateral stage;G|PO:0001185;C globular stage;G|PO:0007616;4 anthesis;G|PO:0001078;E expanded cotyledon stage;G|PO:0007611;pet…
VIT_18s0001g07190	AT5G10940	Transducin family protein / WD-40 repeat			Unclear								0	0
VIT_07s0005g01420	AT5G49430	Transducin protein			Unclear								0	PO:0000230;inflorescence meristem;S|PO:0008019;leaf lamina base;S|PO:0020100;hypocotyl;S|PO:0000084;sperm cell;S|PO:0020030;cotyledon;S|PO:0009052;pedicel;S|PO:0000013;cauline leaf;S|PO:0009009;embryo;S|PO:0000037;shoot apex;S|PO:0009046;flower;S|PO:0020091;male gametophyte;S|PO:0009006;shoot;S|PO:0020038;petiole;S|PO:0009029;stamen;S|PO:0009032;petal;S|PO:0006345;pollen tube;S|PO:0009010;seed;S|…
VIT_18s0001g03580	AT1G77710	Ubiquitin-fold modifier 1 precursor			Unclear								0	PO:0000230;inflorescence meristem;S|PO:0008019;leaf lamina base;S|PO:0020100;hypocotyl;S|PO:0000084;sperm cell;S|PO:0020030;cotyledon;S|PO:0009052;pedicel;S|PO:0000013;cauline leaf;S|PO:0009009;embryo;S|PO:0000037;shoot apex;S|PO:0009046;flower;S|PO:0020091;male gametophyte;S|PO:0009006;shoot;S|PO:0020038;petiole;S|PO:0009029;stamen;S|PO:0009032;petal;S|PO:0006345;pollen tube;S|PO:0009010;seed;S|…
VIT_04s0023g01540	AT3G50690	Acidic leucine-rich nuclear phosphoprotein 32 member B			Unknown								GO:0005515;protein binding;F	PO:0000230;inflorescence meristem;S|PO:0008019;leaf lamina base;S|PO:0000084;sperm cell;S|PO:0020100;hypocotyl;S|PO:0020030;cotyledon;S|PO:0000005;cultured cell;S|PO:0009052;pedicel;S|PO:0000013;cauline leaf;S|PO:0009009;embryo;S|PO:0000037;shoot apex;S|PO:0009046;flower;S|PO:0009006;shoot;S|PO:0020091;male gametophyte;S|PO:0020038;petiole;S|PO:0009029;stamen;S|PO:0009032;petal;S|PO:0020137;leaf …
VIT_14s0060g02410	AT3G05420	Acyl-CoA binding			Unknown								GO:0006869;lipid transport;P|GO:0005829;cytosol;C|GO:0005488;binding;F|GO:0000062;acyl-CoA binding;F|GO:0005634;nucleus;C	PO:0000230;inflorescence meristem;S|PO:0008019;leaf lamina base;S|PO:0020100;hypocotyl;S|PO:0000084;sperm cell;S|PO:0020030;cotyledon;S|PO:0000005;cultured cell;S|PO:0009052;pedicel;S|PO:0000013;cauline leaf;S|PO:0009009;embryo;S|PO:0000037;shoot apex;S|PO:0009046;flower;S|PO:0020091;male gametophyte;S|PO:0009006;shoot;S|PO:0009001;fruit;S|PO:0009032;petal;S|PO:0020038;petiole;S|PO:0009029;stamen…
VIT_13s0084g00810	AT1G08315	Armadillo			Unknown								GO:0016874;ligase activity;F|GO:0005488;binding;F	PO:0000230;inflorescence meristem;S|PO:0008019;leaf lamina base;S|PO:0020100;hypocotyl;S|PO:0020030;cotyledon;S|PO:0009052;pedicel;S|PO:0000013;cauline leaf;S|PO:0009009;embryo;S|PO:0009046;flower;S|PO:0000037;shoot apex;S|PO:0020091;male gametophyte;S|PO:0009006;shoot;S|PO:0020038;petiole;S|PO:0009029;stamen;S|PO:0009032;petal;S|PO:0006345;pollen tube;S|PO:0009031;sepal;S|PO:0009010;seed;S|PO:00…
VIT_15s0048g02360		ARV1			Unknown								GO:0005783;endoplasmic reticulum;C|GO:0006665;sphingolipid metabolic process;P|GO:0016125;sterol metabolic process;P	PO:0000230;inflorescence meristem;S|PO:0008019;leaf lamina base;S|PO:0020100;hypocotyl;S|PO:0000084;sperm cell;S|PO:0020030;cotyledon;S|PO:0009052;pedicel;S|PO:0000013;cauline leaf;S|PO:0009009;embryo;S|PO:0000037;shoot apex;S|PO:0009046;flower;S|PO:0009006;shoot;S|PO:0020091;male gametophyte;S|PO:0020038;petiole;S|PO:0009029;stamen;S|PO:0009032;petal;S|PO:0020137;leaf apex;S|PO:0009010;seed;S|PO…
VIT_01s0010g02910	AT1G67510	ATP binding protein			Unknown								GO:0004672;protein kinase activity;F|GO:0004674;protein serine/threonine kinase activity;F|GO:0004713;protein tyrosine kinase activity;F|GO:0005524;ATP binding;F|GO:0004872;receptor activity;F|GO:0016491;oxidoreductase activity;F|GO:0016301;kinase activity;F|GO:0006468;protein amino acid phosphorylation;P|GO:0005515;protein binding;F|GO:0055114;oxidation reduction;P	PO:0000230;inflorescence meristem;S|PO:0008019;leaf lamina base;S|PO:0020100;hypocotyl;S|PO:0020030;cotyledon;S|PO:0009052;pedicel;S|PO:0000013;cauline leaf;S|PO:0009046;flower;S|PO:0000037;shoot apex;S|PO:0009009;embryo;S|PO:0020091;male gametophyte;S|PO:0009006;shoot;S|PO:0020038;petiole;S|PO:0009029;stamen;S|PO:0009032;petal;S|PO:0009010;seed;S|PO:0020137;leaf apex;S|PO:0009031;sepal;S|PO:0009…
VIT_17s0000g01780	AT5G20090	Brain protein 44			Unknown								GO:0005886;plasma membrane;C|GO:0016020;membrane;C|GO:0005739;mitochondrion;C	PO:0005052;callus;S|PO:0000230;inflorescence meristem;S|PO:0008019;leaf lamina base;S|PO:0020100;hypocotyl;S|PO:0000084;sperm cell;S|PO:0020030;cotyledon;S|PO:0000005;cultured cell;S|PO:0009052;pedicel;S|PO:0000013;cauline leaf;S|PO:0009009;embryo;S|PO:0009046;flower;S|PO:0000037;shoot apex;S|PO:0009006;shoot;S|PO:0020091;male gametophyte;S|PO:0020038;petiole;S|PO:0009032;petal;S|PO:0009029;stame…
VIT_03s0038g01950	AT4G38710	Glycine-rich protein			Unknown								GO:0003743;translation initiation factor activity;F	PO:0000230;inflorescence meristem;S|PO:0008019;leaf lamina base;S|PO:0020100;hypocotyl;S|PO:0020030;cotyledon;S|PO:0009052;pedicel;S|PO:0000013;cauline leaf;S|PO:0009009;embryo;S|PO:0009046;flower;S|PO:0000037;shoot apex;S|PO:0020091;male gametophyte;S|PO:0009006;shoot;S|PO:0020038;petiole;S|PO:0009029;stamen;S|PO:0009032;petal;S|PO:0006345;pollen tube;S|PO:0020137;leaf apex;S|PO:0009010;seed;S|P…
VIT_04s0008g00820	AT2G25970	KH domain-containing protein			Unknown								GO:0003723;RNA binding;F	PO:0000230;inflorescence meristem;S|PO:0008019;leaf lamina base;S|PO:0020100;hypocotyl;S|PO:0020030;cotyledon;S|PO:0009052;pedicel;S|PO:0000013;cauline leaf;S|PO:0009009;embryo;S|PO:0009046;flower;S|PO:0000037;shoot apex;S|PO:0020091;male gametophyte;S|PO:0009006;shoot;S|PO:0020038;petiole;S|PO:0009029;stamen;S|PO:0009032;petal;S|PO:0000293;guard cell;S|PO:0009031;sepal;S|PO:0020137;leaf apex;S|P…
VIT_17s0000g09870	AT4G24800	MA3 domain-containing protein			Unknown								GO:0016853;isomerase activity;F|GO:0005515;protein binding;F	PO:0000230;inflorescence meristem;S|PO:0008019;leaf lamina base;S|PO:0020100;hypocotyl;S|PO:0000084;sperm cell;S|PO:0020030;cotyledon;S|PO:0009052;pedicel;S|PO:0000013;cauline leaf;S|PO:0009009;embryo;S|PO:0000037;shoot apex;S|PO:0009046;flower;S|PO:0020091;male gametophyte;S|PO:0009006;shoot;S|PO:0020038;petiole;S|PO:0009029;stamen;S|PO:0009032;petal;S|PO:0006345;pollen tube;S|PO:0000293;guard c…
VIT_15s0048g01340	AT2G45620	Nucleotidyltransferase	E2_7_7_x		Unknown								GO:0016779;nucleotidyltransferase activity;F	PO:0000230;inflorescence meristem;S|PO:0008019;leaf lamina base;S|PO:0020100;hypocotyl;S|PO:0000084;sperm cell;S|PO:0020030;cotyledon;S|PO:0009052;pedicel;S|PO:0000013;cauline leaf;S|PO:0009009;embryo;S|PO:0000037;shoot apex;S|PO:0009046;flower;S|PO:0020091;male gametophyte;S|PO:0009006;shoot;S|PO:0020038;petiole;S|PO:0009029;stamen;S|PO:0009032;petal;S|PO:0020137;leaf apex;S|PO:0009010;seed;S|PO…
VIT_13s0156g00220	AT5G19900	PRLI-interacting factor A			Unknown								0	PO:0000230;inflorescence meristem;S|PO:0008019;leaf lamina base;S|PO:0020100;hypocotyl;S|PO:0000084;sperm cell;S|PO:0020030;cotyledon;S|PO:0009052;pedicel;S|PO:0000013;cauline leaf;S|PO:0009009;embryo;S|PO:0000037;shoot apex;S|PO:0009046;flower;S|PO:0020091;male gametophyte;S|PO:0009006;shoot;S|PO:0020038;petiole;S|PO:0009029;stamen;S|PO:0009032;petal;S|PO:0006345;pollen tube;S|PO:0009010;seed;S|…
VIT_16s0039g02450	AT3G03140	PWWP domain-containing protein			Unknown								0	0
VIT_14s0060g02400	AT5G27650	PWWP domain-containing protein			Unknown								0	PO:0000230;inflorescence meristem;S|PO:0008019;leaf lamina base;S|PO:0020100;hypocotyl;S|PO:0000084;sperm cell;S|PO:0020030;cotyledon;S|PO:0009052;pedicel;S|PO:0000013;cauline leaf;S|PO:0009009;embryo;S|PO:0009046;flower;S|PO:0000037;shoot apex;S|PO:0020091;male gametophyte;S|PO:0009006;shoot;S|PO:0020038;petiole;S|PO:0009032;petal;S|PO:0009029;stamen;S|PO:0020137;leaf apex;S|PO:0009031;sepal;S|P…
VIT_01s0137g00270	AT1G13190	RNA recognition motif (RRM)-containing			Unknown								GO:0003676;nucleic acid binding;F|GO:0000166;nucleotide binding;F	PO:0000230;inflorescence meristem;S|PO:0008019;leaf lamina base;S|PO:0020100;hypocotyl;S|PO:0020030;cotyledon;S|PO:0009052;pedicel;S|PO:0000013;cauline leaf;S|PO:0009009;embryo;S|PO:0009046;flower;S|PO:0000037;shoot apex;S|PO:0020091;male gametophyte;S|PO:0009006;shoot;S|PO:0020038;petiole;S|PO:0009029;stamen;S|PO:0009032;petal;S|PO:0000293;guard cell;S|PO:0009031;sepal;S|PO:0009010;seed;S|PO:002…
VIT_14s0030g01680	AT5G04600	RNA recognition motif (RRM)-containing protein			Unknown								GO:0003676;nucleic acid binding;F|GO:0000166;nucleotide binding;F|GO:0005730;nucleolus;C	PO:0000230;inflorescence meristem;S|PO:0008019;leaf lamina base;S|PO:0020100;hypocotyl;S|PO:0020030;cotyledon;S|PO:0009052;pedicel;S|PO:0000013;cauline leaf;S|PO:0009009;embryo;S|PO:0009046;flower;S|PO:0000037;shoot apex;S|PO:0020091;male gametophyte;S|PO:0009006;shoot;S|PO:0020038;petiole;S|PO:0009029;stamen;S|PO:0009032;petal;S|PO:0009031;sepal;S|PO:0009010;seed;S|PO:0020137;leaf apex;S|PO:0009…
VIT_05s0029g01100	AT1G09230	RNA recognition motif (RRM)-containing protein			Unknown								GO:0003676;nucleic acid binding;F|GO:0000166;nucleotide binding;F	PO:0000230;inflorescence meristem;S|PO:0008019;leaf lamina base;S|PO:0020100;hypocotyl;S|PO:0020030;cotyledon;S|PO:0009052;pedicel;S|PO:0000013;cauline leaf;S|PO:0009009;embryo;S|PO:0009046;flower;S|PO:0000037;shoot apex;S|PO:0020091;male gametophyte;S|PO:0009006;shoot;S|PO:0020038;petiole;S|PO:0009029;stamen;S|PO:0009032;petal;S|PO:0009031;sepal;S|PO:0009010;seed;S|PO:0020137;leaf apex;S|PO:0009…
VIT_06s0080g00470	AT3G52660	RNA-binding region RNP-1			Unknown								GO:0003676;nucleic acid binding;F|GO:0000166;nucleotide binding;F	PO:0000230;inflorescence meristem;S|PO:0008019;leaf lamina base;S|PO:0020100;hypocotyl;S|PO:0000084;sperm cell;S|PO:0020030;cotyledon;S|PO:0009052;pedicel;S|PO:0000013;cauline leaf;S|PO:0009009;embryo;S|PO:0000037;shoot apex;S|PO:0009046;flower;S|PO:0020091;male gametophyte;S|PO:0009006;shoot;S|PO:0020038;petiole;S|PO:0009029;stamen;S|PO:0009032;petal;S|PO:0020137;leaf apex;S|PO:0009010;seed;S|PO…
VIT_18s0001g04010	AT1G36980	Salt tolerant protein			Unknown								GO:0016021;integral to membrane;C	PO:0000230;inflorescence meristem;S|PO:0008019;leaf lamina base;S|PO:0020100;hypocotyl;S|PO:0000084;sperm cell;S|PO:0020030;cotyledon;S|PO:0009052;pedicel;S|PO:0000013;cauline leaf;S|PO:0009009;embryo;S|PO:0000037;shoot apex;S|PO:0009046;flower;S|PO:0020091;male gametophyte;S|PO:0009006;shoot;S|PO:0020038;petiole;S|PO:0009029;stamen;S|PO:0009032;petal;S|PO:0006345;pollen tube;S|PO:0009010;seed;S|…
VIT_06s0004g02820	AT2G28390	Sand family			Unknown								0	PO:0000230;inflorescence meristem;S|PO:0008019;leaf lamina base;S|PO:0020100;hypocotyl;S|PO:0000084;sperm cell;S|PO:0020030;cotyledon;S|PO:0000005;cultured cell;S|PO:0009052;pedicel;S|PO:0000013;cauline leaf;S|PO:0009009;embryo;S|PO:0000037;shoot apex;S|PO:0009046;flower;S|PO:0020091;male gametophyte;S|PO:0009006;shoot;S|PO:0020038;petiole;S|PO:0009029;stamen;S|PO:0009032;petal;S|PO:0006345;polle…
VIT_03s0017g01340	AT2G44710	Synaptotagmin binding, cytoplasmic RNA interacting	SYNCRIP		Unknown								GO:0003676;nucleic acid binding;F|GO:0000166;nucleotide binding;F	PO:0000230;inflorescence meristem;S|PO:0008019;leaf lamina base;S|PO:0020100;hypocotyl;S|PO:0020030;cotyledon;S|PO:0000005;cultured cell;S|PO:0009052;pedicel;S|PO:0009009;embryo;S|PO:0009046;flower;S|PO:0000037;shoot apex;S|PO:0020091;male gametophyte;S|PO:0009006;shoot;S|PO:0020038;petiole;S|PO:0009029;stamen;S|PO:0009032;petal;S|PO:0020137;leaf apex;S|PO:0009031;sepal;S|PO:0009010;seed;S|PO:000…
VIT_12s0059g02440	AT1G05270	TraB domain-containing protein			Unknown								0	PO:0000230;inflorescence meristem;S|PO:0008019;leaf lamina base;S|PO:0020100;hypocotyl;S|PO:0020030;cotyledon;S|PO:0009052;pedicel;S|PO:0000013;cauline leaf;S|PO:0009009;embryo;S|PO:0009046;flower;S|PO:0000037;shoot apex;S|PO:0020091;male gametophyte;S|PO:0009006;shoot;S|PO:0020038;petiole;S|PO:0009029;stamen;S|PO:0009032;petal;S|PO:0009031;sepal;S|PO:0009010;seed;S|PO:0020137;leaf apex;S|PO:0009…
VIT_15s0046g01890	AT5G28350	WD40			Unknown								0	PO:0000005;cultured cell;S|PO:0006345;pollen tube;S|PO:0020091;male gametophyte;S|PO:0001017;M germinated pollen stage;G|PO:0001016;L mature pollen stage;G

## Sheet: (b) GO_5W3H_intersection
TopGO.Rank	Vv.ID	At.ID	GO.ID	Term	Annotated	Significant	Expected	classicFisher	Functional.annotation	briefname..EC.or.Kegg.ID	Network	Functionnal.category	Functionnal.category.1	Functionnal.category.2	Functionnal.category.3	Functionnal.category.4	Functionnal.category.5	Functionnal.category.6	Functionnal.category.7	Gene.Ontology	Plant.Ontology
3	VIT_04s0008g05330	AT5G11200	GO:0051028	mRNA transport	6	3	0.06	2.3e-05	DEAD box RNA helicase RH15	K12812	vv23013RNA_transport vv23015mRNA_surveillance_pathway vv23040Spliceosome vv50133Primary_active_transporter_cat_A9_to_A18	Metabolism.Primary metabolism.Nucleobase, nucleoside, nucleotide, nucleic acid metabolism.Nucleic acid metabolism.RNA metabolism.RNA processing.mRNA processing.mRNA splicing	Transport overview.Primary Active Transporters.P-P-bond hydrolysis-driven transporters.Nuclear mRNA Exporter	Metabolism.Primary metabolism.Nucleobase, nucleoside, nucleotide, nucleic acid metabolism.Nucleic acid metabolism.RNA metabolism.RNA catabolism.RNA surveillance	Transport overview.Macromolecule transport.RNA transport					GO:0003676;nucleic acid binding;F|GO:0051028;mRNA transport;P|GO:0004386;helicase activity;F|GO:0006810;transport;P|GO:0005618;cell wall;C|GO:0003723;RNA binding;F|GO:0016787;hydrolase activity;F|GO:0008026;ATP-dependent helicase activity;F|GO:0005524;ATP binding;F|GO:0005634;nucleus;C|GO:0008380;RNA splicing;P|GO:0000166;nucleotide binding;F|GO:0006397;mRNA processing;P	PO:0000230;inflorescence meristem;S|PO:0008019;leaf lamina base;S|PO:0000084;sperm cell;S|PO:0020100;hypocotyl;S|PO:0020030;cotyledon;S|PO:0000005;cultured cell;S|PO:0009052;pedicel;S|PO:0000013;cauline leaf;S|PO:0009009;embryo;S|PO:0009046;flower;S|PO:0000037;shoot apex;S|PO:0020091;male gametophyte;S|PO:0009006;shoot;S|PO:0020038;petiole;S|PO:0009029;stamen;S|PO:0009032;petal;S|PO:0006345;polle…
3	VIT_08s0007g04400	AT3G53110	GO:0051028	mRNA transport	6	3	0.06	2.3e-05	Low expression of osmotically responsive genes 1	LOS4	vv50133Primary_active_transporter_cat_A9_to_A18	Transport overview.Primary Active Transporters.P-P-bond hydrolysis-driven transporters.Nuclear mRNA Exporter	Metabolism.Primary metabolism.Nucleobase, nucleoside, nucleotide, nucleic acid metabolism.Nucleic acid metabolism.RNA metabolism							GO:0003676;nucleic acid binding;F|GO:0009408;response to heat;P|GO:0005886;plasma membrane;C|GO:0016818;hydrolase activity, acting on acid anhydrides, in phosphorus-containing anhydrides;F|GO:0016787;hydrolase activity;F|GO:0016973;poly(A)+ mRNA export from nucleus;P|GO:0009409;response to cold;P|GO:0004386;helicase activity;F|GO:0051028;mRNA transport;P|GO:0006810;transport;P|GO:0003723;RNA bind…	PO:0000230;inflorescence meristem;S|PO:0008019;leaf lamina base;S|PO:0020100;hypocotyl;S|PO:0000084;sperm cell;S|PO:0020030;cotyledon;S|PO:0000005;cultured cell;S|PO:0009052;pedicel;S|PO:0000013;cauline leaf;S|PO:0009009;embryo;S|PO:0000037;shoot apex;S|PO:0009046;flower;S|PO:0020091;male gametophyte;S|PO:0009006;shoot;S|PO:0020038;petiole;S|PO:0009029;stamen;S|PO:0009032;petal;S|PO:0006345;polle…
3	VIT_09s0002g06660	AT5G11200	GO:0051028	mRNA transport	6	3	0.06	2.3e-05	DEAD box RNA helicase RH15	K12812	vv23013RNA_transport vv23015mRNA_surveillance_pathway vv23040Spliceosome vv50133Primary_active_transporter_cat_A9_to_A18	Metabolism.Primary metabolism.Nucleobase, nucleoside, nucleotide, nucleic acid metabolism.Nucleic acid metabolism.RNA metabolism.RNA processing.mRNA processing.mRNA splicing	Transport overview.Primary Active Transporters.P-P-bond hydrolysis-driven transporters.Nuclear mRNA Exporter	Metabolism.Primary metabolism.Nucleobase, nucleoside, nucleotide, nucleic acid metabolism.Nucleic acid metabolism.RNA metabolism.RNA catabolism.RNA surveillance	Transport overview.Macromolecule transport.RNA transport					GO:0003676;nucleic acid binding;F|GO:0051028;mRNA transport;P|GO:0004386;helicase activity;F|GO:0006810;transport;P|GO:0005618;cell wall;C|GO:0003723;RNA binding;F|GO:0016787;hydrolase activity;F|GO:0008026;ATP-dependent helicase activity;F|GO:0005524;ATP binding;F|GO:0005634;nucleus;C|GO:0008380;RNA splicing;P|GO:0000166;nucleotide binding;F|GO:0006397;mRNA processing;P	PO:0000230;inflorescence meristem;S|PO:0008019;leaf lamina base;S|PO:0000084;sperm cell;S|PO:0020100;hypocotyl;S|PO:0020030;cotyledon;S|PO:0000005;cultured cell;S|PO:0009052;pedicel;S|PO:0000013;cauline leaf;S|PO:0009009;embryo;S|PO:0009046;flower;S|PO:0000037;shoot apex;S|PO:0020091;male gametophyte;S|PO:0009006;shoot;S|PO:0020038;petiole;S|PO:0009029;stamen;S|PO:0009032;petal;S|PO:0006345;polle…
9	VIT_04s0008g05330	AT5G11200	GO:0050658	RNA transport	8	3	0.08	6.2e-05	DEAD box RNA helicase RH15	K12812	vv23013RNA_transport vv23015mRNA_surveillance_pathway vv23040Spliceosome vv50133Primary_active_transporter_cat_A9_to_A18	Metabolism.Primary metabolism.Nucleobase, nucleoside, nucleotide, nucleic acid metabolism.Nucleic acid metabolism.RNA metabolism.RNA processing.mRNA processing.mRNA splicing	Transport overview.Primary Active Transporters.P-P-bond hydrolysis-driven transporters.Nuclear mRNA Exporter	Metabolism.Primary metabolism.Nucleobase, nucleoside, nucleotide, nucleic acid metabolism.Nucleic acid metabolism.RNA metabolism.RNA catabolism.RNA surveillance	Transport overview.Macromolecule transport.RNA transport					GO:0003676;nucleic acid binding;F|GO:0051028;mRNA transport;P|GO:0004386;helicase activity;F|GO:0006810;transport;P|GO:0005618;cell wall;C|GO:0003723;RNA binding;F|GO:0016787;hydrolase activity;F|GO:0008026;ATP-dependent helicase activity;F|GO:0005524;ATP binding;F|GO:0005634;nucleus;C|GO:0008380;RNA splicing;P|GO:0000166;nucleotide binding;F|GO:0006397;mRNA processing;P	PO:0000230;inflorescence meristem;S|PO:0008019;leaf lamina base;S|PO:0000084;sperm cell;S|PO:0020100;hypocotyl;S|PO:0020030;cotyledon;S|PO:0000005;cultured cell;S|PO:0009052;pedicel;S|PO:0000013;cauline leaf;S|PO:0009009;embryo;S|PO:0009046;flower;S|PO:0000037;shoot apex;S|PO:0020091;male gametophyte;S|PO:0009006;shoot;S|PO:0020038;petiole;S|PO:0009029;stamen;S|PO:0009032;petal;S|PO:0006345;polle…
9	VIT_08s0007g04400	AT3G53110	GO:0050658	RNA transport	8	3	0.08	6.2e-05	Low expression of osmotically responsive genes 1	LOS4	vv50133Primary_active_transporter_cat_A9_to_A18	Transport overview.Primary Active Transporters.P-P-bond hydrolysis-driven transporters.Nuclear mRNA Exporter	Metabolism.Primary metabolism.Nucleobase, nucleoside, nucleotide, nucleic acid metabolism.Nucleic acid metabolism.RNA metabolism							GO:0003676;nucleic acid binding;F|GO:0009408;response to heat;P|GO:0005886;plasma membrane;C|GO:0016818;hydrolase activity, acting on acid anhydrides, in phosphorus-containing anhydrides;F|GO:0016787;hydrolase activity;F|GO:0016973;poly(A)+ mRNA export from nucleus;P|GO:0009409;response to cold;P|GO:0004386;helicase activity;F|GO:0051028;mRNA transport;P|GO:0006810;transport;P|GO:0003723;RNA bind…	PO:0000230;inflorescence meristem;S|PO:0008019;leaf lamina base;S|PO:0020100;hypocotyl;S|PO:0000084;sperm cell;S|PO:0020030;cotyledon;S|PO:0000005;cultured cell;S|PO:0009052;pedicel;S|PO:0000013;cauline leaf;S|PO:0009009;embryo;S|PO:0000037;shoot apex;S|PO:0009046;flower;S|PO:0020091;male gametophyte;S|PO:0009006;shoot;S|PO:0020038;petiole;S|PO:0009029;stamen;S|PO:0009032;petal;S|PO:0006345;polle…
9	VIT_09s0002g06660	AT5G11200	GO:0050658	RNA transport	8	3	0.08	6.2e-05	DEAD box RNA helicase RH15	K12812	vv23013RNA_transport vv23015mRNA_surveillance_pathway vv23040Spliceosome vv50133Primary_active_transporter_cat_A9_to_A18	Metabolism.Primary metabolism.Nucleobase, nucleoside, nucleotide, nucleic acid metabolism.Nucleic acid metabolism.RNA metabolism.RNA processing.mRNA processing.mRNA splicing	Transport overview.Primary Active Transporters.P-P-bond hydrolysis-driven transporters.Nuclear mRNA Exporter	Metabolism.Primary metabolism.Nucleobase, nucleoside, nucleotide, nucleic acid metabolism.Nucleic acid metabolism.RNA metabolism.RNA catabolism.RNA surveillance	Transport overview.Macromolecule transport.RNA transport					GO:0003676;nucleic acid binding;F|GO:0051028;mRNA transport;P|GO:0004386;helicase activity;F|GO:0006810;transport;P|GO:0005618;cell wall;C|GO:0003723;RNA binding;F|GO:0016787;hydrolase activity;F|GO:0008026;ATP-dependent helicase activity;F|GO:0005524;ATP binding;F|GO:0005634;nucleus;C|GO:0008380;RNA splicing;P|GO:0000166;nucleotide binding;F|GO:0006397;mRNA processing;P	PO:0000230;inflorescence meristem;S|PO:0008019;leaf lamina base;S|PO:0000084;sperm cell;S|PO:0020100;hypocotyl;S|PO:0020030;cotyledon;S|PO:0000005;cultured cell;S|PO:0009052;pedicel;S|PO:0000013;cauline leaf;S|PO:0009009;embryo;S|PO:0009046;flower;S|PO:0000037;shoot apex;S|PO:0020091;male gametophyte;S|PO:0009006;shoot;S|PO:0020038;petiole;S|PO:0009029;stamen;S|PO:0009032;petal;S|PO:0006345;polle…
20	VIT_04s0008g05650	AT4G32150	GO:0015031	protein transport	317	11	3.36	0.00053	Vesicle-associated membrane protein 7	K08515	vv24130SNARE_interactions_in_vesicular_transport vv50101Channels_and_pores	Cellular process.Cellular transport.Protein trafficking.Vesicle-mediated trafficking.SNARE interactions in vesicular transport	Transport overview.Channels and pores.Vesicle Fusion Pores.Synaptosomal Vesicle Fusion Pore							GO:0005886;plasma membrane;C|GO:0016021;integral to membrane;C|GO:0006810;transport;P|GO:0016020;membrane;C|GO:0046909;intermembrane transport;P|GO:0009651;response to salt stress;P|GO:0005773;vacuole;C|GO:0016192;vesicle-mediated transport;P|GO:0015031;protein transport;P|GO:0005774;vacuolar membrane;C|GO:0006944;membrane fusion;P	PO:0000230;inflorescence meristem;S|PO:0008019;leaf lamina base;S|PO:0000084;sperm cell;S|PO:0020100;hypocotyl;S|PO:0020030;cotyledon;S|PO:0000005;cultured cell;S|PO:0009052;pedicel;S|PO:0000013;cauline leaf;S|PO:0009009;embryo;S|PO:0000037;shoot apex;S|PO:0009046;flower;S|PO:0020091;male gametophyte;S|PO:0009006;shoot;S|PO:0020038;petiole;S|PO:0009029;stamen;S|PO:0009032;petal;S|PO:0006345;polle…
20	VIT_05s0020g00580	AT3G17340	GO:0015031	protein transport	317	11	3.36	0.00053	Protein transporter	PROTTRUNK	vv50109Incompletely_characterized_transport_systems	Transport overview.Incompletely characterized transport systems.Putative transport protein.Putative transport protein	Transport overview.Macromolecule transport.Protein transport							GO:0008565;protein transporter activity;F|GO:0000059;protein import into nucleus, docking;P|GO:0005643;nuclear pore;C|GO:0006886;intracellular protein transport;P|GO:0005488;binding;F|GO:0005737;cytoplasm;C|GO:0005634;nucleus;C	PO:0008019;leaf lamina base;S|PO:0020100;hypocotyl;S|PO:0020030;cotyledon;S|PO:0009052;pedicel;S|PO:0000013;cauline leaf;S|PO:0009046;flower;S|PO:0000037;shoot apex;S|PO:0009009;embryo;S|PO:0020091;male gametophyte;S|PO:0009006;shoot;S|PO:0020038;petiole;S|PO:0009029;stamen;S|PO:0009032;petal;S|PO:0009010;seed;S|PO:0009031;sepal;S|PO:0009030;carpel;S|PO:0009047;stem;S|PO:0009005;root;S|PO:0008034…
20	VIT_05s0062g00130	AT3G23660	GO:0015031	protein transport	317	11	3.36	0.00053	Protein transport protein Sec23A	K14006	vv24141Protein_processing_in_endoplasmic_reticulum vv50110Protein_coat	Transport overview.Macromolecule transport.Protein transport.Protein coat	Cellular process.Cellular transport.Protein trafficking.Vesicle-mediated trafficking	Metabolism.Primary metabolism.Protein metabolism and modification.Protein processing in endoplasmic reticulum						GO:0005515;protein binding;F|GO:0006810;transport;P|GO:0015031;protein transport;P|GO:0006886;intracellular protein transport;P|GO:0008270;zinc ion binding;F|GO:0006888;ER to Golgi vesicle-mediated transport;P|GO:0030127;COPII vesicle coat;C	PO:0000230;inflorescence meristem;S|PO:0008019;leaf lamina base;S|PO:0020100;hypocotyl;S|PO:0000084;sperm cell;S|PO:0020030;cotyledon;S|PO:0000005;cultured cell;S|PO:0009052;pedicel;S|PO:0000013;cauline leaf;S|PO:0009009;embryo;S|PO:0000037;shoot apex;S|PO:0009046;flower;S|PO:0020091;male gametophyte;S|PO:0009006;shoot;S|PO:0020038;petiole;S|PO:0009029;stamen;S|PO:0009032;petal;S|PO:0000293;guard…
20	VIT_05s0062g01180	AT2G31660	GO:0015031	protein transport	317	11	3.36	0.00053	Importin beta-2	K14293_2	vv23013RNA_transport vv50109Incompletely_characterized_transport_systems vv50112Nuclear_pore_complex	Transport overview.Incompletely characterized transport systems.Recognized transporters of unknown biochemical mechanism.Nuclear pore complex	Transport overview.Nucleocytoplasmic transport.Nuclear pore complex	Transport overview.Macromolecule transport.Protein transport.Protein import into nucleus	Transport overview.Nucleocytoplasmic transport	Transport overview.Macromolecule transport.RNA transport				GO:0006810;transport;P|GO:0008565;protein transporter activity;F|GO:0006886;intracellular protein transport;P|GO:0005737;cytoplasm;C|GO:0005634;nucleus;C|GO:0005215;transporter activity;F|GO:0005643;nuclear pore;C|GO:0000059;protein import into nucleus, docking;P|GO:0005488;binding;F	PO:0000230;inflorescence meristem;S|PO:0008019;leaf lamina base;S|PO:0000084;sperm cell;S|PO:0020100;hypocotyl;S|PO:0020030;cotyledon;S|PO:0009052;pedicel;S|PO:0000013;cauline leaf;S|PO:0009009;embryo;S|PO:0009046;flower;S|PO:0000037;shoot apex;S|PO:0020091;male gametophyte;S|PO:0009006;shoot;S|PO:0009001;fruit;S|PO:0020038;petiole;S|PO:0009029;stamen;S|PO:0009032;petal;S|PO:0000293;guard cell;S|…
20	VIT_07s0005g02610	AT4G01800	GO:0015031	protein transport	317	11	3.36	0.00053	Preprotein translocase secA subunit	K03070	vv23060Protein_export vv50113Thylakoid_targeting_pathway vv50132Primary_active_transporter_cat_A5_to_A8	Metabolism.Primary metabolism.Protein metabolism and modification.Protein folding.Protein export	Transport overview.Macromolecule transport.Protein transport.Thylakoid targeting pathway	Transport overview.Primary Active Transporters.P-P-bond hydrolysis-driven transporters.General Secretory Pathway (Sec)	Cellular process.Cellular component organization and biogenesis.Organelle organization and biogenesis.Plastid organization and biogenesis.Thylakoid organization and biogenesis	Cellular process.Cellular transport.Protein trafficking				GO:0019898;extrinsic to membrane;C|GO:0006810;transport;P|GO:0006886;intracellular protein transport;P|GO:0016020;membrane;C|GO:0005524;ATP binding;F|GO:0009507;chloroplast;C|GO:0017038;protein import;P|GO:0009536;plastid;C|GO:0055085;transmembrane transport;P|GO:0005515;protein binding;F|GO:0015031;protein transport;P|GO:0009570;chloroplast stroma;C|GO:0000166;nucleotide binding;F|GO:0006605;pro…	PO:0000230;inflorescence meristem;S|PO:0008019;leaf lamina base;S|PO:0000084;sperm cell;S|PO:0020100;hypocotyl;S|PO:0020030;cotyledon;S|PO:0009052;pedicel;S|PO:0000013;cauline leaf;S|PO:0009009;embryo;S|PO:0009046;flower;S|PO:0000037;shoot apex;S|PO:0020091;male gametophyte;S|PO:0009006;shoot;S|PO:0020038;petiole;S|PO:0009029;stamen;S|PO:0009032;petal;S|PO:0009010;seed;S|PO:0020137;leaf apex;S|PO…
20	VIT_08s0040g02130	AT3G09740	GO:0015031	protein transport	317	11	3.36	0.00053	Syntaxin of plants SYP7	K08506	vv24130SNARE_interactions_in_vesicular_transport	Cellular process.Cellular transport.Protein trafficking.Vesicle-mediated trafficking.SNARE interactions in vesicular transport								GO:0005886;plasma membrane;C|GO:0016021;integral to membrane;C|GO:0006810;transport;P|GO:0008565;protein transporter activity;F|GO:0006886;intracellular protein transport;P|GO:0016020;membrane;C|GO:0006612;protein targeting to membrane;P|GO:0005484;SNAP receptor activity;F|GO:0015031;protein transport;P	PO:0005052;callus;S|PO:0000230;inflorescence meristem;S|PO:0008019;leaf lamina base;S|PO:0000084;sperm cell;S|PO:0020100;hypocotyl;S|PO:0020030;cotyledon;S|PO:0000005;cultured cell;S|PO:0009052;pedicel;S|PO:0000013;cauline leaf;S|PO:0009009;embryo;S|PO:0000037;shoot apex;S|PO:0009046;flower;S|PO:0020091;male gametophyte;S|PO:0009006;shoot;S|PO:0020038;petiole;S|PO:0009029;stamen;S|PO:0009032;peta…
20	VIT_09s0002g02600	AT1G73030	GO:0015031	protein transport	317	11	3.36	0.00053	VPS46.2 SNF7	VPS46_2	vv50111Tethering_factors	Transport overview.Macromolecule transport.Protein transport.Tethering factors	Cellular process.Cellular transport.Protein trafficking.Vesicle-mediated trafficking							GO:0015031;protein transport;P	PO:0000230;inflorescence meristem;S|PO:0008019;leaf lamina base;S|PO:0000084;sperm cell;S|PO:0020100;hypocotyl;S|PO:0020030;cotyledon;S|PO:0009052;pedicel;S|PO:0000013;cauline leaf;S|PO:0009009;embryo;S|PO:0009046;flower;S|PO:0000037;shoot apex;S|PO:0020091;male gametophyte;S|PO:0009006;shoot;S|PO:0020038;petiole;S|PO:0009029;stamen;S|PO:0009032;petal;S|PO:0006345;pollen tube;S|PO:0020137;leaf ap…
20	VIT_11s0016g03110	AT2G37410	GO:0015031	protein transport	317	11	3.36	0.00053	Import inner membrane translocase subunit Tim17, Mitochondrial	TIM17_2	vv50132Primary_active_transporter_cat_A5_to_A8	Transport overview.Primary Active Transporters.P-P-bond hydrolysis-driven transporters.Mitochondrial Protein Translocase	Transport overview.Macromolecule transport.Protein transport	Transport overview.Mitochondrial membrane transport.Mitochondrial membrane protein transport						GO:0008565;protein transporter activity;F|GO:0015031;protein transport;P|GO:0005743;mitochondrial inner membrane;C	PO:0000230;inflorescence meristem;S|PO:0008019;leaf lamina base;S|PO:0020100;hypocotyl;S|PO:0000084;sperm cell;S|PO:0020030;cotyledon;S|PO:0000005;cultured cell;S|PO:0009052;pedicel;S|PO:0000013;cauline leaf;S|PO:0000037;shoot apex;S|PO:0009009;embryo;S|PO:0009046;flower;S|PO:0020091;male gametophyte;S|PO:0009006;shoot;S|PO:0020038;petiole;S|PO:0009032;petal;S|PO:0009029;stamen;S|PO:0006345;polle…
20	VIT_12s0035g01860	AT5G49840	GO:0015031	protein transport	317	11	3.36	0.00053	ATP-dependent Clp protease ATP-binding subunit ClpX1 (CLPX)	K03544		Metabolism.Primary metabolism.Protein metabolism and modification.Proteolysis.Clp complex-mediated proteolysis								GO:0005515;protein binding;F|GO:0016887;ATPase activity;F|GO:0015031;protein transport;P|GO:0000166;nucleotide binding;F|GO:0008233;peptidase activity;F|GO:0017111;nucleoside-triphosphatase activity;F|GO:0005524;ATP binding;F	PO:0000230;inflorescence meristem;S|PO:0008019;leaf lamina base;S|PO:0020100;hypocotyl;S|PO:0000084;sperm cell;S|PO:0020030;cotyledon;S|PO:0009052;pedicel;S|PO:0000013;cauline leaf;S|PO:0009009;embryo;S|PO:0009046;flower;S|PO:0000037;shoot apex;S|PO:0020091;male gametophyte;S|PO:0009006;shoot;S|PO:0020038;petiole;S|PO:0009029;stamen;S|PO:0009032;petal;S|PO:0006345;pollen tube;S|PO:0020137;leaf ap…
20	VIT_18s0001g13430	AT1G62020	GO:0015031	protein transport	317	11	3.36	0.00053	Coatomer alpha subunit	K05236	vv50110Protein_coat	Transport overview.Macromolecule transport.Protein transport.Protein coat	Cellular process.Cellular transport.Protein trafficking.Vesicle-mediated trafficking							GO:0030126;COPI vesicle coat;C|GO:0005198;structural molecule activity;F|GO:0016905;myosin heavy chain kinase activity;F|GO:0006886;intracellular protein transport;P|GO:0005515;protein binding;F|GO:0016192;vesicle-mediated transport;P|GO:0030117;membrane coat;C|GO:0016740;transferase activity;F	PO:0000230;inflorescence meristem;S|PO:0008019;leaf lamina base;S|PO:0020100;hypocotyl;S|PO:0000084;sperm cell;S|PO:0020030;cotyledon;S|PO:0000005;cultured cell;S|PO:0009052;pedicel;S|PO:0000013;cauline leaf;S|PO:0009009;embryo;S|PO:0000037;shoot apex;S|PO:0009046;flower;S|PO:0020091;male gametophyte;S|PO:0009006;shoot;S|PO:0020038;petiole;S|PO:0009029;stamen;S|PO:0009032;petal;S|PO:0006345;polle…
20	VIT_18s0001g15600	AT1G77140	GO:0015031	protein transport	317	11	3.36	0.00053	Vacuolar protein sorting 45	VPS45	vv24130SNARE_interactions_in_vesicular_transport	Cellular process.Cellular transport.Protein trafficking.Vesicle-mediated trafficking.SNARE interactions in vesicular transport								GO:0019898;extrinsic to membrane;C|GO:0006810;transport;P|GO:0006886;intracellular protein transport;P|GO:0016020;membrane;C|GO:0005802;trans-Golgi network;C|GO:0005515;protein binding;F|GO:0016192;vesicle-mediated transport;P|GO:0015031;protein transport;P|GO:0009705;plant-type vacuole membrane;C|GO:0006904;vesicle docking during exocytosis;P|GO:0005794;Golgi apparatus;C	PO:0000230;inflorescence meristem;S|PO:0008019;leaf lamina base;S|PO:0020100;hypocotyl;S|PO:0000084;sperm cell;S|PO:0020030;cotyledon;S|PO:0009052;pedicel;S|PO:0000013;cauline leaf;S|PO:0009009;embryo;S|PO:0000037;shoot apex;S|PO:0009046;flower;S|PO:0020091;male gametophyte;S|PO:0009006;shoot;S|PO:0020038;petiole;S|PO:0009029;stamen;S|PO:0009032;petal;S|PO:0020137;leaf apex;S|PO:0009010;seed;S|PO…
24	VIT_04s0008g05330	AT5G11200	GO:0015931	nucleobase-containing compound transport	16	3	0.17	0.00059	DEAD box RNA helicase RH15	K12812	vv23013RNA_transport vv23015mRNA_surveillance_pathway vv23040Spliceosome vv50133Primary_active_transporter_cat_A9_to_A18	Metabolism.Primary metabolism.Nucleobase, nucleoside, nucleotide, nucleic acid metabolism.Nucleic acid metabolism.RNA metabolism.RNA processing.mRNA processing.mRNA splicing	Transport overview.Primary Active Transporters.P-P-bond hydrolysis-driven transporters.Nuclear mRNA Exporter	Metabolism.Primary metabolism.Nucleobase, nucleoside, nucleotide, nucleic acid metabolism.Nucleic acid metabolism.RNA metabolism.RNA catabolism.RNA surveillance	Transport overview.Macromolecule transport.RNA transport					GO:0003676;nucleic acid binding;F|GO:0051028;mRNA transport;P|GO:0004386;helicase activity;F|GO:0006810;transport;P|GO:0005618;cell wall;C|GO:0003723;RNA binding;F|GO:0016787;hydrolase activity;F|GO:0008026;ATP-dependent helicase activity;F|GO:0005524;ATP binding;F|GO:0005634;nucleus;C|GO:0008380;RNA splicing;P|GO:0000166;nucleotide binding;F|GO:0006397;mRNA processing;P	PO:0000230;inflorescence meristem;S|PO:0008019;leaf lamina base;S|PO:0000084;sperm cell;S|PO:0020100;hypocotyl;S|PO:0020030;cotyledon;S|PO:0000005;cultured cell;S|PO:0009052;pedicel;S|PO:0000013;cauline leaf;S|PO:0009009;embryo;S|PO:0009046;flower;S|PO:0000037;shoot apex;S|PO:0020091;male gametophyte;S|PO:0009006;shoot;S|PO:0020038;petiole;S|PO:0009029;stamen;S|PO:0009032;petal;S|PO:0006345;polle…
24	VIT_08s0007g04400	AT3G53110	GO:0015931	nucleobase-containing compound transport	16	3	0.17	0.00059	Low expression of osmotically responsive genes 1	LOS4	vv50133Primary_active_transporter_cat_A9_to_A18	Transport overview.Primary Active Transporters.P-P-bond hydrolysis-driven transporters.Nuclear mRNA Exporter	Metabolism.Primary metabolism.Nucleobase, nucleoside, nucleotide, nucleic acid metabolism.Nucleic acid metabolism.RNA metabolism							GO:0003676;nucleic acid binding;F|GO:0009408;response to heat;P|GO:0005886;plasma membrane;C|GO:0016818;hydrolase activity, acting on acid anhydrides, in phosphorus-containing anhydrides;F|GO:0016787;hydrolase activity;F|GO:0016973;poly(A)+ mRNA export from nucleus;P|GO:0009409;response to cold;P|GO:0004386;helicase activity;F|GO:0051028;mRNA transport;P|GO:0006810;transport;P|GO:0003723;RNA bind…	PO:0000230;inflorescence meristem;S|PO:0008019;leaf lamina base;S|PO:0020100;hypocotyl;S|PO:0000084;sperm cell;S|PO:0020030;cotyledon;S|PO:0000005;cultured cell;S|PO:0009052;pedicel;S|PO:0000013;cauline leaf;S|PO:0009009;embryo;S|PO:0000037;shoot apex;S|PO:0009046;flower;S|PO:0020091;male gametophyte;S|PO:0009006;shoot;S|PO:0020038;petiole;S|PO:0009029;stamen;S|PO:0009032;petal;S|PO:0006345;polle…
24	VIT_09s0002g06660	AT5G11200	GO:0015931	nucleobase-containing compound transport	16	3	0.17	0.00059	DEAD box RNA helicase RH15	K12812	vv23013RNA_transport vv23015mRNA_surveillance_pathway vv23040Spliceosome vv50133Primary_active_transporter_cat_A9_to_A18	Metabolism.Primary metabolism.Nucleobase, nucleoside, nucleotide, nucleic acid metabolism.Nucleic acid metabolism.RNA metabolism.RNA processing.mRNA processing.mRNA splicing	Transport overview.Primary Active Transporters.P-P-bond hydrolysis-driven transporters.Nuclear mRNA Exporter	Metabolism.Primary metabolism.Nucleobase, nucleoside, nucleotide, nucleic acid metabolism.Nucleic acid metabolism.RNA metabolism.RNA catabolism.RNA surveillance	Transport overview.Macromolecule transport.RNA transport					GO:0003676;nucleic acid binding;F|GO:0051028;mRNA transport;P|GO:0004386;helicase activity;F|GO:0006810;transport;P|GO:0005618;cell wall;C|GO:0003723;RNA binding;F|GO:0016787;hydrolase activity;F|GO:0008026;ATP-dependent helicase activity;F|GO:0005524;ATP binding;F|GO:0005634;nucleus;C|GO:0008380;RNA splicing;P|GO:0000166;nucleotide binding;F|GO:0006397;mRNA processing;P	PO:0000230;inflorescence meristem;S|PO:0008019;leaf lamina base;S|PO:0000084;sperm cell;S|PO:0020100;hypocotyl;S|PO:0020030;cotyledon;S|PO:0000005;cultured cell;S|PO:0009052;pedicel;S|PO:0000013;cauline leaf;S|PO:0009009;embryo;S|PO:0009046;flower;S|PO:0000037;shoot apex;S|PO:0020091;male gametophyte;S|PO:0009006;shoot;S|PO:0020038;petiole;S|PO:0009029;stamen;S|PO:0009032;petal;S|PO:0006345;polle…
28	VIT_04s0008g05650	AT4G32150	GO:0015833	peptide transport	327	11	3.47	0.00069	Vesicle-associated membrane protein 7	K08515	vv24130SNARE_interactions_in_vesicular_transport vv50101Channels_and_pores	Cellular process.Cellular transport.Protein trafficking.Vesicle-mediated trafficking.SNARE interactions in vesicular transport	Transport overview.Channels and pores.Vesicle Fusion Pores.Synaptosomal Vesicle Fusion Pore							GO:0005886;plasma membrane;C|GO:0016021;integral to membrane;C|GO:0006810;transport;P|GO:0016020;membrane;C|GO:0046909;intermembrane transport;P|GO:0009651;response to salt stress;P|GO:0005773;vacuole;C|GO:0016192;vesicle-mediated transport;P|GO:0015031;protein transport;P|GO:0005774;vacuolar membrane;C|GO:0006944;membrane fusion;P	PO:0000230;inflorescence meristem;S|PO:0008019;leaf lamina base;S|PO:0000084;sperm cell;S|PO:0020100;hypocotyl;S|PO:0020030;cotyledon;S|PO:0000005;cultured cell;S|PO:0009052;pedicel;S|PO:0000013;cauline leaf;S|PO:0009009;embryo;S|PO:0000037;shoot apex;S|PO:0009046;flower;S|PO:0020091;male gametophyte;S|PO:0009006;shoot;S|PO:0020038;petiole;S|PO:0009029;stamen;S|PO:0009032;petal;S|PO:0006345;polle…
28	VIT_05s0020g00580	AT3G17340	GO:0015833	peptide transport	327	11	3.47	0.00069	Protein transporter	PROTTRUNK	vv50109Incompletely_characterized_transport_systems	Transport overview.Incompletely characterized transport systems.Putative transport protein.Putative transport protein	Transport overview.Macromolecule transport.Protein transport							GO:0008565;protein transporter activity;F|GO:0000059;protein import into nucleus, docking;P|GO:0005643;nuclear pore;C|GO:0006886;intracellular protein transport;P|GO:0005488;binding;F|GO:0005737;cytoplasm;C|GO:0005634;nucleus;C	PO:0008019;leaf lamina base;S|PO:0020100;hypocotyl;S|PO:0020030;cotyledon;S|PO:0009052;pedicel;S|PO:0000013;cauline leaf;S|PO:0009046;flower;S|PO:0000037;shoot apex;S|PO:0009009;embryo;S|PO:0020091;male gametophyte;S|PO:0009006;shoot;S|PO:0020038;petiole;S|PO:0009029;stamen;S|PO:0009032;petal;S|PO:0009010;seed;S|PO:0009031;sepal;S|PO:0009030;carpel;S|PO:0009047;stem;S|PO:0009005;root;S|PO:0008034…
28	VIT_05s0062g00130	AT3G23660	GO:0015833	peptide transport	327	11	3.47	0.00069	Protein transport protein Sec23A	K14006	vv24141Protein_processing_in_endoplasmic_reticulum vv50110Protein_coat	Transport overview.Macromolecule transport.Protein transport.Protein coat	Cellular process.Cellular transport.Protein trafficking.Vesicle-mediated trafficking	Metabolism.Primary metabolism.Protein metabolism and modification.Protein processing in endoplasmic reticulum						GO:0005515;protein binding;F|GO:0006810;transport;P|GO:0015031;protein transport;P|GO:0006886;intracellular protein transport;P|GO:0008270;zinc ion binding;F|GO:0006888;ER to Golgi vesicle-mediated transport;P|GO:0030127;COPII vesicle coat;C	PO:0000230;inflorescence meristem;S|PO:0008019;leaf lamina base;S|PO:0020100;hypocotyl;S|PO:0000084;sperm cell;S|PO:0020030;cotyledon;S|PO:0000005;cultured cell;S|PO:0009052;pedicel;S|PO:0000013;cauline leaf;S|PO:0009009;embryo;S|PO:0000037;shoot apex;S|PO:0009046;flower;S|PO:0020091;male gametophyte;S|PO:0009006;shoot;S|PO:0020038;petiole;S|PO:0009029;stamen;S|PO:0009032;petal;S|PO:0000293;guard…
28	VIT_05s0062g01180	AT2G31660	GO:0015833	peptide transport	327	11	3.47	0.00069	Importin beta-2	K14293_2	vv23013RNA_transport vv50109Incompletely_characterized_transport_systems vv50112Nuclear_pore_complex	Transport overview.Incompletely characterized transport systems.Recognized transporters of unknown biochemical mechanism.Nuclear pore complex	Transport overview.Nucleocytoplasmic transport.Nuclear pore complex	Transport overview.Macromolecule transport.Protein transport.Protein import into nucleus	Transport overview.Nucleocytoplasmic transport	Transport overview.Macromolecule transport.RNA transport				GO:0006810;transport;P|GO:0008565;protein transporter activity;F|GO:0006886;intracellular protein transport;P|GO:0005737;cytoplasm;C|GO:0005634;nucleus;C|GO:0005215;transporter activity;F|GO:0005643;nuclear pore;C|GO:0000059;protein import into nucleus, docking;P|GO:0005488;binding;F	PO:0000230;inflorescence meristem;S|PO:0008019;leaf lamina base;S|PO:0000084;sperm cell;S|PO:0020100;hypocotyl;S|PO:0020030;cotyledon;S|PO:0009052;pedicel;S|PO:0000013;cauline leaf;S|PO:0009009;embryo;S|PO:0009046;flower;S|PO:0000037;shoot apex;S|PO:0020091;male gametophyte;S|PO:0009006;shoot;S|PO:0009001;fruit;S|PO:0020038;petiole;S|PO:0009029;stamen;S|PO:0009032;petal;S|PO:0000293;guard cell;S|…
28	VIT_07s0005g02610	AT4G01800	GO:0015833	peptide transport	327	11	3.47	0.00069	Preprotein translocase secA subunit	K03070	vv23060Protein_export vv50113Thylakoid_targeting_pathway vv50132Primary_active_transporter_cat_A5_to_A8	Metabolism.Primary metabolism.Protein metabolism and modification.Protein folding.Protein export	Transport overview.Macromolecule transport.Protein transport.Thylakoid targeting pathway	Transport overview.Primary Active Transporters.P-P-bond hydrolysis-driven transporters.General Secretory Pathway (Sec)	Cellular process.Cellular component organization and biogenesis.Organelle organization and biogenesis.Plastid organization and biogenesis.Thylakoid organization and biogenesis	Cellular process.Cellular transport.Protein trafficking				GO:0019898;extrinsic to membrane;C|GO:0006810;transport;P|GO:0006886;intracellular protein transport;P|GO:0016020;membrane;C|GO:0005524;ATP binding;F|GO:0009507;chloroplast;C|GO:0017038;protein import;P|GO:0009536;plastid;C|GO:0055085;transmembrane transport;P|GO:0005515;protein binding;F|GO:0015031;protein transport;P|GO:0009570;chloroplast stroma;C|GO:0000166;nucleotide binding;F|GO:0006605;pro…	PO:0000230;inflorescence meristem;S|PO:0008019;leaf lamina base;S|PO:0000084;sperm cell;S|PO:0020100;hypocotyl;S|PO:0020030;cotyledon;S|PO:0009052;pedicel;S|PO:0000013;cauline leaf;S|PO:0009009;embryo;S|PO:0009046;flower;S|PO:0000037;shoot apex;S|PO:0020091;male gametophyte;S|PO:0009006;shoot;S|PO:0020038;petiole;S|PO:0009029;stamen;S|PO:0009032;petal;S|PO:0009010;seed;S|PO:0020137;leaf apex;S|PO…
28	VIT_08s0040g02130	AT3G09740	GO:0015833	peptide transport	327	11	3.47	0.00069	Syntaxin of plants SYP7	K08506	vv24130SNARE_interactions_in_vesicular_transport	Cellular process.Cellular transport.Protein trafficking.Vesicle-mediated trafficking.SNARE interactions in vesicular transport								GO:0005886;plasma membrane;C|GO:0016021;integral to membrane;C|GO:0006810;transport;P|GO:0008565;protein transporter activity;F|GO:0006886;intracellular protein transport;P|GO:0016020;membrane;C|GO:0006612;protein targeting to membrane;P|GO:0005484;SNAP receptor activity;F|GO:0015031;protein transport;P	PO:0005052;callus;S|PO:0000230;inflorescence meristem;S|PO:0008019;leaf lamina base;S|PO:0000084;sperm cell;S|PO:0020100;hypocotyl;S|PO:0020030;cotyledon;S|PO:0000005;cultured cell;S|PO:0009052;pedicel;S|PO:0000013;cauline leaf;S|PO:0009009;embryo;S|PO:0000037;shoot apex;S|PO:0009046;flower;S|PO:0020091;male gametophyte;S|PO:0009006;shoot;S|PO:0020038;petiole;S|PO:0009029;stamen;S|PO:0009032;peta…
28	VIT_09s0002g02600	AT1G73030	GO:0015833	peptide transport	327	11	3.47	0.00069	VPS46.2 SNF7	VPS46_2	vv50111Tethering_factors	Transport overview.Macromolecule transport.Protein transport.Tethering factors	Cellular process.Cellular transport.Protein trafficking.Vesicle-mediated trafficking							GO:0015031;protein transport;P	PO:0000230;inflorescence meristem;S|PO:0008019;leaf lamina base;S|PO:0000084;sperm cell;S|PO:0020100;hypocotyl;S|PO:0020030;cotyledon;S|PO:0009052;pedicel;S|PO:0000013;cauline leaf;S|PO:0009009;embryo;S|PO:0009046;flower;S|PO:0000037;shoot apex;S|PO:0020091;male gametophyte;S|PO:0009006;shoot;S|PO:0020038;petiole;S|PO:0009029;stamen;S|PO:0009032;petal;S|PO:0006345;pollen tube;S|PO:0020137;leaf ap…
28	VIT_11s0016g03110	AT2G37410	GO:0015833	peptide transport	327	11	3.47	0.00069	Import inner membrane translocase subunit Tim17, Mitochondrial	TIM17_2	vv50132Primary_active_transporter_cat_A5_to_A8	Transport overview.Primary Active Transporters.P-P-bond hydrolysis-driven transporters.Mitochondrial Protein Translocase	Transport overview.Macromolecule transport.Protein transport	Transport overview.Mitochondrial membrane transport.Mitochondrial membrane protein transport						GO:0008565;protein transporter activity;F|GO:0015031;protein transport;P|GO:0005743;mitochondrial inner membrane;C	PO:0000230;inflorescence meristem;S|PO:0008019;leaf lamina base;S|PO:0020100;hypocotyl;S|PO:0000084;sperm cell;S|PO:0020030;cotyledon;S|PO:0000005;cultured cell;S|PO:0009052;pedicel;S|PO:0000013;cauline leaf;S|PO:0000037;shoot apex;S|PO:0009009;embryo;S|PO:0009046;flower;S|PO:0020091;male gametophyte;S|PO:0009006;shoot;S|PO:0020038;petiole;S|PO:0009032;petal;S|PO:0009029;stamen;S|PO:0006345;polle…
28	VIT_12s0035g01860	AT5G49840	GO:0015833	peptide transport	327	11	3.47	0.00069	ATP-dependent Clp protease ATP-binding subunit ClpX1 (CLPX)	K03544		Metabolism.Primary metabolism.Protein metabolism and modification.Proteolysis.Clp complex-mediated proteolysis								GO:0005515;protein binding;F|GO:0016887;ATPase activity;F|GO:0015031;protein transport;P|GO:0000166;nucleotide binding;F|GO:0008233;peptidase activity;F|GO:0017111;nucleoside-triphosphatase activity;F|GO:0005524;ATP binding;F	PO:0000230;inflorescence meristem;S|PO:0008019;leaf lamina base;S|PO:0020100;hypocotyl;S|PO:0000084;sperm cell;S|PO:0020030;cotyledon;S|PO:0009052;pedicel;S|PO:0000013;cauline leaf;S|PO:0009009;embryo;S|PO:0009046;flower;S|PO:0000037;shoot apex;S|PO:0020091;male gametophyte;S|PO:0009006;shoot;S|PO:0020038;petiole;S|PO:0009029;stamen;S|PO:0009032;petal;S|PO:0006345;pollen tube;S|PO:0020137;leaf ap…
28	VIT_18s0001g13430	AT1G62020	GO:0015833	peptide transport	327	11	3.47	0.00069	Coatomer alpha subunit	K05236	vv50110Protein_coat	Transport overview.Macromolecule transport.Protein transport.Protein coat	Cellular process.Cellular transport.Protein trafficking.Vesicle-mediated trafficking							GO:0030126;COPI vesicle coat;C|GO:0005198;structural molecule activity;F|GO:0016905;myosin heavy chain kinase activity;F|GO:0006886;intracellular protein transport;P|GO:0005515;protein binding;F|GO:0016192;vesicle-mediated transport;P|GO:0030117;membrane coat;C|GO:0016740;transferase activity;F	PO:0000230;inflorescence meristem;S|PO:0008019;leaf lamina base;S|PO:0020100;hypocotyl;S|PO:0000084;sperm cell;S|PO:0020030;cotyledon;S|PO:0000005;cultured cell;S|PO:0009052;pedicel;S|PO:0000013;cauline leaf;S|PO:0009009;embryo;S|PO:0000037;shoot apex;S|PO:0009046;flower;S|PO:0020091;male gametophyte;S|PO:0009006;shoot;S|PO:0020038;petiole;S|PO:0009029;stamen;S|PO:0009032;petal;S|PO:0006345;polle…
28	VIT_18s0001g15600	AT1G77140	GO:0015833	peptide transport	327	11	3.47	0.00069	Vacuolar protein sorting 45	VPS45	vv24130SNARE_interactions_in_vesicular_transport	Cellular process.Cellular transport.Protein trafficking.Vesicle-mediated trafficking.SNARE interactions in vesicular transport								GO:0019898;extrinsic to membrane;C|GO:0006810;transport;P|GO:0006886;intracellular protein transport;P|GO:0016020;membrane;C|GO:0005802;trans-Golgi network;C|GO:0005515;protein binding;F|GO:0016192;vesicle-mediated transport;P|GO:0015031;protein transport;P|GO:0009705;plant-type vacuole membrane;C|GO:0006904;vesicle docking during exocytosis;P|GO:0005794;Golgi apparatus;C	PO:0000230;inflorescence meristem;S|PO:0008019;leaf lamina base;S|PO:0020100;hypocotyl;S|PO:0000084;sperm cell;S|PO:0020030;cotyledon;S|PO:0009052;pedicel;S|PO:0000013;cauline leaf;S|PO:0009009;embryo;S|PO:0000037;shoot apex;S|PO:0009046;flower;S|PO:0020091;male gametophyte;S|PO:0009006;shoot;S|PO:0020038;petiole;S|PO:0009029;stamen;S|PO:0009032;petal;S|PO:0020137;leaf apex;S|PO:0009010;seed;S|PO…
29	VIT_04s0008g05650	AT4G32150	GO:0008104	protein localization	328	11	3.48	0.0007	Vesicle-associated membrane protein 7	K08515	vv24130SNARE_interactions_in_vesicular_transport vv50101Channels_and_pores	Cellular process.Cellular transport.Protein trafficking.Vesicle-mediated trafficking.SNARE interactions in vesicular transport	Transport overview.Channels and pores.Vesicle Fusion Pores.Synaptosomal Vesicle Fusion Pore							GO:0005886;plasma membrane;C|GO:0016021;integral to membrane;C|GO:0006810;transport;P|GO:0016020;membrane;C|GO:0046909;intermembrane transport;P|GO:0009651;response to salt stress;P|GO:0005773;vacuole;C|GO:0016192;vesicle-mediated transport;P|GO:0015031;protein transport;P|GO:0005774;vacuolar membrane;C|GO:0006944;membrane fusion;P	PO:0000230;inflorescence meristem;S|PO:0008019;leaf lamina base;S|PO:0000084;sperm cell;S|PO:0020100;hypocotyl;S|PO:0020030;cotyledon;S|PO:0000005;cultured cell;S|PO:0009052;pedicel;S|PO:0000013;cauline leaf;S|PO:0009009;embryo;S|PO:0000037;shoot apex;S|PO:0009046;flower;S|PO:0020091;male gametophyte;S|PO:0009006;shoot;S|PO:0020038;petiole;S|PO:0009029;stamen;S|PO:0009032;petal;S|PO:0006345;polle…
29	VIT_05s0020g00580	AT3G17340	GO:0008104	protein localization	328	11	3.48	0.0007	Protein transporter	PROTTRUNK	vv50109Incompletely_characterized_transport_systems	Transport overview.Incompletely characterized transport systems.Putative transport protein.Putative transport protein	Transport overview.Macromolecule transport.Protein transport							GO:0008565;protein transporter activity;F|GO:0000059;protein import into nucleus, docking;P|GO:0005643;nuclear pore;C|GO:0006886;intracellular protein transport;P|GO:0005488;binding;F|GO:0005737;cytoplasm;C|GO:0005634;nucleus;C	PO:0008019;leaf lamina base;S|PO:0020100;hypocotyl;S|PO:0020030;cotyledon;S|PO:0009052;pedicel;S|PO:0000013;cauline leaf;S|PO:0009046;flower;S|PO:0000037;shoot apex;S|PO:0009009;embryo;S|PO:0020091;male gametophyte;S|PO:0009006;shoot;S|PO:0020038;petiole;S|PO:0009029;stamen;S|PO:0009032;petal;S|PO:0009010;seed;S|PO:0009031;sepal;S|PO:0009030;carpel;S|PO:0009047;stem;S|PO:0009005;root;S|PO:0008034…
29	VIT_05s0062g00130	AT3G23660	GO:0008104	protein localization	328	11	3.48	0.0007	Protein transport protein Sec23A	K14006	vv24141Protein_processing_in_endoplasmic_reticulum vv50110Protein_coat	Transport overview.Macromolecule transport.Protein transport.Protein coat	Cellular process.Cellular transport.Protein trafficking.Vesicle-mediated trafficking	Metabolism.Primary metabolism.Protein metabolism and modification.Protein processing in endoplasmic reticulum						GO:0005515;protein binding;F|GO:0006810;transport;P|GO:0015031;protein transport;P|GO:0006886;intracellular protein transport;P|GO:0008270;zinc ion binding;F|GO:0006888;ER to Golgi vesicle-mediated transport;P|GO:0030127;COPII vesicle coat;C	PO:0000230;inflorescence meristem;S|PO:0008019;leaf lamina base;S|PO:0020100;hypocotyl;S|PO:0000084;sperm cell;S|PO:0020030;cotyledon;S|PO:0000005;cultured cell;S|PO:0009052;pedicel;S|PO:0000013;cauline leaf;S|PO:0009009;embryo;S|PO:0000037;shoot apex;S|PO:0009046;flower;S|PO:0020091;male gametophyte;S|PO:0009006;shoot;S|PO:0020038;petiole;S|PO:0009029;stamen;S|PO:0009032;petal;S|PO:0000293;guard…
29	VIT_05s0062g01180	AT2G31660	GO:0008104	protein localization	328	11	3.48	0.0007	Importin beta-2	K14293_2	vv23013RNA_transport vv50109Incompletely_characterized_transport_systems vv50112Nuclear_pore_complex	Transport overview.Incompletely characterized transport systems.Recognized transporters of unknown biochemical mechanism.Nuclear pore complex	Transport overview.Nucleocytoplasmic transport.Nuclear pore complex	Transport overview.Macromolecule transport.Protein transport.Protein import into nucleus	Transport overview.Nucleocytoplasmic transport	Transport overview.Macromolecule transport.RNA transport				GO:0006810;transport;P|GO:0008565;protein transporter activity;F|GO:0006886;intracellular protein transport;P|GO:0005737;cytoplasm;C|GO:0005634;nucleus;C|GO:0005215;transporter activity;F|GO:0005643;nuclear pore;C|GO:0000059;protein import into nucleus, docking;P|GO:0005488;binding;F	PO:0000230;inflorescence meristem;S|PO:0008019;leaf lamina base;S|PO:0000084;sperm cell;S|PO:0020100;hypocotyl;S|PO:0020030;cotyledon;S|PO:0009052;pedicel;S|PO:0000013;cauline leaf;S|PO:0009009;embryo;S|PO:0009046;flower;S|PO:0000037;shoot apex;S|PO:0020091;male gametophyte;S|PO:0009006;shoot;S|PO:0009001;fruit;S|PO:0020038;petiole;S|PO:0009029;stamen;S|PO:0009032;petal;S|PO:0000293;guard cell;S|…
29	VIT_07s0005g02610	AT4G01800	GO:0008104	protein localization	328	11	3.48	0.0007	Preprotein translocase secA subunit	K03070	vv23060Protein_export vv50113Thylakoid_targeting_pathway vv50132Primary_active_transporter_cat_A5_to_A8	Metabolism.Primary metabolism.Protein metabolism and modification.Protein folding.Protein export	Transport overview.Macromolecule transport.Protein transport.Thylakoid targeting pathway	Transport overview.Primary Active Transporters.P-P-bond hydrolysis-driven transporters.General Secretory Pathway (Sec)	Cellular process.Cellular component organization and biogenesis.Organelle organization and biogenesis.Plastid organization and biogenesis.Thylakoid organization and biogenesis	Cellular process.Cellular transport.Protein trafficking				GO:0019898;extrinsic to membrane;C|GO:0006810;transport;P|GO:0006886;intracellular protein transport;P|GO:0016020;membrane;C|GO:0005524;ATP binding;F|GO:0009507;chloroplast;C|GO:0017038;protein import;P|GO:0009536;plastid;C|GO:0055085;transmembrane transport;P|GO:0005515;protein binding;F|GO:0015031;protein transport;P|GO:0009570;chloroplast stroma;C|GO:0000166;nucleotide binding;F|GO:0006605;pro…	PO:0000230;inflorescence meristem;S|PO:0008019;leaf lamina base;S|PO:0000084;sperm cell;S|PO:0020100;hypocotyl;S|PO:0020030;cotyledon;S|PO:0009052;pedicel;S|PO:0000013;cauline leaf;S|PO:0009009;embryo;S|PO:0009046;flower;S|PO:0000037;shoot apex;S|PO:0020091;male gametophyte;S|PO:0009006;shoot;S|PO:0020038;petiole;S|PO:0009029;stamen;S|PO:0009032;petal;S|PO:0009010;seed;S|PO:0020137;leaf apex;S|PO…
29	VIT_08s0040g02130	AT3G09740	GO:0008104	protein localization	328	11	3.48	0.0007	Syntaxin of plants SYP7	K08506	vv24130SNARE_interactions_in_vesicular_transport	Cellular process.Cellular transport.Protein trafficking.Vesicle-mediated trafficking.SNARE interactions in vesicular transport								GO:0005886;plasma membrane;C|GO:0016021;integral to membrane;C|GO:0006810;transport;P|GO:0008565;protein transporter activity;F|GO:0006886;intracellular protein transport;P|GO:0016020;membrane;C|GO:0006612;protein targeting to membrane;P|GO:0005484;SNAP receptor activity;F|GO:0015031;protein transport;P	PO:0005052;callus;S|PO:0000230;inflorescence meristem;S|PO:0008019;leaf lamina base;S|PO:0000084;sperm cell;S|PO:0020100;hypocotyl;S|PO:0020030;cotyledon;S|PO:0000005;cultured cell;S|PO:0009052;pedicel;S|PO:0000013;cauline leaf;S|PO:0009009;embryo;S|PO:0000037;shoot apex;S|PO:0009046;flower;S|PO:0020091;male gametophyte;S|PO:0009006;shoot;S|PO:0020038;petiole;S|PO:0009029;stamen;S|PO:0009032;peta…
29	VIT_09s0002g02600	AT1G73030	GO:0008104	protein localization	328	11	3.48	0.0007	VPS46.2 SNF7	VPS46_2	vv50111Tethering_factors	Transport overview.Macromolecule transport.Protein transport.Tethering factors	Cellular process.Cellular transport.Protein trafficking.Vesicle-mediated trafficking							GO:0015031;protein transport;P	PO:0000230;inflorescence meristem;S|PO:0008019;leaf lamina base;S|PO:0000084;sperm cell;S|PO:0020100;hypocotyl;S|PO:0020030;cotyledon;S|PO:0009052;pedicel;S|PO:0000013;cauline leaf;S|PO:0009009;embryo;S|PO:0009046;flower;S|PO:0000037;shoot apex;S|PO:0020091;male gametophyte;S|PO:0009006;shoot;S|PO:0020038;petiole;S|PO:0009029;stamen;S|PO:0009032;petal;S|PO:0006345;pollen tube;S|PO:0020137;leaf ap…
29	VIT_11s0016g03110	AT2G37410	GO:0008104	protein localization	328	11	3.48	0.0007	Import inner membrane translocase subunit Tim17, Mitochondrial	TIM17_2	vv50132Primary_active_transporter_cat_A5_to_A8	Transport overview.Primary Active Transporters.P-P-bond hydrolysis-driven transporters.Mitochondrial Protein Translocase	Transport overview.Macromolecule transport.Protein transport	Transport overview.Mitochondrial membrane transport.Mitochondrial membrane protein transport						GO:0008565;protein transporter activity;F|GO:0015031;protein transport;P|GO:0005743;mitochondrial inner membrane;C	PO:0000230;inflorescence meristem;S|PO:0008019;leaf lamina base;S|PO:0020100;hypocotyl;S|PO:0000084;sperm cell;S|PO:0020030;cotyledon;S|PO:0000005;cultured cell;S|PO:0009052;pedicel;S|PO:0000013;cauline leaf;S|PO:0000037;shoot apex;S|PO:0009009;embryo;S|PO:0009046;flower;S|PO:0020091;male gametophyte;S|PO:0009006;shoot;S|PO:0020038;petiole;S|PO:0009032;petal;S|PO:0009029;stamen;S|PO:0006345;polle…
29	VIT_12s0035g01860	AT5G49840	GO:0008104	protein localization	328	11	3.48	0.0007	ATP-dependent Clp protease ATP-binding subunit ClpX1 (CLPX)	K03544		Metabolism.Primary metabolism.Protein metabolism and modification.Proteolysis.Clp complex-mediated proteolysis								GO:0005515;protein binding;F|GO:0016887;ATPase activity;F|GO:0015031;protein transport;P|GO:0000166;nucleotide binding;F|GO:0008233;peptidase activity;F|GO:0017111;nucleoside-triphosphatase activity;F|GO:0005524;ATP binding;F	PO:0000230;inflorescence meristem;S|PO:0008019;leaf lamina base;S|PO:0020100;hypocotyl;S|PO:0000084;sperm cell;S|PO:0020030;cotyledon;S|PO:0009052;pedicel;S|PO:0000013;cauline leaf;S|PO:0009009;embryo;S|PO:0009046;flower;S|PO:0000037;shoot apex;S|PO:0020091;male gametophyte;S|PO:0009006;shoot;S|PO:0020038;petiole;S|PO:0009029;stamen;S|PO:0009032;petal;S|PO:0006345;pollen tube;S|PO:0020137;leaf ap…
29	VIT_18s0001g13430	AT1G62020	GO:0008104	protein localization	328	11	3.48	0.0007	Coatomer alpha subunit	K05236	vv50110Protein_coat	Transport overview.Macromolecule transport.Protein transport.Protein coat	Cellular process.Cellular transport.Protein trafficking.Vesicle-mediated trafficking							GO:0030126;COPI vesicle coat;C|GO:0005198;structural molecule activity;F|GO:0016905;myosin heavy chain kinase activity;F|GO:0006886;intracellular protein transport;P|GO:0005515;protein binding;F|GO:0016192;vesicle-mediated transport;P|GO:0030117;membrane coat;C|GO:0016740;transferase activity;F	PO:0000230;inflorescence meristem;S|PO:0008019;leaf lamina base;S|PO:0020100;hypocotyl;S|PO:0000084;sperm cell;S|PO:0020030;cotyledon;S|PO:0000005;cultured cell;S|PO:0009052;pedicel;S|PO:0000013;cauline leaf;S|PO:0009009;embryo;S|PO:0000037;shoot apex;S|PO:0009046;flower;S|PO:0020091;male gametophyte;S|PO:0009006;shoot;S|PO:0020038;petiole;S|PO:0009029;stamen;S|PO:0009032;petal;S|PO:0006345;polle…
29	VIT_18s0001g15600	AT1G77140	GO:0008104	protein localization	328	11	3.48	0.0007	Vacuolar protein sorting 45	VPS45	vv24130SNARE_interactions_in_vesicular_transport	Cellular process.Cellular transport.Protein trafficking.Vesicle-mediated trafficking.SNARE interactions in vesicular transport								GO:0019898;extrinsic to membrane;C|GO:0006810;transport;P|GO:0006886;intracellular protein transport;P|GO:0016020;membrane;C|GO:0005802;trans-Golgi network;C|GO:0005515;protein binding;F|GO:0016192;vesicle-mediated transport;P|GO:0015031;protein transport;P|GO:0009705;plant-type vacuole membrane;C|GO:0006904;vesicle docking during exocytosis;P|GO:0005794;Golgi apparatus;C	PO:0000230;inflorescence meristem;S|PO:0008019;leaf lamina base;S|PO:0020100;hypocotyl;S|PO:0000084;sperm cell;S|PO:0020030;cotyledon;S|PO:0009052;pedicel;S|PO:0000013;cauline leaf;S|PO:0009009;embryo;S|PO:0000037;shoot apex;S|PO:0009046;flower;S|PO:0020091;male gametophyte;S|PO:0009006;shoot;S|PO:0020038;petiole;S|PO:0009029;stamen;S|PO:0009032;petal;S|PO:0020137;leaf apex;S|PO:0009010;seed;S|PO…
6	VIT_02s0025g02760	AT1G32850	GO:0030163	protein catabolic process	236	11	2.5	4e-05	Ubiquitin thiolesterase 4	E3_1_2_15	vv24120Ubiquitin_mediated_proteolysis	Metabolism.Primary metabolism.Protein metabolism and modification.Proteolysis.cytoplasmic and nuclear protein degradation.Ubiquitin-mediated proteolysis								GO:0006511;ubiquitin-dependent protein catabolic process;P|GO:0004221;ubiquitin thiolesterase activity;F|GO:0019941;modification-dependent protein catabolic process;P|GO:0008233;peptidase activity;F|GO:0008234;cysteine-type peptidase activity;F|GO:0016787;hydrolase activity;F	PO:0000230;inflorescence meristem;S|PO:0008019;leaf lamina base;S|PO:0020100;hypocotyl;S|PO:0000084;sperm cell;S|PO:0020030;cotyledon;S|PO:0009052;pedicel;S|PO:0000013;cauline leaf;S|PO:0009009;embryo;S|PO:0000037;shoot apex;S|PO:0009046;flower;S|PO:0009006;shoot;S|PO:0020091;male gametophyte;S|PO:0005679;epidermis;S|PO:0009032;petal;S|PO:0020038;petiole;S|PO:0009029;stamen;S|PO:0006345;pollen tu…
6	VIT_03s0038g02340	AT4G38600	GO:0030163	protein catabolic process	236	11	2.5	4e-05	HECT ubiquitin-protein ligase 3 (KAKTUS protein)	K10590	vv24120Ubiquitin_mediated_proteolysis	Metabolism.Primary metabolism.Protein metabolism and modification.Proteolysis.cytoplasmic and nuclear protein degradation.Ubiquitin-mediated proteolysis								GO:0005886;plasma membrane;C|GO:0006464;protein modification process;P|GO:0004842;ubiquitin-protein ligase activity;F|GO:0016874;ligase activity;F|GO:0019941;modification-dependent protein catabolic process;P|GO:0005622;intracellular;C|GO:0010091;trichome branching;P|GO:0016881;acid-amino acid ligase activity;F|GO:0042023;DNA endoreduplication;P|GO:0005488;binding;F	PO:0000230;inflorescence meristem;S|PO:0008019;leaf lamina base;S|PO:0020100;hypocotyl;S|PO:0000084;sperm cell;S|PO:0020030;cotyledon;S|PO:0009052;pedicel;S|PO:0000013;cauline leaf;S|PO:0009009;embryo;S|PO:0000037;shoot apex;S|PO:0009046;flower;S|PO:0020091;male gametophyte;S|PO:0009006;shoot;S|PO:0020038;petiole;S|PO:0009029;stamen;S|PO:0009032;petal;S|PO:0006345;pollen tube;S|PO:0000293;guard c…
6	VIT_05s0020g01320	AT4G02570	GO:0030163	protein catabolic process	236	11	2.5	4e-05	Cullin 1C	K03347	vv24120Ubiquitin_mediated_proteolysis vv30003Auxin_signaling	Metabolism.Primary metabolism.Protein metabolism and modification.Proteolysis.cytoplasmic and nuclear protein degradation.Ubiquitin-mediated proteolysis	Signaling.Hormone Signaling.Auxin Signaling.Auxin-mediated Signaling pathway							GO:0031461;cullin-ring ubiquitin ligase complex;C|GO:0006511;ubiquitin-dependent protein catabolic process;P|GO:0031625;ubiquitin protein ligase binding;F	PO:0000230;inflorescence meristem;S|PO:0008019;leaf lamina base;S|PO:0020100;hypocotyl;S|PO:0000084;sperm cell;S|PO:0020030;cotyledon;S|PO:0009052;pedicel;S|PO:0000013;cauline leaf;S|PO:0009009;embryo;S|PO:0009046;flower;S|PO:0000037;shoot apex;S|PO:0009006;shoot;S|PO:0020091;male gametophyte;S|PO:0009032;petal;S|PO:0009029;stamen;S|PO:0020038;petiole;S|PO:0006345;pollen tube;S|PO:0009010;seed;S|…
6	VIT_06s0004g05030	AT1G07510	GO:0030163	protein catabolic process	236	11	2.5	4e-05	FtsH protease that is localized to the mitochondrion	K03798	vv50133Primary_active_transporter_cat_A9_to_A18	Transport overview.Primary Active Transporters.P-P-bond hydrolysis-driven transporters.Endoplasmic Reticular Retrotranslocon	Cellular process.Cellular component organization and biogenesis.Organelle organization and biogenesis.Mitochondrion organization and biogenesis	Metabolism.Primary metabolism.Protein metabolism and modification.Proteolysis.Peptidase-mediated proteolysis.Metallopeptidase-mediated proteolysis						GO:0016021;integral to membrane;C|GO:0030163;protein catabolic process;P|GO:0016020;membrane;C|GO:0046872;metal ion binding;F|GO:0016787;hydrolase activity;F|GO:0008237;metallopeptidase activity;F|GO:0006508;proteolysis;P|GO:0005739;mitochondrion;C|GO:0009535;chloroplast thylakoid membrane;C|GO:0004222;metalloendopeptidase activity;F|GO:0008270;zinc ion binding;F|GO:0005524;ATP binding;F|GO:00057…	PO:0005052;callus;S|PO:0000230;inflorescence meristem;S|PO:0008019;leaf lamina base;S|PO:0000003;whole plant;S|PO:0020100;hypocotyl;S|PO:0000084;sperm cell;S|PO:0020030;cotyledon;S|PO:0009052;pedicel;S|PO:0000013;cauline leaf;S|PO:0009009;embryo;S|PO:0000037;shoot apex;S|PO:0009046;flower;S|PO:0009001;fruit;S|PO:0020091;male gametophyte;S|PO:0009006;shoot;S|PO:0005679;epidermis;S|PO:0020038;petio…
6	VIT_10s0003g03710	AT5G46210	GO:0030163	protein catabolic process	236	11	2.5	4e-05	Cullin-4	K10609	vv23420Nucleotide_excision_repair vv24120Ubiquitin_mediated_proteolysis	Metabolism.Primary metabolism.Nucleobase, nucleoside, nucleotide, nucleic acid metabolism.Nucleic acid metabolism.DNA metabolism.DNA recombination and repair.repair.Nucleotide excision repair	Metabolism.Primary metabolism.Protein metabolism and modification.Proteolysis.cytoplasmic and nuclear protein degradation.Ubiquitin-mediated proteolysis	Signaling.Hormone Signaling.Auxin Signaling.Auxin-mediated Signaling pathway						GO:0031461;cullin-ring ubiquitin ligase complex;C|GO:0006511;ubiquitin-dependent protein catabolic process;P|GO:0031625;ubiquitin protein ligase binding;F	PO:0008019;leaf lamina base;S|PO:0020100;hypocotyl;S|PO:0009062;gynoecium;S|PO:0000013;cauline leaf;S|PO:0009046;flower;S|PO:0020127;primary root;S|PO:0020091;male gametophyte;S|PO:0009001;fruit;S|PO:0009049;inflorescence;S|PO:0009032;petal;S|PO:0020038;petiole;S|PO:0009029;stamen;S|PO:0009031;sepal;S|PO:0009030;carpel;S|PO:0000025;root tip;S|PO:0000026;primary root tip;S|PO:0009005;root;S|PO:000…
6	VIT_11s0016g03890	AT4G13250	GO:0030163	protein catabolic process	236	11	2.5	4e-05	Short-chain dehydrogenase/reductase (SDR)			Metabolism.Cellular metabolism.Oxidation reduction.Alcohol dehydrogenase superfamily								GO:0047936;glucose 1-dehydrogenase activity;F|GO:0010304;PSII associated light-harvesting complex II catabolic process;P|GO:0008152;metabolic process;P|GO:0016491;oxidoreductase activity;F|GO:0003824;catalytic activity;F|GO:0009536;plastid;C|GO:0055114;oxidation reduction;P|GO:0015996;chlorophyll catabolic process;P|GO:0005488;binding;F|GO:0042170;plastid membrane;C	PO:0000230;inflorescence meristem;S|PO:0008019;leaf lamina base;S|PO:0020100;hypocotyl;S|PO:0020030;cotyledon;S|PO:0009052;pedicel;S|PO:0000013;cauline leaf;S|PO:0009009;embryo;S|PO:0009046;flower;S|PO:0000037;shoot apex;S|PO:0020091;male gametophyte;S|PO:0009006;shoot;S|PO:0020038;petiole;S|PO:0009029;stamen;S|PO:0009032;petal;S|PO:0009031;sepal;S|PO:0009010;seed;S|PO:0020137;leaf apex;S|PO:0009…
6	VIT_12s0028g03130	AT2G20580	GO:0030163	protein catabolic process	236	11	2.5	4e-05	Proteasome 26S regulatory subunit S2 (RPN1)	K03028	vv23050Proteasome	Metabolism.Primary metabolism.Protein metabolism and modification.Proteolysis.cytoplasmic and nuclear protein degradation.Ubiquitin-mediated proteolysis.Proteasome								GO:0005886;plasma membrane;C|GO:0042176;regulation of protein catabolic process;P|GO:0030163;protein catabolic process;P|GO:0000502;proteasome complex;C|GO:0008540;proteasome regulatory particle, base subcomplex;C|GO:0051726;regulation of cell cycle;P|GO:0030234;enzyme regulator activity;F|GO:0005634;nucleus;C|GO:0005488;binding;F	PO:0000230;inflorescence meristem;S|PO:0000018;ovule primordium;S|PO:0008019;leaf lamina base;S|PO:0020100;hypocotyl;S|PO:0000084;sperm cell;S|PO:0020030;cotyledon;S|PO:0000005;cultured cell;S|PO:0009062;gynoecium;S|PO:0009052;pedicel;S|PO:0000013;cauline leaf;S|PO:0009009;embryo;S|PO:0000037;shoot apex;S|PO:0009046;flower;S|PO:0020091;male gametophyte;S|PO:0009006;shoot;S|PO:0009089;endosperm;S|…
6	VIT_13s0084g00140	AT5G07040	GO:0030163	protein catabolic process	236	11	2.5	4e-05	Zinc finger (C3HC4-type ring finger)	ZFC3HC4_50	vv60078Other_zf-C3HC4	Regulation overview.Regulation of gene expression.Regulation of transcription.Transcription factor.Zinc finger C3HC4 family transcription factor								GO:0016021;integral to membrane;C|GO:0005515;protein binding;F|GO:0016020;membrane;C|GO:0019941;modification-dependent protein catabolic process;P|GO:0008270;zinc ion binding;F|GO:0046872;metal ion binding;F	PO:0008019;leaf lamina base;S|PO:0020100;hypocotyl;S|PO:0020030;cotyledon;S|PO:0009052;pedicel;S|PO:0000013;cauline leaf;S|PO:0009046;flower;S|PO:0000037;shoot apex;S|PO:0009009;embryo;S|PO:0020091;male gametophyte;S|PO:0009006;shoot;S|PO:0020038;petiole;S|PO:0009029;stamen;S|PO:0009032;petal;S|PO:0009010;seed;S|PO:0020137;leaf apex;S|PO:0009031;sepal;S|PO:0009030;carpel;S|PO:0009047;stem;S|PO:00…
6	VIT_14s0030g01240	AT3G62980	GO:0030163	protein catabolic process	236	11	2.5	4e-05	Transport inhibitor response 1 protein	TIR1	vv30003Auxin_signaling	Signaling.Hormone Signaling.Auxin Signaling.Auxin-mediated Signaling pathway								GO:0004842;ubiquitin-protein ligase activity;F|GO:0016036;cellular response to phosphate starvation;P|GO:0009734;auxin mediated signaling pathway;P|GO:0002237;response to molecule of bacterial origin;P|GO:0010311;lateral root formation;P|GO:0005515;protein binding;F|GO:0019941;modification-dependent protein catabolic process;P|GO:0010152;pollen maturation;P|GO:0019005;SCF ubiquitin ligase complex…	PO:0000230;inflorescence meristem;S|PO:0009067;filament;S|PO:0008019;leaf lamina base;S|PO:0020100;hypocotyl;S|PO:0020030;cotyledon;S|PO:0000005;cultured cell;S|PO:0009062;gynoecium;S|PO:0009052;pedicel;S|PO:0000013;cauline leaf;S|PO:0009009;embryo;S|PO:0000037;shoot apex;S|PO:0009046;flower;S|PO:0020091;male gametophyte;S|PO:0009006;shoot;S|PO:0020038;petiole;S|PO:0009029;stamen;S|PO:0009032;pet…
6	VIT_14s0060g02260	AT3G05530	GO:0030163	protein catabolic process	236	11	2.5	4e-05	Proteasome 26S AAA-ATPase subunit (RPT5a)	K03065	vv23050Proteasome	Metabolism.Primary metabolism.Protein metabolism and modification.Proteolysis.cytoplasmic and nuclear protein degradation.Ubiquitin-mediated proteolysis.Proteasome								GO:0009553;embryo sac development;P|GO:0030163;protein catabolic process;P|GO:0009555;pollen development;P|GO:0000502;proteasome complex;C|GO:0010498;proteasomal protein catabolic process;P|GO:0016787;hydrolase activity;F|GO:0005737;cytoplasm;C|GO:0005524;ATP binding;F|GO:0005634;nucleus;C|GO:0000166;nucleotide binding;F|GO:0017111;nucleoside-triphosphatase activity;F	PO:0008019;leaf lamina base;S|PO:0000059;root initial cell;S|PO:0020100;hypocotyl;S|PO:0000005;cultured cell;S|PO:0000013;cauline leaf;S|PO:0020148;shoot apical meristem;S|PO:0009046;flower;S|PO:0020091;male gametophyte;S|PO:0020038;petiole;S|PO:0009029;stamen;S|PO:0009032;petal;S|PO:0009031;sepal;S|PO:0009030;carpel;S|PO:0000025;root tip;S|PO:0009108;inflorescence apical meristem;S|PO:0009005;ro…
6	VIT_18s0001g14530	AT5G64920	GO:0030163	protein catabolic process	236	11	2.5	4e-05	Ubiquitin-protein ligase CIP8 (COP1-interacting protein 8)	CIP8	vv24120Ubiquitin_mediated_proteolysis	Metabolism.Primary metabolism.Protein metabolism and modification.Proteolysis.cytoplasmic and nuclear protein degradation.Ubiquitin-mediated proteolysis								GO:0005515;protein binding;F|GO:0016874;ligase activity;F|GO:0019941;modification-dependent protein catabolic process;P|GO:0016567;protein ubiquitination;P|GO:0008270;zinc ion binding;F|GO:0046872;metal ion binding;F|GO:0005737;cytoplasm;C	PO:0000230;inflorescence meristem;S|PO:0008019;leaf lamina base;S|PO:0000084;sperm cell;S|PO:0020100;hypocotyl;S|PO:0020030;cotyledon;S|PO:0009052;pedicel;S|PO:0000013;cauline leaf;S|PO:0009009;embryo;S|PO:0009046;flower;S|PO:0000037;shoot apex;S|PO:0020091;male gametophyte;S|PO:0009006;shoot;S|PO:0020038;petiole;S|PO:0009029;stamen;S|PO:0009032;petal;S|PO:0006345;pollen tube;S|PO:0009031;sepal;S…
69	VIT_02s0025g02760	AT1G32850	GO:0019941	modification-dependent protein catabolic process	200	7	2.12	0.00534	Ubiquitin thiolesterase 4	E3_1_2_15	vv24120Ubiquitin_mediated_proteolysis	Metabolism.Primary metabolism.Protein metabolism and modification.Proteolysis.cytoplasmic and nuclear protein degradation.Ubiquitin-mediated proteolysis								GO:0006511;ubiquitin-dependent protein catabolic process;P|GO:0004221;ubiquitin thiolesterase activity;F|GO:0019941;modification-dependent protein catabolic process;P|GO:0008233;peptidase activity;F|GO:0008234;cysteine-type peptidase activity;F|GO:0016787;hydrolase activity;F	PO:0000230;inflorescence meristem;S|PO:0008019;leaf lamina base;S|PO:0020100;hypocotyl;S|PO:0000084;sperm cell;S|PO:0020030;cotyledon;S|PO:0009052;pedicel;S|PO:0000013;cauline leaf;S|PO:0009009;embryo;S|PO:0000037;shoot apex;S|PO:0009046;flower;S|PO:0009006;shoot;S|PO:0020091;male gametophyte;S|PO:0005679;epidermis;S|PO:0009032;petal;S|PO:0020038;petiole;S|PO:0009029;stamen;S|PO:0006345;pollen tu…
69	VIT_03s0038g02340	AT4G38600	GO:0019941	modification-dependent protein catabolic process	200	7	2.12	0.00534	HECT ubiquitin-protein ligase 3 (KAKTUS protein)	K10590	vv24120Ubiquitin_mediated_proteolysis	Metabolism.Primary metabolism.Protein metabolism and modification.Proteolysis.cytoplasmic and nuclear protein degradation.Ubiquitin-mediated proteolysis								GO:0005886;plasma membrane;C|GO:0006464;protein modification process;P|GO:0004842;ubiquitin-protein ligase activity;F|GO:0016874;ligase activity;F|GO:0019941;modification-dependent protein catabolic process;P|GO:0005622;intracellular;C|GO:0010091;trichome branching;P|GO:0016881;acid-amino acid ligase activity;F|GO:0042023;DNA endoreduplication;P|GO:0005488;binding;F	PO:0000230;inflorescence meristem;S|PO:0008019;leaf lamina base;S|PO:0020100;hypocotyl;S|PO:0000084;sperm cell;S|PO:0020030;cotyledon;S|PO:0009052;pedicel;S|PO:0000013;cauline leaf;S|PO:0009009;embryo;S|PO:0000037;shoot apex;S|PO:0009046;flower;S|PO:0020091;male gametophyte;S|PO:0009006;shoot;S|PO:0020038;petiole;S|PO:0009029;stamen;S|PO:0009032;petal;S|PO:0006345;pollen tube;S|PO:0000293;guard c…
69	VIT_05s0020g01320	AT4G02570	GO:0019941	modification-dependent protein catabolic process	200	7	2.12	0.00534	Cullin 1C	K03347	vv24120Ubiquitin_mediated_proteolysis vv30003Auxin_signaling	Metabolism.Primary metabolism.Protein metabolism and modification.Proteolysis.cytoplasmic and nuclear protein degradation.Ubiquitin-mediated proteolysis	Signaling.Hormone Signaling.Auxin Signaling.Auxin-mediated Signaling pathway							GO:0031461;cullin-ring ubiquitin ligase complex;C|GO:0006511;ubiquitin-dependent protein catabolic process;P|GO:0031625;ubiquitin protein ligase binding;F	PO:0000230;inflorescence meristem;S|PO:0008019;leaf lamina base;S|PO:0020100;hypocotyl;S|PO:0000084;sperm cell;S|PO:0020030;cotyledon;S|PO:0009052;pedicel;S|PO:0000013;cauline leaf;S|PO:0009009;embryo;S|PO:0009046;flower;S|PO:0000037;shoot apex;S|PO:0009006;shoot;S|PO:0020091;male gametophyte;S|PO:0009032;petal;S|PO:0009029;stamen;S|PO:0020038;petiole;S|PO:0006345;pollen tube;S|PO:0009010;seed;S|…
69	VIT_10s0003g03710	AT5G46210	GO:0019941	modification-dependent protein catabolic process	200	7	2.12	0.00534	Cullin-4	K10609	vv23420Nucleotide_excision_repair vv24120Ubiquitin_mediated_proteolysis	Metabolism.Primary metabolism.Nucleobase, nucleoside, nucleotide, nucleic acid metabolism.Nucleic acid metabolism.DNA metabolism.DNA recombination and repair.repair.Nucleotide excision repair	Metabolism.Primary metabolism.Protein metabolism and modification.Proteolysis.cytoplasmic and nuclear protein degradation.Ubiquitin-mediated proteolysis	Signaling.Hormone Signaling.Auxin Signaling.Auxin-mediated Signaling pathway						GO:0031461;cullin-ring ubiquitin ligase complex;C|GO:0006511;ubiquitin-dependent protein catabolic process;P|GO:0031625;ubiquitin protein ligase binding;F	PO:0008019;leaf lamina base;S|PO:0020100;hypocotyl;S|PO:0009062;gynoecium;S|PO:0000013;cauline leaf;S|PO:0009046;flower;S|PO:0020127;primary root;S|PO:0020091;male gametophyte;S|PO:0009001;fruit;S|PO:0009049;inflorescence;S|PO:0009032;petal;S|PO:0020038;petiole;S|PO:0009029;stamen;S|PO:0009031;sepal;S|PO:0009030;carpel;S|PO:0000025;root tip;S|PO:0000026;primary root tip;S|PO:0009005;root;S|PO:000…
69	VIT_13s0084g00140	AT5G07040	GO:0019941	modification-dependent protein catabolic process	200	7	2.12	0.00534	Zinc finger (C3HC4-type ring finger)	ZFC3HC4_50	vv60078Other_zf-C3HC4	Regulation overview.Regulation of gene expression.Regulation of transcription.Transcription factor.Zinc finger C3HC4 family transcription factor								GO:0016021;integral to membrane;C|GO:0005515;protein binding;F|GO:0016020;membrane;C|GO:0019941;modification-dependent protein catabolic process;P|GO:0008270;zinc ion binding;F|GO:0046872;metal ion binding;F	PO:0008019;leaf lamina base;S|PO:0020100;hypocotyl;S|PO:0020030;cotyledon;S|PO:0009052;pedicel;S|PO:0000013;cauline leaf;S|PO:0009046;flower;S|PO:0000037;shoot apex;S|PO:0009009;embryo;S|PO:0020091;male gametophyte;S|PO:0009006;shoot;S|PO:0020038;petiole;S|PO:0009029;stamen;S|PO:0009032;petal;S|PO:0009010;seed;S|PO:0020137;leaf apex;S|PO:0009031;sepal;S|PO:0009030;carpel;S|PO:0009047;stem;S|PO:00…
69	VIT_14s0030g01240	AT3G62980	GO:0019941	modification-dependent protein catabolic process	200	7	2.12	0.00534	Transport inhibitor response 1 protein	TIR1	vv30003Auxin_signaling	Signaling.Hormone Signaling.Auxin Signaling.Auxin-mediated Signaling pathway								GO:0004842;ubiquitin-protein ligase activity;F|GO:0016036;cellular response to phosphate starvation;P|GO:0009734;auxin mediated signaling pathway;P|GO:0002237;response to molecule of bacterial origin;P|GO:0010311;lateral root formation;P|GO:0005515;protein binding;F|GO:0019941;modification-dependent protein catabolic process;P|GO:0010152;pollen maturation;P|GO:0019005;SCF ubiquitin ligase complex…	PO:0000230;inflorescence meristem;S|PO:0009067;filament;S|PO:0008019;leaf lamina base;S|PO:0020100;hypocotyl;S|PO:0020030;cotyledon;S|PO:0000005;cultured cell;S|PO:0009062;gynoecium;S|PO:0009052;pedicel;S|PO:0000013;cauline leaf;S|PO:0009009;embryo;S|PO:0000037;shoot apex;S|PO:0009046;flower;S|PO:0020091;male gametophyte;S|PO:0009006;shoot;S|PO:0020038;petiole;S|PO:0009029;stamen;S|PO:0009032;pet…
69	VIT_18s0001g14530	AT5G64920	GO:0019941	modification-dependent protein catabolic process	200	7	2.12	0.00534	Ubiquitin-protein ligase CIP8 (COP1-interacting protein 8)	CIP8	vv24120Ubiquitin_mediated_proteolysis	Metabolism.Primary metabolism.Protein metabolism and modification.Proteolysis.cytoplasmic and nuclear protein degradation.Ubiquitin-mediated proteolysis								GO:0005515;protein binding;F|GO:0016874;ligase activity;F|GO:0019941;modification-dependent protein catabolic process;P|GO:0016567;protein ubiquitination;P|GO:0008270;zinc ion binding;F|GO:0046872;metal ion binding;F|GO:0005737;cytoplasm;C	PO:0000230;inflorescence meristem;S|PO:0008019;leaf lamina base;S|PO:0000084;sperm cell;S|PO:0020100;hypocotyl;S|PO:0020030;cotyledon;S|PO:0009052;pedicel;S|PO:0000013;cauline leaf;S|PO:0009009;embryo;S|PO:0009046;flower;S|PO:0000037;shoot apex;S|PO:0020091;male gametophyte;S|PO:0009006;shoot;S|PO:0020038;petiole;S|PO:0009029;stamen;S|PO:0009032;petal;S|PO:0006345;pollen tube;S|PO:0009031;sepal;S…
58	VIT_02s0012g00480	AT5G47010	GO:0006402	mRNA catabolic process	8	2	0.08	0.00299	Regulator of nonsense transcripts 1	K14326	vv23013RNA_transport vv23015mRNA_surveillance_pathway	Metabolism.Primary metabolism.Nucleobase, nucleoside, nucleotide, nucleic acid metabolism.Nucleic acid metabolism.RNA metabolism	Metabolism.Primary metabolism.Nucleobase, nucleoside, nucleotide, nucleic acid metabolism.Nucleic acid metabolism.RNA metabolism.RNA catabolism.RNA surveillance	Transport overview.Macromolecule transport.RNA transport						GO:0005886;plasma membrane;C|GO:0003677;DNA binding;F|GO:0004386;helicase activity;F|GO:0016246;RNA interference;P|GO:0008270;zinc ion binding;F|GO:0046872;metal ion binding;F|GO:0016787;hydrolase activity;F|GO:0005737;cytoplasm;C|GO:0005524;ATP binding;F|GO:0000184;nuclear-transcribed mRNA catabolic process, nonsense-mediated decay;P|GO:0010182;sugar mediated signaling;P|GO:0009744;response to s…	PO:0000230;inflorescence meristem;S|PO:0008019;leaf lamina base;S|PO:0020100;hypocotyl;S|PO:0000084;sperm cell;S|PO:0020030;cotyledon;S|PO:0009052;pedicel;S|PO:0000013;cauline leaf;S|PO:0009009;embryo;S|PO:0000037;shoot apex;S|PO:0009046;flower;S|PO:0020091;male gametophyte;S|PO:0009006;shoot;S|PO:0020038;petiole;S|PO:0009029;stamen;S|PO:0009032;petal;S|PO:0020137;leaf apex;S|PO:0009010;seed;S|PO…
58	VIT_17s0000g09130	AT5G63120	GO:0006402	mRNA catabolic process	8	2	0.08	0.00299	Ethylene-responsive DEAD box RNA helicase (RH30)	RH30	vv23040Spliceosome vv30008Ethylene_signaling vv50133Primary_active_transporter_cat_A9_to_A18	Metabolism.Primary metabolism.Nucleobase, nucleoside, nucleotide, nucleic acid metabolism.Nucleic acid metabolism.RNA metabolism.RNA processing.mRNA processing.mRNA splicing	Signaling.Hormone Signaling.Ethylene Signaling.Ethylene-mediated Signaling pathway	Transport overview.Primary Active Transporters.P-P-bond hydrolysis-driven transporters.Nuclear mRNA Exporter						GO:0003676;nucleic acid binding;F|GO:0004386;helicase activity;F|GO:0003723;RNA binding;F|GO:0016787;hydrolase activity;F|GO:0008026;ATP-dependent helicase activity;F|GO:0005524;ATP binding;F|GO:0005634;nucleus;C|GO:0000184;nuclear-transcribed mRNA catabolic process, nonsense-mediated decay;P|GO:0006364;rRNA processing;P|GO:0000166;nucleotide binding;F|GO:0042254;ribosome biogenesis;P	PO:0000230;inflorescence meristem;S|PO:0008019;leaf lamina base;S|PO:0000084;sperm cell;S|PO:0020100;hypocotyl;S|PO:0020030;cotyledon;S|PO:0000005;cultured cell;S|PO:0009052;pedicel;S|PO:0000013;cauline leaf;S|PO:0009009;embryo;S|PO:0009046;flower;S|PO:0000037;shoot apex;S|PO:0020091;male gametophyte;S|PO:0009006;shoot;S|PO:0020038;petiole;S|PO:0009029;stamen;S|PO:0009032;petal;S|PO:0006345;polle…
63	VIT_02s0012g00480	AT5G47010	GO:0006401	RNA catabolic process	9	2	0.1	0.00382	Regulator of nonsense transcripts 1	K14326	vv23013RNA_transport vv23015mRNA_surveillance_pathway	Metabolism.Primary metabolism.Nucleobase, nucleoside, nucleotide, nucleic acid metabolism.Nucleic acid metabolism.RNA metabolism	Metabolism.Primary metabolism.Nucleobase, nucleoside, nucleotide, nucleic acid metabolism.Nucleic acid metabolism.RNA metabolism.RNA catabolism.RNA surveillance	Transport overview.Macromolecule transport.RNA transport						GO:0005886;plasma membrane;C|GO:0003677;DNA binding;F|GO:0004386;helicase activity;F|GO:0016246;RNA interference;P|GO:0008270;zinc ion binding;F|GO:0046872;metal ion binding;F|GO:0016787;hydrolase activity;F|GO:0005737;cytoplasm;C|GO:0005524;ATP binding;F|GO:0000184;nuclear-transcribed mRNA catabolic process, nonsense-mediated decay;P|GO:0010182;sugar mediated signaling;P|GO:0009744;response to s…	PO:0000230;inflorescence meristem;S|PO:0008019;leaf lamina base;S|PO:0020100;hypocotyl;S|PO:0000084;sperm cell;S|PO:0020030;cotyledon;S|PO:0009052;pedicel;S|PO:0000013;cauline leaf;S|PO:0009009;embryo;S|PO:0000037;shoot apex;S|PO:0009046;flower;S|PO:0020091;male gametophyte;S|PO:0009006;shoot;S|PO:0020038;petiole;S|PO:0009029;stamen;S|PO:0009032;petal;S|PO:0020137;leaf apex;S|PO:0009010;seed;S|PO…
63	VIT_17s0000g09130	AT5G63120	GO:0006401	RNA catabolic process	9	2	0.1	0.00382	Ethylene-responsive DEAD box RNA helicase (RH30)	RH30	vv23040Spliceosome vv30008Ethylene_signaling vv50133Primary_active_transporter_cat_A9_to_A18	Metabolism.Primary metabolism.Nucleobase, nucleoside, nucleotide, nucleic acid metabolism.Nucleic acid metabolism.RNA metabolism.RNA processing.mRNA processing.mRNA splicing	Signaling.Hormone Signaling.Ethylene Signaling.Ethylene-mediated Signaling pathway	Transport overview.Primary Active Transporters.P-P-bond hydrolysis-driven transporters.Nuclear mRNA Exporter						GO:0003676;nucleic acid binding;F|GO:0004386;helicase activity;F|GO:0003723;RNA binding;F|GO:0016787;hydrolase activity;F|GO:0008026;ATP-dependent helicase activity;F|GO:0005524;ATP binding;F|GO:0005634;nucleus;C|GO:0000184;nuclear-transcribed mRNA catabolic process, nonsense-mediated decay;P|GO:0006364;rRNA processing;P|GO:0000166;nucleotide binding;F|GO:0042254;ribosome biogenesis;P	PO:0000230;inflorescence meristem;S|PO:0008019;leaf lamina base;S|PO:0000084;sperm cell;S|PO:0020100;hypocotyl;S|PO:0020030;cotyledon;S|PO:0000005;cultured cell;S|PO:0009052;pedicel;S|PO:0000013;cauline leaf;S|PO:0009009;embryo;S|PO:0009046;flower;S|PO:0000037;shoot apex;S|PO:0020091;male gametophyte;S|PO:0009006;shoot;S|PO:0020038;petiole;S|PO:0009029;stamen;S|PO:0009032;petal;S|PO:0006345;polle…
50	VIT_02s0025g02760	AT1G32850	GO:0051603	proteolysis involved in cellular protein catabolic process	213	8	2.26	0.0019	Ubiquitin thiolesterase 4	E3_1_2_15	vv24120Ubiquitin_mediated_proteolysis	Metabolism.Primary metabolism.Protein metabolism and modification.Proteolysis.cytoplasmic and nuclear protein degradation.Ubiquitin-mediated proteolysis								GO:0006511;ubiquitin-dependent protein catabolic process;P|GO:0004221;ubiquitin thiolesterase activity;F|GO:0019941;modification-dependent protein catabolic process;P|GO:0008233;peptidase activity;F|GO:0008234;cysteine-type peptidase activity;F|GO:0016787;hydrolase activity;F	PO:0000230;inflorescence meristem;S|PO:0008019;leaf lamina base;S|PO:0020100;hypocotyl;S|PO:0000084;sperm cell;S|PO:0020030;cotyledon;S|PO:0009052;pedicel;S|PO:0000013;cauline leaf;S|PO:0009009;embryo;S|PO:0000037;shoot apex;S|PO:0009046;flower;S|PO:0009006;shoot;S|PO:0020091;male gametophyte;S|PO:0005679;epidermis;S|PO:0009032;petal;S|PO:0020038;petiole;S|PO:0009029;stamen;S|PO:0006345;pollen tu…
50	VIT_03s0038g02340	AT4G38600	GO:0051603	proteolysis involved in cellular protein catabolic process	213	8	2.26	0.0019	HECT ubiquitin-protein ligase 3 (KAKTUS protein)	K10590	vv24120Ubiquitin_mediated_proteolysis	Metabolism.Primary metabolism.Protein metabolism and modification.Proteolysis.cytoplasmic and nuclear protein degradation.Ubiquitin-mediated proteolysis								GO:0005886;plasma membrane;C|GO:0006464;protein modification process;P|GO:0004842;ubiquitin-protein ligase activity;F|GO:0016874;ligase activity;F|GO:0019941;modification-dependent protein catabolic process;P|GO:0005622;intracellular;C|GO:0010091;trichome branching;P|GO:0016881;acid-amino acid ligase activity;F|GO:0042023;DNA endoreduplication;P|GO:0005488;binding;F	PO:0000230;inflorescence meristem;S|PO:0008019;leaf lamina base;S|PO:0020100;hypocotyl;S|PO:0000084;sperm cell;S|PO:0020030;cotyledon;S|PO:0009052;pedicel;S|PO:0000013;cauline leaf;S|PO:0009009;embryo;S|PO:0000037;shoot apex;S|PO:0009046;flower;S|PO:0020091;male gametophyte;S|PO:0009006;shoot;S|PO:0020038;petiole;S|PO:0009029;stamen;S|PO:0009032;petal;S|PO:0006345;pollen tube;S|PO:0000293;guard c…
50	VIT_05s0020g01320	AT4G02570	GO:0051603	proteolysis involved in cellular protein catabolic process	213	8	2.26	0.0019	Cullin 1C	K03347	vv24120Ubiquitin_mediated_proteolysis vv30003Auxin_signaling	Metabolism.Primary metabolism.Protein metabolism and modification.Proteolysis.cytoplasmic and nuclear protein degradation.Ubiquitin-mediated proteolysis	Signaling.Hormone Signaling.Auxin Signaling.Auxin-mediated Signaling pathway							GO:0031461;cullin-ring ubiquitin ligase complex;C|GO:0006511;ubiquitin-dependent protein catabolic process;P|GO:0031625;ubiquitin protein ligase binding;F	PO:0000230;inflorescence meristem;S|PO:0008019;leaf lamina base;S|PO:0020100;hypocotyl;S|PO:0000084;sperm cell;S|PO:0020030;cotyledon;S|PO:0009052;pedicel;S|PO:0000013;cauline leaf;S|PO:0009009;embryo;S|PO:0009046;flower;S|PO:0000037;shoot apex;S|PO:0009006;shoot;S|PO:0020091;male gametophyte;S|PO:0009032;petal;S|PO:0009029;stamen;S|PO:0020038;petiole;S|PO:0006345;pollen tube;S|PO:0009010;seed;S|…
50	VIT_10s0003g03710	AT5G46210	GO:0051603	proteolysis involved in cellular protein catabolic process	213	8	2.26	0.0019	Cullin-4	K10609	vv23420Nucleotide_excision_repair vv24120Ubiquitin_mediated_proteolysis	Metabolism.Primary metabolism.Nucleobase, nucleoside, nucleotide, nucleic acid metabolism.Nucleic acid metabolism.DNA metabolism.DNA recombination and repair.repair.Nucleotide excision repair	Metabolism.Primary metabolism.Protein metabolism and modification.Proteolysis.cytoplasmic and nuclear protein degradation.Ubiquitin-mediated proteolysis	Signaling.Hormone Signaling.Auxin Signaling.Auxin-mediated Signaling pathway						GO:0031461;cullin-ring ubiquitin ligase complex;C|GO:0006511;ubiquitin-dependent protein catabolic process;P|GO:0031625;ubiquitin protein ligase binding;F	PO:0008019;leaf lamina base;S|PO:0020100;hypocotyl;S|PO:0009062;gynoecium;S|PO:0000013;cauline leaf;S|PO:0009046;flower;S|PO:0020127;primary root;S|PO:0020091;male gametophyte;S|PO:0009001;fruit;S|PO:0009049;inflorescence;S|PO:0009032;petal;S|PO:0020038;petiole;S|PO:0009029;stamen;S|PO:0009031;sepal;S|PO:0009030;carpel;S|PO:0000025;root tip;S|PO:0000026;primary root tip;S|PO:0009005;root;S|PO:000…
50	VIT_13s0084g00140	AT5G07040	GO:0051603	proteolysis involved in cellular protein catabolic process	213	8	2.26	0.0019	Zinc finger (C3HC4-type ring finger)	ZFC3HC4_50	vv60078Other_zf-C3HC4	Regulation overview.Regulation of gene expression.Regulation of transcription.Transcription factor.Zinc finger C3HC4 family transcription factor								GO:0016021;integral to membrane;C|GO:0005515;protein binding;F|GO:0016020;membrane;C|GO:0019941;modification-dependent protein catabolic process;P|GO:0008270;zinc ion binding;F|GO:0046872;metal ion binding;F	PO:0008019;leaf lamina base;S|PO:0020100;hypocotyl;S|PO:0020030;cotyledon;S|PO:0009052;pedicel;S|PO:0000013;cauline leaf;S|PO:0009046;flower;S|PO:0000037;shoot apex;S|PO:0009009;embryo;S|PO:0020091;male gametophyte;S|PO:0009006;shoot;S|PO:0020038;petiole;S|PO:0009029;stamen;S|PO:0009032;petal;S|PO:0009010;seed;S|PO:0020137;leaf apex;S|PO:0009031;sepal;S|PO:0009030;carpel;S|PO:0009047;stem;S|PO:00…
50	VIT_14s0030g01240	AT3G62980	GO:0051603	proteolysis involved in cellular protein catabolic process	213	8	2.26	0.0019	Transport inhibitor response 1 protein	TIR1	vv30003Auxin_signaling	Signaling.Hormone Signaling.Auxin Signaling.Auxin-mediated Signaling pathway								GO:0004842;ubiquitin-protein ligase activity;F|GO:0016036;cellular response to phosphate starvation;P|GO:0009734;auxin mediated signaling pathway;P|GO:0002237;response to molecule of bacterial origin;P|GO:0010311;lateral root formation;P|GO:0005515;protein binding;F|GO:0019941;modification-dependent protein catabolic process;P|GO:0010152;pollen maturation;P|GO:0019005;SCF ubiquitin ligase complex…	PO:0000230;inflorescence meristem;S|PO:0009067;filament;S|PO:0008019;leaf lamina base;S|PO:0020100;hypocotyl;S|PO:0020030;cotyledon;S|PO:0000005;cultured cell;S|PO:0009062;gynoecium;S|PO:0009052;pedicel;S|PO:0000013;cauline leaf;S|PO:0009009;embryo;S|PO:0000037;shoot apex;S|PO:0009046;flower;S|PO:0020091;male gametophyte;S|PO:0009006;shoot;S|PO:0020038;petiole;S|PO:0009029;stamen;S|PO:0009032;pet…
50	VIT_14s0060g02260	AT3G05530	GO:0051603	proteolysis involved in cellular protein catabolic process	213	8	2.26	0.0019	Proteasome 26S AAA-ATPase subunit (RPT5a)	K03065	vv23050Proteasome	Metabolism.Primary metabolism.Protein metabolism and modification.Proteolysis.cytoplasmic and nuclear protein degradation.Ubiquitin-mediated proteolysis.Proteasome								GO:0009553;embryo sac development;P|GO:0030163;protein catabolic process;P|GO:0009555;pollen development;P|GO:0000502;proteasome complex;C|GO:0010498;proteasomal protein catabolic process;P|GO:0016787;hydrolase activity;F|GO:0005737;cytoplasm;C|GO:0005524;ATP binding;F|GO:0005634;nucleus;C|GO:0000166;nucleotide binding;F|GO:0017111;nucleoside-triphosphatase activity;F	PO:0008019;leaf lamina base;S|PO:0000059;root initial cell;S|PO:0020100;hypocotyl;S|PO:0000005;cultured cell;S|PO:0000013;cauline leaf;S|PO:0020148;shoot apical meristem;S|PO:0009046;flower;S|PO:0020091;male gametophyte;S|PO:0020038;petiole;S|PO:0009029;stamen;S|PO:0009032;petal;S|PO:0009031;sepal;S|PO:0009030;carpel;S|PO:0000025;root tip;S|PO:0009108;inflorescence apical meristem;S|PO:0009005;ro…
50	VIT_18s0001g14530	AT5G64920	GO:0051603	proteolysis involved in cellular protein catabolic process	213	8	2.26	0.0019	Ubiquitin-protein ligase CIP8 (COP1-interacting protein 8)	CIP8	vv24120Ubiquitin_mediated_proteolysis	Metabolism.Primary metabolism.Protein metabolism and modification.Proteolysis.cytoplasmic and nuclear protein degradation.Ubiquitin-mediated proteolysis								GO:0005515;protein binding;F|GO:0016874;ligase activity;F|GO:0019941;modification-dependent protein catabolic process;P|GO:0016567;protein ubiquitination;P|GO:0008270;zinc ion binding;F|GO:0046872;metal ion binding;F|GO:0005737;cytoplasm;C	PO:0000230;inflorescence meristem;S|PO:0008019;leaf lamina base;S|PO:0000084;sperm cell;S|PO:0020100;hypocotyl;S|PO:0020030;cotyledon;S|PO:0009052;pedicel;S|PO:0000013;cauline leaf;S|PO:0009009;embryo;S|PO:0009046;flower;S|PO:0000037;shoot apex;S|PO:0020091;male gametophyte;S|PO:0009006;shoot;S|PO:0020038;petiole;S|PO:0009029;stamen;S|PO:0009032;petal;S|PO:0006345;pollen tube;S|PO:0009031;sepal;S…
138	VIT_04s0008g06540	AT1G13950	GO:0051246	regulation of protein metabolic process	63	3	0.67	0.02908	Translation initiation factor eIF-5A	K03263		Metabolism.Primary metabolism.Protein metabolism and modification.Protein synthesis.Translation.Translational initiation								GO:0006452;translational frameshifting;P|GO:0003723;RNA binding;F|GO:0003743;translation initiation factor activity;F|GO:0045901;positive regulation of translational elongation;P|GO:0043022;ribosome binding;F|GO:0008612;peptidyl-lysine modification to hypusine;P|GO:0003746;translation elongation factor activity;F|GO:0045905;positive regulation of translational termination;P	PO:0000230;inflorescence meristem;S|PO:0008019;leaf lamina base;S|PO:0000084;sperm cell;S|PO:0020100;hypocotyl;S|PO:0020030;cotyledon;S|PO:0000282;trichome;S|PO:0000005;cultured cell;S|PO:0009052;pedicel;S|PO:0000013;cauline leaf;S|PO:0009009;embryo;S|PO:0000037;shoot apex;S|PO:0009046;flower;S|PO:0009006;shoot;S|PO:0020091;male gametophyte;S|PO:0020038;petiole;S|PO:0009029;stamen;S|PO:0009032;pe…
138	VIT_12s0028g03130	AT2G20580	GO:0051246	regulation of protein metabolic process	63	3	0.67	0.02908	Proteasome 26S regulatory subunit S2 (RPN1)	K03028	vv23050Proteasome	Metabolism.Primary metabolism.Protein metabolism and modification.Proteolysis.cytoplasmic and nuclear protein degradation.Ubiquitin-mediated proteolysis.Proteasome								GO:0005886;plasma membrane;C|GO:0042176;regulation of protein catabolic process;P|GO:0030163;protein catabolic process;P|GO:0000502;proteasome complex;C|GO:0008540;proteasome regulatory particle, base subcomplex;C|GO:0051726;regulation of cell cycle;P|GO:0030234;enzyme regulator activity;F|GO:0005634;nucleus;C|GO:0005488;binding;F	PO:0000230;inflorescence meristem;S|PO:0000018;ovule primordium;S|PO:0008019;leaf lamina base;S|PO:0020100;hypocotyl;S|PO:0000084;sperm cell;S|PO:0020030;cotyledon;S|PO:0000005;cultured cell;S|PO:0009062;gynoecium;S|PO:0009052;pedicel;S|PO:0000013;cauline leaf;S|PO:0009009;embryo;S|PO:0000037;shoot apex;S|PO:0009046;flower;S|PO:0020091;male gametophyte;S|PO:0009006;shoot;S|PO:0009089;endosperm;S|…
138	VIT_17s0000g09980	AT3G48430	GO:0051246	regulation of protein metabolic process	63	3	0.67	0.02908	REF6 (relative of early flowering 6)	REF6	vv30009Flower_development vv60038Jumonji	Development.Reproductive development.Flower development	Regulation overview.Regulation of gene expression.Regulation of transcription.Transcription factor.Jumonji family transcription factor							GO:0003676;nucleic acid binding;F|GO:0008270;zinc ion binding;F|GO:0048366;leaf development;P|GO:0005622;intracellular;C|GO:0005634;nucleus;C|GO:0009741;response to brassinosteroid stimulus;P|GO:0005515;protein binding;F|GO:0035067;negative regulation of histone acetylation;P|GO:0010228;vegetative to reproductive phase transition;P|GO:0033169;histone H3-K9 demethylation;P|GO:0009826;unidimensiona…	PO:0003011;root vascular system;S|PO:0000026;primary root tip;S|PO:0000005;cultured cell;S|PO:0000293;guard cell;S|PO:0020148;shoot apical meristem;S|PO:0000027;lateral root tip;S|PO:0020030;cotyledon;S|PO:0009025;leaf;S
27	VIT_02s0012g00480	AT5G47010	GO:0000184	nuclear-transcribed mRNA catabolic process, nonsense-mediated decay	4	2	0.04	0.00066	Regulator of nonsense transcripts 1	K14326	vv23013RNA_transport vv23015mRNA_surveillance_pathway	Metabolism.Primary metabolism.Nucleobase, nucleoside, nucleotide, nucleic acid metabolism.Nucleic acid metabolism.RNA metabolism	Metabolism.Primary metabolism.Nucleobase, nucleoside, nucleotide, nucleic acid metabolism.Nucleic acid metabolism.RNA metabolism.RNA catabolism.RNA surveillance	Transport overview.Macromolecule transport.RNA transport						GO:0005886;plasma membrane;C|GO:0003677;DNA binding;F|GO:0004386;helicase activity;F|GO:0016246;RNA interference;P|GO:0008270;zinc ion binding;F|GO:0046872;metal ion binding;F|GO:0016787;hydrolase activity;F|GO:0005737;cytoplasm;C|GO:0005524;ATP binding;F|GO:0000184;nuclear-transcribed mRNA catabolic process, nonsense-mediated decay;P|GO:0010182;sugar mediated signaling;P|GO:0009744;response to s…	PO:0000230;inflorescence meristem;S|PO:0008019;leaf lamina base;S|PO:0020100;hypocotyl;S|PO:0000084;sperm cell;S|PO:0020030;cotyledon;S|PO:0009052;pedicel;S|PO:0000013;cauline leaf;S|PO:0009009;embryo;S|PO:0000037;shoot apex;S|PO:0009046;flower;S|PO:0020091;male gametophyte;S|PO:0009006;shoot;S|PO:0020038;petiole;S|PO:0009029;stamen;S|PO:0009032;petal;S|PO:0020137;leaf apex;S|PO:0009010;seed;S|PO…
27	VIT_17s0000g09130	AT5G63120	GO:0000184	nuclear-transcribed mRNA catabolic process, nonsense-mediated decay	4	2	0.04	0.00066	Ethylene-responsive DEAD box RNA helicase (RH30)	RH30	vv23040Spliceosome vv30008Ethylene_signaling vv50133Primary_active_transporter_cat_A9_to_A18	Metabolism.Primary metabolism.Nucleobase, nucleoside, nucleotide, nucleic acid metabolism.Nucleic acid metabolism.RNA metabolism.RNA processing.mRNA processing.mRNA splicing	Signaling.Hormone Signaling.Ethylene Signaling.Ethylene-mediated Signaling pathway	Transport overview.Primary Active Transporters.P-P-bond hydrolysis-driven transporters.Nuclear mRNA Exporter						GO:0003676;nucleic acid binding;F|GO:0004386;helicase activity;F|GO:0003723;RNA binding;F|GO:0016787;hydrolase activity;F|GO:0008026;ATP-dependent helicase activity;F|GO:0005524;ATP binding;F|GO:0005634;nucleus;C|GO:0000184;nuclear-transcribed mRNA catabolic process, nonsense-mediated decay;P|GO:0006364;rRNA processing;P|GO:0000166;nucleotide binding;F|GO:0042254;ribosome biogenesis;P	PO:0000230;inflorescence meristem;S|PO:0008019;leaf lamina base;S|PO:0000084;sperm cell;S|PO:0020100;hypocotyl;S|PO:0020030;cotyledon;S|PO:0000005;cultured cell;S|PO:0009052;pedicel;S|PO:0000013;cauline leaf;S|PO:0009009;embryo;S|PO:0009046;flower;S|PO:0000037;shoot apex;S|PO:0020091;male gametophyte;S|PO:0009006;shoot;S|PO:0020038;petiole;S|PO:0009029;stamen;S|PO:0009032;petal;S|PO:0006345;polle…
162	VIT_05s0020g01320	AT4G02570	GO:0006511	ubiquitin-dependent protein catabolic process	30	2	0.32	0.03994	Cullin 1C	K03347	vv24120Ubiquitin_mediated_proteolysis vv30003Auxin_signaling	Metabolism.Primary metabolism.Protein metabolism and modification.Proteolysis.cytoplasmic and nuclear protein degradation.Ubiquitin-mediated proteolysis	Signaling.Hormone Signaling.Auxin Signaling.Auxin-mediated Signaling pathway							GO:0031461;cullin-ring ubiquitin ligase complex;C|GO:0006511;ubiquitin-dependent protein catabolic process;P|GO:0031625;ubiquitin protein ligase binding;F	PO:0000230;inflorescence meristem;S|PO:0008019;leaf lamina base;S|PO:0020100;hypocotyl;S|PO:0000084;sperm cell;S|PO:0020030;cotyledon;S|PO:0009052;pedicel;S|PO:0000013;cauline leaf;S|PO:0009009;embryo;S|PO:0009046;flower;S|PO:0000037;shoot apex;S|PO:0009006;shoot;S|PO:0020091;male gametophyte;S|PO:0009032;petal;S|PO:0009029;stamen;S|PO:0020038;petiole;S|PO:0006345;pollen tube;S|PO:0009010;seed;S|…
162	VIT_10s0003g03710	AT5G46210	GO:0006511	ubiquitin-dependent protein catabolic process	30	2	0.32	0.03994	Cullin-4	K10609	vv23420Nucleotide_excision_repair vv24120Ubiquitin_mediated_proteolysis	Metabolism.Primary metabolism.Nucleobase, nucleoside, nucleotide, nucleic acid metabolism.Nucleic acid metabolism.DNA metabolism.DNA recombination and repair.repair.Nucleotide excision repair	Metabolism.Primary metabolism.Protein metabolism and modification.Proteolysis.cytoplasmic and nuclear protein degradation.Ubiquitin-mediated proteolysis	Signaling.Hormone Signaling.Auxin Signaling.Auxin-mediated Signaling pathway						GO:0031461;cullin-ring ubiquitin ligase complex;C|GO:0006511;ubiquitin-dependent protein catabolic process;P|GO:0031625;ubiquitin protein ligase binding;F	PO:0008019;leaf lamina base;S|PO:0020100;hypocotyl;S|PO:0009062;gynoecium;S|PO:0000013;cauline leaf;S|PO:0009046;flower;S|PO:0020127;primary root;S|PO:0020091;male gametophyte;S|PO:0009001;fruit;S|PO:0009049;inflorescence;S|PO:0009032;petal;S|PO:0020038;petiole;S|PO:0009029;stamen;S|PO:0009031;sepal;S|PO:0009030;carpel;S|PO:0000025;root tip;S|PO:0000026;primary root tip;S|PO:0009005;root;S|PO:000…
13	VIT_05s0020g00580	AT3G17340	GO:0051641	cellular localization	241	10	2.55	0.00024	Protein transporter	PROTTRUNK	vv50109Incompletely_characterized_transport_systems	Transport overview.Incompletely characterized transport systems.Putative transport protein.Putative transport protein	Transport overview.Macromolecule transport.Protein transport							GO:0008565;protein transporter activity;F|GO:0000059;protein import into nucleus, docking;P|GO:0005643;nuclear pore;C|GO:0006886;intracellular protein transport;P|GO:0005488;binding;F|GO:0005737;cytoplasm;C|GO:0005634;nucleus;C	PO:0008019;leaf lamina base;S|PO:0020100;hypocotyl;S|PO:0020030;cotyledon;S|PO:0009052;pedicel;S|PO:0000013;cauline leaf;S|PO:0009046;flower;S|PO:0000037;shoot apex;S|PO:0009009;embryo;S|PO:0020091;male gametophyte;S|PO:0009006;shoot;S|PO:0020038;petiole;S|PO:0009029;stamen;S|PO:0009032;petal;S|PO:0009010;seed;S|PO:0009031;sepal;S|PO:0009030;carpel;S|PO:0009047;stem;S|PO:0009005;root;S|PO:0008034…
13	VIT_05s0062g00130	AT3G23660	GO:0051641	cellular localization	241	10	2.55	0.00024	Protein transport protein Sec23A	K14006	vv24141Protein_processing_in_endoplasmic_reticulum vv50110Protein_coat	Transport overview.Macromolecule transport.Protein transport.Protein coat	Cellular process.Cellular transport.Protein trafficking.Vesicle-mediated trafficking	Metabolism.Primary metabolism.Protein metabolism and modification.Protein processing in endoplasmic reticulum						GO:0005515;protein binding;F|GO:0006810;transport;P|GO:0015031;protein transport;P|GO:0006886;intracellular protein transport;P|GO:0008270;zinc ion binding;F|GO:0006888;ER to Golgi vesicle-mediated transport;P|GO:0030127;COPII vesicle coat;C	PO:0000230;inflorescence meristem;S|PO:0008019;leaf lamina base;S|PO:0020100;hypocotyl;S|PO:0000084;sperm cell;S|PO:0020030;cotyledon;S|PO:0000005;cultured cell;S|PO:0009052;pedicel;S|PO:0000013;cauline leaf;S|PO:0009009;embryo;S|PO:0000037;shoot apex;S|PO:0009046;flower;S|PO:0020091;male gametophyte;S|PO:0009006;shoot;S|PO:0020038;petiole;S|PO:0009029;stamen;S|PO:0009032;petal;S|PO:0000293;guard…
13	VIT_05s0062g01180	AT2G31660	GO:0051641	cellular localization	241	10	2.55	0.00024	Importin beta-2	K14293_2	vv23013RNA_transport vv50109Incompletely_characterized_transport_systems vv50112Nuclear_pore_complex	Transport overview.Incompletely characterized transport systems.Recognized transporters of unknown biochemical mechanism.Nuclear pore complex	Transport overview.Nucleocytoplasmic transport.Nuclear pore complex	Transport overview.Macromolecule transport.Protein transport.Protein import into nucleus	Transport overview.Nucleocytoplasmic transport	Transport overview.Macromolecule transport.RNA transport				GO:0006810;transport;P|GO:0008565;protein transporter activity;F|GO:0006886;intracellular protein transport;P|GO:0005737;cytoplasm;C|GO:0005634;nucleus;C|GO:0005215;transporter activity;F|GO:0005643;nuclear pore;C|GO:0000059;protein import into nucleus, docking;P|GO:0005488;binding;F	PO:0000230;inflorescence meristem;S|PO:0008019;leaf lamina base;S|PO:0000084;sperm cell;S|PO:0020100;hypocotyl;S|PO:0020030;cotyledon;S|PO:0009052;pedicel;S|PO:0000013;cauline leaf;S|PO:0009009;embryo;S|PO:0009046;flower;S|PO:0000037;shoot apex;S|PO:0020091;male gametophyte;S|PO:0009006;shoot;S|PO:0009001;fruit;S|PO:0020038;petiole;S|PO:0009029;stamen;S|PO:0009032;petal;S|PO:0000293;guard cell;S|…
13	VIT_07s0005g00680	AT4G02350	GO:0051641	cellular localization	241	10	2.55	0.00024	Exocyst complex subunit Sec15B	SEC15B	vv50111Tethering_factors	Transport overview.Macromolecule transport.Protein transport.Tethering factors	Cellular process.Cellular transport.Protein trafficking.Vesicle-mediated trafficking							GO:0005886;plasma membrane;C|GO:0009860;pollen tube growth;P|GO:0016020;membrane;C|GO:0006904;vesicle docking during exocytosis;P|GO:0000145;exocyst;C|GO:0009846;pollen germination;P	PO:0000230;inflorescence meristem;S|PO:0008019;leaf lamina base;S|PO:0000084;sperm cell;S|PO:0020100;hypocotyl;S|PO:0020030;cotyledon;S|PO:0000005;cultured cell;S|PO:0009052;pedicel;S|PO:0000013;cauline leaf;S|PO:0009009;embryo;S|PO:0009046;flower;S|PO:0000037;shoot apex;S|PO:0020091;male gametophyte;S|PO:0009006;shoot;S|PO:0020038;petiole;S|PO:0009029;stamen;S|PO:0009032;petal;S|PO:0006345;polle…
13	VIT_07s0005g02610	AT4G01800	GO:0051641	cellular localization	241	10	2.55	0.00024	Preprotein translocase secA subunit	K03070	vv23060Protein_export vv50113Thylakoid_targeting_pathway vv50132Primary_active_transporter_cat_A5_to_A8	Metabolism.Primary metabolism.Protein metabolism and modification.Protein folding.Protein export	Transport overview.Macromolecule transport.Protein transport.Thylakoid targeting pathway	Transport overview.Primary Active Transporters.P-P-bond hydrolysis-driven transporters.General Secretory Pathway (Sec)	Cellular process.Cellular component organization and biogenesis.Organelle organization and biogenesis.Plastid organization and biogenesis.Thylakoid organization and biogenesis	Cellular process.Cellular transport.Protein trafficking				GO:0019898;extrinsic to membrane;C|GO:0006810;transport;P|GO:0006886;intracellular protein transport;P|GO:0016020;membrane;C|GO:0005524;ATP binding;F|GO:0009507;chloroplast;C|GO:0017038;protein import;P|GO:0009536;plastid;C|GO:0055085;transmembrane transport;P|GO:0005515;protein binding;F|GO:0015031;protein transport;P|GO:0009570;chloroplast stroma;C|GO:0000166;nucleotide binding;F|GO:0006605;pro…	PO:0000230;inflorescence meristem;S|PO:0008019;leaf lamina base;S|PO:0000084;sperm cell;S|PO:0020100;hypocotyl;S|PO:0020030;cotyledon;S|PO:0009052;pedicel;S|PO:0000013;cauline leaf;S|PO:0009009;embryo;S|PO:0009046;flower;S|PO:0000037;shoot apex;S|PO:0020091;male gametophyte;S|PO:0009006;shoot;S|PO:0020038;petiole;S|PO:0009029;stamen;S|PO:0009032;petal;S|PO:0009010;seed;S|PO:0020137;leaf apex;S|PO…
13	VIT_08s0040g02130	AT3G09740	GO:0051641	cellular localization	241	10	2.55	0.00024	Syntaxin of plants SYP7	K08506	vv24130SNARE_interactions_in_vesicular_transport	Cellular process.Cellular transport.Protein trafficking.Vesicle-mediated trafficking.SNARE interactions in vesicular transport								GO:0005886;plasma membrane;C|GO:0016021;integral to membrane;C|GO:0006810;transport;P|GO:0008565;protein transporter activity;F|GO:0006886;intracellular protein transport;P|GO:0016020;membrane;C|GO:0006612;protein targeting to membrane;P|GO:0005484;SNAP receptor activity;F|GO:0015031;protein transport;P	PO:0005052;callus;S|PO:0000230;inflorescence meristem;S|PO:0008019;leaf lamina base;S|PO:0000084;sperm cell;S|PO:0020100;hypocotyl;S|PO:0020030;cotyledon;S|PO:0000005;cultured cell;S|PO:0009052;pedicel;S|PO:0000013;cauline leaf;S|PO:0009009;embryo;S|PO:0000037;shoot apex;S|PO:0009046;flower;S|PO:0020091;male gametophyte;S|PO:0009006;shoot;S|PO:0020038;petiole;S|PO:0009029;stamen;S|PO:0009032;peta…
13	VIT_08s0217g00030	AT5G58590	GO:0051641	cellular localization	241	10	2.55	0.00024	Ran-binding protein 1 RanBP1	RANBP1	vv50109Incompletely_characterized_transport_systems	Transport overview.Incompletely characterized transport systems.Recognized transporters of unknown biochemical mechanism.Nuclear pore complex	Transport overview.Macromolecule transport.Protein transport							GO:0046907;intracellular transport;P	PO:0000230;inflorescence meristem;S|PO:0009013;meristem;S|PO:0008019;leaf lamina base;S|PO:0000084;sperm cell;S|PO:0020100;hypocotyl;S|PO:0020030;cotyledon;S|PO:0009052;pedicel;S|PO:0000013;cauline leaf;S|PO:0009009;embryo;S|PO:0009046;flower;S|PO:0000037;shoot apex;S|PO:0020091;male gametophyte;S|PO:0009006;shoot;S|PO:0020038;petiole;S|PO:0009029;stamen;S|PO:0009032;petal;S|PO:0006345;pollen tub…
13	VIT_12s0035g01740	AT1G10290	GO:0051641	cellular localization	241	10	2.55	0.00024	Dynamin-like protein 2b	E3_6_5_5	vv50109Incompletely_characterized_transport_systems vv50110Protein_coat	Transport overview.Incompletely characterized transport systems.Putative transport protein.YbbM	Transport overview.Macromolecule transport.Protein transport.Protein coat	Cellular process.Cellular transport.Protein trafficking.Vesicle-mediated trafficking						GO:0005886;plasma membrane;C|GO:0008289;lipid binding;F|GO:0019898;extrinsic to membrane;C|GO:0005829;cytosol;C|GO:0016020;membrane;C|GO:0005856;cytoskeleton;C|GO:0016787;hydrolase activity;F|GO:0003774;motor activity;F|GO:0003924;GTPase activity;F|GO:0005874;microtubule;C|GO:0009524;phragmoplast;C|GO:0005737;cytoplasm;C|GO:0005525;GTP binding;F|GO:0000166;nucleotide binding;F|GO:0006896;Golgi to…	PO:0005052;callus;S|PO:0000230;inflorescence meristem;S|PO:0008019;leaf lamina base;S|PO:0000084;sperm cell;S|PO:0020100;hypocotyl;S|PO:0020030;cotyledon;S|PO:0000005;cultured cell;S|PO:0009052;pedicel;S|PO:0000013;cauline leaf;S|PO:0009009;embryo;S|PO:0000037;shoot apex;S|PO:0009046;flower;S|PO:0009001;fruit;S|PO:0020091;male gametophyte;S|PO:0009006;shoot;S|PO:0020038;petiole;S|PO:0009029;stame…
13	VIT_18s0001g13430	AT1G62020	GO:0051641	cellular localization	241	10	2.55	0.00024	Coatomer alpha subunit	K05236	vv50110Protein_coat	Transport overview.Macromolecule transport.Protein transport.Protein coat	Cellular process.Cellular transport.Protein trafficking.Vesicle-mediated trafficking							GO:0030126;COPI vesicle coat;C|GO:0005198;structural molecule activity;F|GO:0016905;myosin heavy chain kinase activity;F|GO:0006886;intracellular protein transport;P|GO:0005515;protein binding;F|GO:0016192;vesicle-mediated transport;P|GO:0030117;membrane coat;C|GO:0016740;transferase activity;F	PO:0000230;inflorescence meristem;S|PO:0008019;leaf lamina base;S|PO:0020100;hypocotyl;S|PO:0000084;sperm cell;S|PO:0020030;cotyledon;S|PO:0000005;cultured cell;S|PO:0009052;pedicel;S|PO:0000013;cauline leaf;S|PO:0009009;embryo;S|PO:0000037;shoot apex;S|PO:0009046;flower;S|PO:0020091;male gametophyte;S|PO:0009006;shoot;S|PO:0020038;petiole;S|PO:0009029;stamen;S|PO:0009032;petal;S|PO:0006345;polle…
13	VIT_18s0001g15600	AT1G77140	GO:0051641	cellular localization	241	10	2.55	0.00024	Vacuolar protein sorting 45	VPS45	vv24130SNARE_interactions_in_vesicular_transport	Cellular process.Cellular transport.Protein trafficking.Vesicle-mediated trafficking.SNARE interactions in vesicular transport								GO:0019898;extrinsic to membrane;C|GO:0006810;transport;P|GO:0006886;intracellular protein transport;P|GO:0016020;membrane;C|GO:0005802;trans-Golgi network;C|GO:0005515;protein binding;F|GO:0016192;vesicle-mediated transport;P|GO:0015031;protein transport;P|GO:0009705;plant-type vacuole membrane;C|GO:0006904;vesicle docking during exocytosis;P|GO:0005794;Golgi apparatus;C	PO:0000230;inflorescence meristem;S|PO:0008019;leaf lamina base;S|PO:0020100;hypocotyl;S|PO:0000084;sperm cell;S|PO:0020030;cotyledon;S|PO:0009052;pedicel;S|PO:0000013;cauline leaf;S|PO:0009009;embryo;S|PO:0000037;shoot apex;S|PO:0009046;flower;S|PO:0020091;male gametophyte;S|PO:0009006;shoot;S|PO:0020038;petiole;S|PO:0009029;stamen;S|PO:0009032;petal;S|PO:0020137;leaf apex;S|PO:0009010;seed;S|PO…
17	VIT_01s0010g02910	AT1G67510	GO:0044267	cellular protein metabolic process	1977	36	20.95	0.00046	ATP binding protein			Unknown								GO:0004672;protein kinase activity;F|GO:0004674;protein serine/threonine kinase activity;F|GO:0004713;protein tyrosine kinase activity;F|GO:0005524;ATP binding;F|GO:0004872;receptor activity;F|GO:0016491;oxidoreductase activity;F|GO:0016301;kinase activity;F|GO:0006468;protein amino acid phosphorylation;P|GO:0005515;protein binding;F|GO:0055114;oxidation reduction;P	PO:0000230;inflorescence meristem;S|PO:0008019;leaf lamina base;S|PO:0020100;hypocotyl;S|PO:0020030;cotyledon;S|PO:0009052;pedicel;S|PO:0000013;cauline leaf;S|PO:0009046;flower;S|PO:0000037;shoot apex;S|PO:0009009;embryo;S|PO:0020091;male gametophyte;S|PO:0009006;shoot;S|PO:0020038;petiole;S|PO:0009029;stamen;S|PO:0009032;petal;S|PO:0009010;seed;S|PO:0020137;leaf apex;S|PO:0009031;sepal;S|PO:0009…
17	VIT_01s0011g00680	AT3G02080	GO:0044267	cellular protein metabolic process	1977	36	20.95	0.00046	Ribosomal protein S19 (RPS19A) 40S	K02966	vv23010Ribosome	Metabolism.Primary metabolism.Protein metabolism and modification.Protein synthesis.Ribosome								GO:0005622;intracellular;C|GO:0006412;translation;P|GO:0005840;ribosome;C|GO:0003735;structural constituent of ribosome;F	PO:0000230;inflorescence meristem;S|PO:0008019;leaf lamina base;S|PO:0000084;sperm cell;S|PO:0020100;hypocotyl;S|PO:0020030;cotyledon;S|PO:0009052;pedicel;S|PO:0000013;cauline leaf;S|PO:0009009;embryo;S|PO:0009046;flower;S|PO:0000037;shoot apex;S|PO:0020091;male gametophyte;S|PO:0009006;shoot;S|PO:0009001;fruit;S|PO:0020038;petiole;S|PO:0009029;stamen;S|PO:0009032;petal;S|PO:0000293;guard cell;S|…
17	VIT_01s0011g01490	AT2G35050	GO:0044267	cellular protein metabolic process	1977	36	20.95	0.00046	Protein kinase			Signaling.Signaling pathway.Protein kinase								GO:0004672;protein kinase activity;F|GO:0004674;protein serine/threonine kinase activity;F|GO:0004715;non-membrane spanning protein tyrosine kinase activity;F|GO:0005829;cytosol;C|GO:0004713;protein tyrosine kinase activity;F|GO:0005524;ATP binding;F|GO:0016301;kinase activity;F|GO:0006468;protein amino acid phosphorylation;P|GO:0000166;nucleotide binding;F|GO:0016740;transferase activity;F	PO:0000230;inflorescence meristem;S|PO:0008019;leaf lamina base;S|PO:0020100;hypocotyl;S|PO:0020030;cotyledon;S|PO:0000005;cultured cell;S|PO:0009052;pedicel;S|PO:0000013;cauline leaf;S|PO:0009009;embryo;S|PO:0000037;shoot apex;S|PO:0009046;flower;S|PO:0009006;shoot;S|PO:0020091;male gametophyte;S|PO:0020038;petiole;S|PO:0009029;stamen;S|PO:0009032;petal;S|PO:0006345;pollen tube;S|PO:0000293;guar…
17	VIT_02s0025g00690	AT4G23650	GO:0044267	cellular protein metabolic process	1977	36	20.95	0.00046	Calcium-dependent protein kinase 6 CDPK6	CDPK6	vv34626Plant-pathogen_interaction	Response to stimulus.Stress response.Biotic stress response.Plant-pathogen interaction	Signaling.Signaling pathway.Calcium sensors and Signaling	Signaling.Signaling pathway.Protein kinase						GO:0004672;protein kinase activity;F|GO:0004674;protein serine/threonine kinase activity;F|GO:0005509;calcium ion binding;F|GO:0004713;protein tyrosine kinase activity;F|GO:0005524;ATP binding;F|GO:0016301;kinase activity;F|GO:0006468;protein amino acid phosphorylation;P|GO:0004683;calmodulin-dependent protein kinase activity;F|GO:0000166;nucleotide binding;F|GO:0016773;phosphotransferase activit…	PO:0005052;callus;S|PO:0000230;inflorescence meristem;S|PO:0008019;leaf lamina base;S|PO:0000084;sperm cell;S|PO:0020100;hypocotyl;S|PO:0020030;cotyledon;S|PO:0004006;mesophyll cell;S|PO:0000005;cultured cell;S|PO:0009052;pedicel;S|PO:0000013;cauline leaf;S|PO:0000037;shoot apex;S|PO:0009009;embryo;S|PO:0009046;flower;S|PO:0020091;male gametophyte;S|PO:0009006;shoot;S|PO:0009032;petal;S|PO:000902…
17	VIT_02s0025g02760	AT1G32850	GO:0044267	cellular protein metabolic process	1977	36	20.95	0.00046	Ubiquitin thiolesterase 4	E3_1_2_15	vv24120Ubiquitin_mediated_proteolysis	Metabolism.Primary metabolism.Protein metabolism and modification.Proteolysis.cytoplasmic and nuclear protein degradation.Ubiquitin-mediated proteolysis								GO:0006511;ubiquitin-dependent protein catabolic process;P|GO:0004221;ubiquitin thiolesterase activity;F|GO:0019941;modification-dependent protein catabolic process;P|GO:0008233;peptidase activity;F|GO:0008234;cysteine-type peptidase activity;F|GO:0016787;hydrolase activity;F	PO:0000230;inflorescence meristem;S|PO:0008019;leaf lamina base;S|PO:0020100;hypocotyl;S|PO:0000084;sperm cell;S|PO:0020030;cotyledon;S|PO:0009052;pedicel;S|PO:0000013;cauline leaf;S|PO:0009009;embryo;S|PO:0000037;shoot apex;S|PO:0009046;flower;S|PO:0009006;shoot;S|PO:0020091;male gametophyte;S|PO:0005679;epidermis;S|PO:0009032;petal;S|PO:0020038;petiole;S|PO:0009029;stamen;S|PO:0006345;pollen tu…
17	VIT_03s0038g02340	AT4G38600	GO:0044267	cellular protein metabolic process	1977	36	20.95	0.00046	HECT ubiquitin-protein ligase 3 (KAKTUS protein)	K10590	vv24120Ubiquitin_mediated_proteolysis	Metabolism.Primary metabolism.Protein metabolism and modification.Proteolysis.cytoplasmic and nuclear protein degradation.Ubiquitin-mediated proteolysis								GO:0005886;plasma membrane;C|GO:0006464;protein modification process;P|GO:0004842;ubiquitin-protein ligase activity;F|GO:0016874;ligase activity;F|GO:0019941;modification-dependent protein catabolic process;P|GO:0005622;intracellular;C|GO:0010091;trichome branching;P|GO:0016881;acid-amino acid ligase activity;F|GO:0042023;DNA endoreduplication;P|GO:0005488;binding;F	PO:0000230;inflorescence meristem;S|PO:0008019;leaf lamina base;S|PO:0020100;hypocotyl;S|PO:0000084;sperm cell;S|PO:0020030;cotyledon;S|PO:0009052;pedicel;S|PO:0000013;cauline leaf;S|PO:0009009;embryo;S|PO:0000037;shoot apex;S|PO:0009046;flower;S|PO:0020091;male gametophyte;S|PO:0009006;shoot;S|PO:0020038;petiole;S|PO:0009029;stamen;S|PO:0009032;petal;S|PO:0006345;pollen tube;S|PO:0000293;guard c…
17	VIT_03s0063g02260	AT1G49340	GO:0044267	cellular protein metabolic process	1977	36	20.95	0.00046	Phosphatidylinositol 4-kinase	K00888	vv10562Inositol_phosphate_metabolism vv34070Phosphatidylinositol_signaling_system	Metabolism.Primary metabolism.Carbohydrate metabolism.Monosaccharide metabolism.Inositol phosphate metabolism	Signaling.Signaling pathway.Phosphatidylinositol Signaling	Signaling.Signaling pathway.Protein kinase						GO:0005886;plasma membrane;C|GO:0004430;1-phosphatidylinositol 4-kinase activity;F|GO:0004428;inositol or phosphatidylinositol kinase activity;F|GO:0016301;kinase activity;F|GO:0006468;protein amino acid phosphorylation;P|GO:0048015;phosphoinositide-mediated signaling;P|GO:0016773;phosphotransferase activity, alcohol group as acceptor;F|GO:0005488;binding;F|GO:0046854;phosphoinositide phosphoryla…	PO:0006345;pollen tube;S|PO:0009046;flower;S|PO:0020091;male gametophyte;S|PO:0009006;shoot;S|PO:0001017;M germinated pollen stage;G|PO:0001016;L mature pollen stage;G
17	VIT_04s0008g06540	AT1G13950	GO:0044267	cellular protein metabolic process	1977	36	20.95	0.00046	Translation initiation factor eIF-5A	K03263		Metabolism.Primary metabolism.Protein metabolism and modification.Protein synthesis.Translation.Translational initiation								GO:0006452;translational frameshifting;P|GO:0003723;RNA binding;F|GO:0003743;translation initiation factor activity;F|GO:0045901;positive regulation of translational elongation;P|GO:0043022;ribosome binding;F|GO:0008612;peptidyl-lysine modification to hypusine;P|GO:0003746;translation elongation factor activity;F|GO:0045905;positive regulation of translational termination;P	PO:0000230;inflorescence meristem;S|PO:0008019;leaf lamina base;S|PO:0000084;sperm cell;S|PO:0020100;hypocotyl;S|PO:0020030;cotyledon;S|PO:0000282;trichome;S|PO:0000005;cultured cell;S|PO:0009052;pedicel;S|PO:0000013;cauline leaf;S|PO:0009009;embryo;S|PO:0000037;shoot apex;S|PO:0009046;flower;S|PO:0009006;shoot;S|PO:0020091;male gametophyte;S|PO:0020038;petiole;S|PO:0009029;stamen;S|PO:0009032;pe…
17	VIT_04s0023g00930	AT3G59540	GO:0044267	cellular protein metabolic process	1977	36	20.95	0.00046	Ribosomal protein L38 (RPL38B) 60S	K02923	vv23010Ribosome	Metabolism.Primary metabolism.Protein metabolism and modification.Protein synthesis.Ribosome								GO:0022625;cytosolic large ribosomal subunit;C|GO:0030529;ribonucleoprotein complex;C|GO:0022626;cytosolic ribosome;C|GO:0005622;intracellular;C|GO:0006412;translation;P|GO:0005840;ribosome;C|GO:0003735;structural constituent of ribosome;F	PO:0000230;inflorescence meristem;S|PO:0008019;leaf lamina base;S|PO:0020100;hypocotyl;S|PO:0020030;cotyledon;S|PO:0009052;pedicel;S|PO:0000013;cauline leaf;S|PO:0009009;embryo;S|PO:0009046;flower;S|PO:0000037;shoot apex;S|PO:0020091;male gametophyte;S|PO:0009006;shoot;S|PO:0020038;petiole;S|PO:0009029;stamen;S|PO:0009032;petal;S|PO:0009031;sepal;S|PO:0009010;seed;S|PO:0020137;leaf apex;S|PO:0009…
17	VIT_04s0023g02950	AT3G51120	GO:0044267	cellular protein metabolic process	1977	36	20.95	0.00046	Zinc finger (CCCH-type) family protein	CCCHFAM_21	vv60018C3H	Regulation overview.Regulation of gene expression.Regulation of transcription.Transcription factor.C3H family transcription factor								GO:0003676;nucleic acid binding;F|GO:0003677;DNA binding;F|GO:0008270;zinc ion binding;F|GO:0046872;metal ion binding;F|GO:0005634;nucleus;C|GO:0006352;transcription initiation;P|GO:0004872;receptor activity;F|GO:0005515;protein binding;F|GO:0016570;histone modification;P	PO:0000230;inflorescence meristem;S|PO:0008019;leaf lamina base;S|PO:0020100;hypocotyl;S|PO:0020030;cotyledon;S|PO:0009052;pedicel;S|PO:0000013;cauline leaf;S|PO:0009009;embryo;S|PO:0009046;flower;S|PO:0000037;shoot apex;S|PO:0020091;male gametophyte;S|PO:0009006;shoot;S|PO:0020038;petiole;S|PO:0009029;stamen;S|PO:0009032;petal;S|PO:0009031;sepal;S|PO:0009010;seed;S|PO:0020137;leaf apex;S|PO:0009…
17	VIT_04s0023g03420	AT2G17890	GO:0044267	cellular protein metabolic process	1977	36	20.95	0.00046	Alcium-dependent protein kinase 16 CPK16	K00908 CPK16		Signaling.Signaling pathway.Protein kinase								GO:0004672;protein kinase activity;F|GO:0004674;protein serine/threonine kinase activity;F|GO:0005509;calcium ion binding;F|GO:0004713;protein tyrosine kinase activity;F|GO:0005524;ATP binding;F|GO:0016301;kinase activity;F|GO:0006468;protein amino acid phosphorylation;P|GO:0004683;calmodulin-dependent protein kinase activity;F|GO:0000166;nucleotide binding;F|GO:0016740;transferase activity;F	PO:0000230;inflorescence meristem;S|PO:0008019;leaf lamina base;S|PO:0020100;hypocotyl;S|PO:0000084;sperm cell;S|PO:0020030;cotyledon;S|PO:0009052;pedicel;S|PO:0000013;cauline leaf;S|PO:0000037;shoot apex;S|PO:0009009;embryo;S|PO:0009046;flower;S|PO:0009006;shoot;S|PO:0020091;male gametophyte;S|PO:0020038;petiole;S|PO:0009032;petal;S|PO:0009029;stamen;S|PO:0006345;pollen tube;S|PO:0020137;leaf ap…
17	VIT_05s0020g01320	AT4G02570	GO:0044267	cellular protein metabolic process	1977	36	20.95	0.00046	Cullin 1C	K03347	vv24120Ubiquitin_mediated_proteolysis vv30003Auxin_signaling	Metabolism.Primary metabolism.Protein metabolism and modification.Proteolysis.cytoplasmic and nuclear protein degradation.Ubiquitin-mediated proteolysis	Signaling.Hormone Signaling.Auxin Signaling.Auxin-mediated Signaling pathway							GO:0031461;cullin-ring ubiquitin ligase complex;C|GO:0006511;ubiquitin-dependent protein catabolic process;P|GO:0031625;ubiquitin protein ligase binding;F	PO:0000230;inflorescence meristem;S|PO:0008019;leaf lamina base;S|PO:0020100;hypocotyl;S|PO:0000084;sperm cell;S|PO:0020030;cotyledon;S|PO:0009052;pedicel;S|PO:0000013;cauline leaf;S|PO:0009009;embryo;S|PO:0009046;flower;S|PO:0000037;shoot apex;S|PO:0009006;shoot;S|PO:0020091;male gametophyte;S|PO:0009032;petal;S|PO:0009029;stamen;S|PO:0020038;petiole;S|PO:0006345;pollen tube;S|PO:0009010;seed;S|…
17	VIT_05s0077g00920	AT1G67890	GO:0044267	cellular protein metabolic process	1977	36	20.95	0.00046	MAP3K delta-1 protein kinase			Signaling.Signaling pathway.Protein kinase.MAPK cascade								GO:0004672;protein kinase activity;F|GO:0004674;protein serine/threonine kinase activity;F|GO:0004709;MAP kinase kinase kinase activity;F|GO:0004713;protein tyrosine kinase activity;F|GO:0006355;regulation of transcription, DNA-dependent;P|GO:0005524;ATP binding;F|GO:0016301;kinase activity;F|GO:0006468;protein amino acid phosphorylation;P|GO:0004871;signal transducer activity;F|GO:0007165;signal…	PO:0000230;inflorescence meristem;S|PO:0008019;leaf lamina base;S|PO:0000084;sperm cell;S|PO:0020100;hypocotyl;S|PO:0020030;cotyledon;S|PO:0009052;pedicel;S|PO:0000013;cauline leaf;S|PO:0009009;embryo;S|PO:0009046;flower;S|PO:0000037;shoot apex;S|PO:0020091;male gametophyte;S|PO:0009006;shoot;S|PO:0020038;petiole;S|PO:0009029;stamen;S|PO:0009032;petal;S|PO:0009031;sepal;S|PO:0009010;seed;S|PO:002…
17	VIT_05s0102g00100	AT4G10320	GO:0044267	cellular protein metabolic process	1977	36	20.95	0.00046	Isoleucyl-tRNA synthetase	E6_1_1_5	vv10290Valine_leucine_and_isoleucine_biosynthesis vv20970Aminoacyl-tRNA_biosynthesis	Metabolism.Primary metabolism.Amino acid metabolism.Valine, leucine, and isoleucine metabolism.Valine, leucine, and isoleucine biosynthesis	Metabolism.Primary metabolism.Nucleobase, nucleoside, nucleotide, nucleic acid metabolism.Nucleic acid metabolism.RNA metabolism.tRNA metabolism.tRNA processing	Metabolism.Primary metabolism.Protein metabolism and modification.Protein synthesis.Translation.Amino acid activation						GO:0004812;aminoacyl-tRNA ligase activity;F|GO:0016874;ligase activity;F|GO:0008270;zinc ion binding;F|GO:0006412;translation;P|GO:0005737;cytoplasm;C|GO:0005524;ATP binding;F|GO:0006418;tRNA aminoacylation for protein translation;P|GO:0004822;isoleucine-tRNA ligase activity;F|GO:0046686;response to cadmium ion;P|GO:0006428;isoleucyl-tRNA aminoacylation;P|GO:0000166;nucleotide binding;F	PO:0005679;epidermis;S|PO:0000005;cultured cell;S|PO:0006345;pollen tube;S|PO:0000293;guard cell;S|PO:0020091;male gametophyte;S|PO:0001017;M germinated pollen stage;G|PO:0001016;L mature pollen stage;G
17	VIT_05s0124g00250	AT2G31650	GO:0044267	cellular protein metabolic process	1977	36	20.95	0.00046	Histone-lysine N-methyltransferase ATX1	E2_1_1_43ATX1_2	vv10300Lysine_biosynthesis vv60048PHD	Metabolism.Primary metabolism.Amino acid metabolism.Lysine metabolism	Regulation overview.Regulation of gene expression.Regulation of transcription.Transcription factor.PHD family transcription factor	Cellular process.Cellular component organization and biogenesis.Nucleus.Chromosome organization and biogenesis.Chromatin organization	Metabolism.Primary metabolism.Protein metabolism and modification.Protein modification.Protein methylation.Histone methylation	Regulation overview.Regulation of gene expression.Epigenetic regulation of gene expression				GO:0003676;nucleic acid binding;F|GO:0005886;plasma membrane;C|GO:0018024;histone-lysine N-methyltransferase activity;F|GO:0046872;metal ion binding;F|GO:0010314;phosphatidylinositol-5-phosphate binding;F|GO:0019992;diacylglycerol binding;F|GO:0051568;histone H3-K4 methylation;P|GO:0005515;protein binding;F|GO:0008168;methyltransferase activity;F|GO:0016568;chromatin modification;P|GO:0003677;DNA…	PO:0000230;inflorescence meristem;S|PO:0000018;ovule primordium;S|PO:0008019;leaf lamina base;S|PO:0020100;hypocotyl;S|PO:0000084;sperm cell;S|PO:0000019;gynoecium primordium;S|PO:0020030;cotyledon;S|PO:0000005;cultured cell;S|PO:0009052;pedicel;S|PO:0000021;petal primordium;S|PO:0000013;cauline leaf;S|PO:0009009;embryo;S|PO:0000037;shoot apex;S|PO:0009046;flower;S|PO:0020003;ovule;S|PO:0009006;s…
17	VIT_06s0004g00360	AT3G09630	GO:0044267	cellular protein metabolic process	1977	36	20.95	0.00046	Ribosomal protein L4/L1 (RPL4A) 60S	K02926	vv23010Ribosome	Metabolism.Primary metabolism.Protein metabolism and modification.Protein synthesis.Ribosome								GO:0005622;intracellular;C|GO:0006412;translation;P|GO:0005840;ribosome;C|GO:0003735;structural constituent of ribosome;F	PO:0005052;callus;S|PO:0000230;inflorescence meristem;S|PO:0008019;leaf lamina base;S|PO:0020100;hypocotyl;S|PO:0000084;sperm cell;S|PO:0020030;cotyledon;S|PO:0000282;trichome;S|PO:0000005;cultured cell;S|PO:0009052;pedicel;S|PO:0000013;cauline leaf;S|PO:0009009;embryo;S|PO:0000037;shoot apex;S|PO:0009046;flower;S|PO:0020091;male gametophyte;S|PO:0009006;shoot;S|PO:0009032;petal;S|PO:0020038;peti…
17	VIT_07s0005g02160	AT2G47110	GO:0044267	cellular protein metabolic process	1977	36	20.95	0.00046	UBQ5 (ubiquitin 5)	K02977	vv23010Ribosome	Metabolism.Primary metabolism.Protein metabolism and modification.Protein synthesis.Ribosome	Metabolism.Primary metabolism.Protein metabolism and modification.Proteolysis.cytoplasmic and nuclear protein degradation.Ubiquitin-mediated proteolysis							GO:0005622;intracellular;C|GO:0006412;translation;P|GO:0005840;ribosome;C|GO:0003735;structural constituent of ribosome;F	PO:0000230;inflorescence meristem;S|PO:0008019;leaf lamina base;S|PO:0000003;whole plant;S|PO:0000084;sperm cell;S|PO:0020100;hypocotyl;S|PO:0020030;cotyledon;S|PO:0000282;trichome;S|PO:0000005;cultured cell;S|PO:0009052;pedicel;S|PO:0000013;cauline leaf;S|PO:0009009;embryo;S|PO:0009046;flower;S|PO:0000037;shoot apex;S|PO:0020091;male gametophyte;S|PO:0009006;shoot;S|PO:0020038;petiole;S|PO:00090…
17	VIT_08s0105g00390	AT3G51850	GO:0044267	cellular protein metabolic process	1977	36	20.95	0.00046	Calcium-dependent protein kinase 13 CPK13	CPK13	vv34626Plant-pathogen_interaction	Response to stimulus.Stress response.Biotic stress response.Plant-pathogen interaction	Signaling.Signaling pathway.Calcium sensors and Signaling	Signaling.Signaling pathway.Protein kinase						GO:0005886;plasma membrane;C|GO:0004672;protein kinase activity;F|GO:0004674;protein serine/threonine kinase activity;F|GO:0031225;anchored to membrane;C|GO:0005509;calcium ion binding;F|GO:0004713;protein tyrosine kinase activity;F|GO:0016020;membrane;C|GO:0005524;ATP binding;F|GO:0016301;kinase activity;F|GO:0006468;protein amino acid phosphorylation;P|GO:0004683;calmodulin-dependent protein ki…	PO:0000230;inflorescence meristem;S|PO:0008019;leaf lamina base;S|PO:0000084;sperm cell;S|PO:0020100;hypocotyl;S|PO:0020030;cotyledon;S|PO:0000005;cultured cell;S|PO:0009052;pedicel;S|PO:0000013;cauline leaf;S|PO:0009009;embryo;S|PO:0009046;flower;S|PO:0000037;shoot apex;S|PO:0020091;male gametophyte;S|PO:0009006;shoot;S|PO:0020038;petiole;S|PO:0009029;stamen;S|PO:0009032;petal;S|PO:0009031;sepal…
17	VIT_09s0002g01460	AT5G35530	GO:0044267	cellular protein metabolic process	1977	36	20.95	0.00046	Ribosomal protein S3 (RPS3A) 40S	K02985	vv23010Ribosome	Metabolism.Primary metabolism.Protein metabolism and modification.Protein synthesis.Ribosome								GO:0030529;ribonucleoprotein complex;C|GO:0015935;small ribosomal subunit;C|GO:0003723;RNA binding;F|GO:0005622;intracellular;C|GO:0006412;translation;P|GO:0005840;ribosome;C|GO:0003735;structural constituent of ribosome;F	PO:0000230;inflorescence meristem;S|PO:0008019;leaf lamina base;S|PO:0020100;hypocotyl;S|PO:0000084;sperm cell;S|PO:0020030;cotyledon;S|PO:0000005;cultured cell;S|PO:0009052;pedicel;S|PO:0000013;cauline leaf;S|PO:0009009;embryo;S|PO:0000037;shoot apex;S|PO:0009046;flower;S|PO:0020091;male gametophyte;S|PO:0009006;shoot;S|PO:0009032;petal;S|PO:0020038;petiole;S|PO:0009029;stamen;S|PO:0020137;leaf …
17	VIT_10s0003g02250	AT4G18040	GO:0044267	cellular protein metabolic process	1977	36	20.95	0.00046	Translation initiation factor eIF-4E	K03259	vv23013RNA_transport vv34150mTOR_signaling_pathway	Signaling.Signaling pathway.TOR Signaling pathway	Metabolism.Primary metabolism.Protein metabolism and modification.Protein synthesis.Translation.Translational initiation	Transport overview.Macromolecule transport.RNA transport						GO:0006413;translational initiation;P|GO:0003723;RNA binding;F|GO:0005737;cytoplasm;C|GO:0006412;translation;P|GO:0003743;translation initiation factor activity;F	PO:0000230;inflorescence meristem;S|PO:0008019;leaf lamina base;S|PO:0020100;hypocotyl;S|PO:0000084;sperm cell;S|PO:0020030;cotyledon;S|PO:0000005;cultured cell;S|PO:0009052;pedicel;S|PO:0000013;cauline leaf;S|PO:0009009;embryo;S|PO:0000037;shoot apex;S|PO:0009046;flower;S|PO:0009006;shoot;S|PO:0020091;male gametophyte;S|PO:0020038;petiole;S|PO:0009029;stamen;S|PO:0009032;petal;S|PO:0006345;polle…
17	VIT_10s0003g03710	AT5G46210	GO:0044267	cellular protein metabolic process	1977	36	20.95	0.00046	Cullin-4	K10609	vv23420Nucleotide_excision_repair vv24120Ubiquitin_mediated_proteolysis	Metabolism.Primary metabolism.Nucleobase, nucleoside, nucleotide, nucleic acid metabolism.Nucleic acid metabolism.DNA metabolism.DNA recombination and repair.repair.Nucleotide excision repair	Metabolism.Primary metabolism.Protein metabolism and modification.Proteolysis.cytoplasmic and nuclear protein degradation.Ubiquitin-mediated proteolysis	Signaling.Hormone Signaling.Auxin Signaling.Auxin-mediated Signaling pathway						GO:0031461;cullin-ring ubiquitin ligase complex;C|GO:0006511;ubiquitin-dependent protein catabolic process;P|GO:0031625;ubiquitin protein ligase binding;F	PO:0008019;leaf lamina base;S|PO:0020100;hypocotyl;S|PO:0009062;gynoecium;S|PO:0000013;cauline leaf;S|PO:0009046;flower;S|PO:0020127;primary root;S|PO:0020091;male gametophyte;S|PO:0009001;fruit;S|PO:0009049;inflorescence;S|PO:0009032;petal;S|PO:0020038;petiole;S|PO:0009029;stamen;S|PO:0009031;sepal;S|PO:0009030;carpel;S|PO:0000025;root tip;S|PO:0000026;primary root tip;S|PO:0009005;root;S|PO:000…
17	VIT_11s0016g02650	AT5G56710	GO:0044267	cellular protein metabolic process	1977	36	20.95	0.00046	Ribosomal protein L31 (RPL31C) 60S	K02910	vv23010Ribosome	Metabolism.Primary metabolism.Protein metabolism and modification.Protein synthesis.Ribosome								GO:0005622;intracellular;C|GO:0006412;translation;P|GO:0005840;ribosome;C|GO:0003735;structural constituent of ribosome;F	PO:0000230;inflorescence meristem;S|PO:0008019;leaf lamina base;S|PO:0000084;sperm cell;S|PO:0020100;hypocotyl;S|PO:0020030;cotyledon;S|PO:0009052;pedicel;S|PO:0000013;cauline leaf;S|PO:0009009;embryo;S|PO:0009046;flower;S|PO:0000037;shoot apex;S|PO:0020091;male gametophyte;S|PO:0009006;shoot;S|PO:0020038;petiole;S|PO:0009029;stamen;S|PO:0009032;petal;S|PO:0009031;sepal;S|PO:0009010;seed;S|PO:002…
17	VIT_11s0016g02680	AT5G56680	GO:0044267	cellular protein metabolic process	1977	36	20.95	0.00046	Asparaginyl-tRNA synthetase, cytoplasmic 3	E6_1_1_22	vv10252Alanine_and_aspartate_metabolism vv20970Aminoacyl-tRNA_biosynthesis	Metabolism.Primary metabolism.Amino acid metabolism.Alanine and aspartate metabolism	Metabolism.Primary metabolism.Nucleobase, nucleoside, nucleotide, nucleic acid metabolism.Nucleic acid metabolism.RNA metabolism.tRNA metabolism.tRNA processing	Metabolism.Primary metabolism.Protein metabolism and modification.Protein synthesis.Translation.Amino acid activation						GO:0003676;nucleic acid binding;F|GO:0004816;asparagine-tRNA ligase activity;F|GO:0004812;aminoacyl-tRNA ligase activity;F|GO:0006418;tRNA aminoacylation for protein translation;P|GO:0005739;mitochondrion;C|GO:0009793;embryonic development ending in seed dormancy;P|GO:0006422;aspartyl-tRNA aminoacylation;P|GO:0016874;ligase activity;F|GO:0006421;asparaginyl-tRNA aminoacylation;P|GO:0005524;ATP bi…	PO:0000230;inflorescence meristem;S|PO:0008019;leaf lamina base;S|PO:0020100;hypocotyl;S|PO:0000084;sperm cell;S|PO:0020030;cotyledon;S|PO:0000005;cultured cell;S|PO:0009052;pedicel;S|PO:0000013;cauline leaf;S|PO:0009009;embryo;S|PO:0000037;shoot apex;S|PO:0009046;flower;S|PO:0009006;shoot;S|PO:0020091;male gametophyte;S|PO:0020038;petiole;S|PO:0009029;stamen;S|PO:0009032;petal;S|PO:0006345;polle…
17	VIT_11s0016g03890	AT4G13250	GO:0044267	cellular protein metabolic process	1977	36	20.95	0.00046	Short-chain dehydrogenase/reductase (SDR)			Metabolism.Cellular metabolism.Oxidation reduction.Alcohol dehydrogenase superfamily								GO:0047936;glucose 1-dehydrogenase activity;F|GO:0010304;PSII associated light-harvesting complex II catabolic process;P|GO:0008152;metabolic process;P|GO:0016491;oxidoreductase activity;F|GO:0003824;catalytic activity;F|GO:0009536;plastid;C|GO:0055114;oxidation reduction;P|GO:0015996;chlorophyll catabolic process;P|GO:0005488;binding;F|GO:0042170;plastid membrane;C	PO:0000230;inflorescence meristem;S|PO:0008019;leaf lamina base;S|PO:0020100;hypocotyl;S|PO:0020030;cotyledon;S|PO:0009052;pedicel;S|PO:0000013;cauline leaf;S|PO:0009009;embryo;S|PO:0009046;flower;S|PO:0000037;shoot apex;S|PO:0020091;male gametophyte;S|PO:0009006;shoot;S|PO:0020038;petiole;S|PO:0009029;stamen;S|PO:0009032;petal;S|PO:0009031;sepal;S|PO:0009010;seed;S|PO:0020137;leaf apex;S|PO:0009…
17	VIT_13s0064g00170	AT3G63490	GO:0044267	cellular protein metabolic process	1977	36	20.95	0.00046	Ribosomal protein L1	K02863	vv23010Ribosome	Metabolism.Primary metabolism.Protein metabolism and modification.Protein synthesis.Ribosome								GO:0006396;RNA processing;P|GO:0030529;ribonucleoprotein complex;C|GO:0015934;large ribosomal subunit;C|GO:0003723;RNA binding;F|GO:0006412;translation;P|GO:0005622;intracellular;C|GO:0005840;ribosome;C|GO:0003735;structural constituent of ribosome;F	PO:0000230;inflorescence meristem;S|PO:0008019;leaf lamina base;S|PO:0020100;hypocotyl;S|PO:0020030;cotyledon;S|PO:0009052;pedicel;S|PO:0000013;cauline leaf;S|PO:0009009;embryo;S|PO:0009046;flower;S|PO:0000037;shoot apex;S|PO:0020091;male gametophyte;S|PO:0009001;fruit;S|PO:0009006;shoot;S|PO:0020038;petiole;S|PO:0009029;stamen;S|PO:0009032;petal;S|PO:0000293;guard cell;S|PO:0009031;sepal;S|PO:00…
17	VIT_13s0084g00140	AT5G07040	GO:0044267	cellular protein metabolic process	1977	36	20.95	0.00046	Zinc finger (C3HC4-type ring finger)	ZFC3HC4_50	vv60078Other_zf-C3HC4	Regulation overview.Regulation of gene expression.Regulation of transcription.Transcription factor.Zinc finger C3HC4 family transcription factor								GO:0016021;integral to membrane;C|GO:0005515;protein binding;F|GO:0016020;membrane;C|GO:0019941;modification-dependent protein catabolic process;P|GO:0008270;zinc ion binding;F|GO:0046872;metal ion binding;F	PO:0008019;leaf lamina base;S|PO:0020100;hypocotyl;S|PO:0020030;cotyledon;S|PO:0009052;pedicel;S|PO:0000013;cauline leaf;S|PO:0009046;flower;S|PO:0000037;shoot apex;S|PO:0009009;embryo;S|PO:0020091;male gametophyte;S|PO:0009006;shoot;S|PO:0020038;petiole;S|PO:0009029;stamen;S|PO:0009032;petal;S|PO:0009010;seed;S|PO:0020137;leaf apex;S|PO:0009031;sepal;S|PO:0009030;carpel;S|PO:0009047;stem;S|PO:00…
17	VIT_14s0030g01240	AT3G62980	GO:0044267	cellular protein metabolic process	1977	36	20.95	0.00046	Transport inhibitor response 1 protein	TIR1	vv30003Auxin_signaling	Signaling.Hormone Signaling.Auxin Signaling.Auxin-mediated Signaling pathway								GO:0004842;ubiquitin-protein ligase activity;F|GO:0016036;cellular response to phosphate starvation;P|GO:0009734;auxin mediated signaling pathway;P|GO:0002237;response to molecule of bacterial origin;P|GO:0010311;lateral root formation;P|GO:0005515;protein binding;F|GO:0019941;modification-dependent protein catabolic process;P|GO:0010152;pollen maturation;P|GO:0019005;SCF ubiquitin ligase complex…	PO:0000230;inflorescence meristem;S|PO:0009067;filament;S|PO:0008019;leaf lamina base;S|PO:0020100;hypocotyl;S|PO:0020030;cotyledon;S|PO:0000005;cultured cell;S|PO:0009062;gynoecium;S|PO:0009052;pedicel;S|PO:0000013;cauline leaf;S|PO:0009009;embryo;S|PO:0000037;shoot apex;S|PO:0009046;flower;S|PO:0020091;male gametophyte;S|PO:0009006;shoot;S|PO:0020038;petiole;S|PO:0009029;stamen;S|PO:0009032;pet…
17	VIT_14s0060g02260	AT3G05530	GO:0044267	cellular protein metabolic process	1977	36	20.95	0.00046	Proteasome 26S AAA-ATPase subunit (RPT5a)	K03065	vv23050Proteasome	Metabolism.Primary metabolism.Protein metabolism and modification.Proteolysis.cytoplasmic and nuclear protein degradation.Ubiquitin-mediated proteolysis.Proteasome								GO:0009553;embryo sac development;P|GO:0030163;protein catabolic process;P|GO:0009555;pollen development;P|GO:0000502;proteasome complex;C|GO:0010498;proteasomal protein catabolic process;P|GO:0016787;hydrolase activity;F|GO:0005737;cytoplasm;C|GO:0005524;ATP binding;F|GO:0005634;nucleus;C|GO:0000166;nucleotide binding;F|GO:0017111;nucleoside-triphosphatase activity;F	PO:0008019;leaf lamina base;S|PO:0000059;root initial cell;S|PO:0020100;hypocotyl;S|PO:0000005;cultured cell;S|PO:0000013;cauline leaf;S|PO:0020148;shoot apical meristem;S|PO:0009046;flower;S|PO:0020091;male gametophyte;S|PO:0020038;petiole;S|PO:0009029;stamen;S|PO:0009032;petal;S|PO:0009031;sepal;S|PO:0009030;carpel;S|PO:0000025;root tip;S|PO:0009108;inflorescence apical meristem;S|PO:0009005;ro…
17	VIT_14s0066g00220	AT4G20360	GO:0044267	cellular protein metabolic process	1977	36	20.95	0.00046	Elongation factor EF-Tu RABE1B	K02358	vv34626Plant-pathogen_interaction	Response to stimulus.Stress response.Biotic stress response.Plant-pathogen interaction	Metabolism.Primary metabolism.Protein metabolism and modification.Protein synthesis.Translation.Translational elongation							GO:0006412;translation;P|GO:0005622;intracellular;C|GO:0009507;chloroplast;C|GO:0009536;plastid;C|GO:0005525;GTP binding;F|GO:0003924;GTPase activity;F|GO:0000166;nucleotide binding;F|GO:0003746;translation elongation factor activity;F|GO:0006414;translational elongation;P	PO:0005052;callus;S|PO:0000230;inflorescence meristem;S|PO:0008019;leaf lamina base;S|PO:0020100;hypocotyl;S|PO:0000084;sperm cell;S|PO:0020030;cotyledon;S|PO:0000005;cultured cell;S|PO:0009052;pedicel;S|PO:0000013;cauline leaf;S|PO:0009009;embryo;S|PO:0000037;shoot apex;S|PO:0009046;flower;S|PO:0020091;male gametophyte;S|PO:0009006;shoot;S|PO:0009032;petal;S|PO:0020038;petiole;S|PO:0009029;stame…
17	VIT_15s0021g02480	AT4G16720	GO:0044267	cellular protein metabolic process	1977	36	20.95	0.00046	Ribosomal protein L15 e	K02877	vv23010Ribosome	Metabolism.Primary metabolism.Protein metabolism and modification.Protein synthesis.Ribosome								GO:0030529;ribonucleoprotein complex;C|GO:0005622;intracellular;C|GO:0006412;translation;P|GO:0005840;ribosome;C|GO:0003735;structural constituent of ribosome;F	PO:0000230;inflorescence meristem;S|PO:0008019;leaf lamina base;S|PO:0000084;sperm cell;S|PO:0020100;hypocotyl;S|PO:0020030;cotyledon;S|PO:0000005;cultured cell;S|PO:0009052;pedicel;S|PO:0000013;cauline leaf;S|PO:0009009;embryo;S|PO:0000037;shoot apex;S|PO:0009046;flower;S|PO:0020091;male gametophyte;S|PO:0009006;shoot;S|PO:0020038;petiole;S|PO:0009029;stamen;S|PO:0009032;petal;S|PO:0006345;polle…
17	VIT_16s0039g00610	AT5G35980	GO:0044267	cellular protein metabolic process	1977	36	20.95	0.00046	Serine/threonine-protein kinase ppk15			Signaling.Signaling pathway.Protein kinase								GO:0004672;protein kinase activity;F|GO:0004674;protein serine/threonine kinase activity;F|GO:0005829;cytosol;C|GO:0004713;protein tyrosine kinase activity;F|GO:0005524;ATP binding;F|GO:0016301;kinase activity;F|GO:0006468;protein amino acid phosphorylation;P|GO:0000166;nucleotide binding;F|GO:0016740;transferase activity;F	PO:0000230;inflorescence meristem;S|PO:0008019;leaf lamina base;S|PO:0020100;hypocotyl;S|PO:0000084;sperm cell;S|PO:0020030;cotyledon;S|PO:0000005;cultured cell;S|PO:0009052;pedicel;S|PO:0000013;cauline leaf;S|PO:0009009;embryo;S|PO:0000037;shoot apex;S|PO:0009046;flower;S|PO:0020091;male gametophyte;S|PO:0009006;shoot;S|PO:0020038;petiole;S|PO:0009029;stamen;S|PO:0009032;petal;S|PO:0006345;polle…
17	VIT_16s0050g00860		GO:0044267	cellular protein metabolic process	1977	36	20.95	0.00046	Ribosomal protein L31	K02909	vv23010Ribosome	Metabolism.Primary metabolism.Protein metabolism and modification.Protein synthesis.Ribosome								GO:0030529;ribonucleoprotein complex;C|GO:0003723;RNA binding;F|GO:0019843;rRNA binding;F|GO:0006412;translation;P|GO:0005622;intracellular;C|GO:0005840;ribosome;C|GO:0009507;chloroplast;C|GO:0003735;structural constituent of ribosome;F|GO:0009536;plastid;C|GO:0009570;chloroplast stroma;C|GO:0009941;chloroplast envelope;C	PO:0000230;inflorescence meristem;S|PO:0008019;leaf lamina base;S|PO:0020100;hypocotyl;S|PO:0000084;sperm cell;S|PO:0020030;cotyledon;S|PO:0009052;pedicel;S|PO:0000013;cauline leaf;S|PO:0009009;embryo;S|PO:0000037;shoot apex;S|PO:0009046;flower;S|PO:0020091;male gametophyte;S|PO:0009006;shoot;S|PO:0020038;petiole;S|PO:0009029;stamen;S|PO:0009032;petal;S|PO:0020137;leaf apex;S|PO:0009010;seed;S|PO…
17	VIT_16s0100g00370	AT1G14610	GO:0044267	cellular protein metabolic process	1977	36	20.95	0.00046	Valyl-tRNA synthetase	E6_1_1_9	vv10290Valine_leucine_and_isoleucine_biosynthesis vv20970Aminoacyl-tRNA_biosynthesis	Metabolism.Primary metabolism.Amino acid metabolism.Valine, leucine, and isoleucine metabolism.Valine, leucine, and isoleucine biosynthesis	Metabolism.Primary metabolism.Nucleobase, nucleoside, nucleotide, nucleic acid metabolism.Nucleic acid metabolism.RNA metabolism.tRNA metabolism.tRNA processing	Metabolism.Primary metabolism.Protein metabolism and modification.Protein synthesis.Translation.Amino acid activation						GO:0006438;valyl-tRNA aminoacylation;P|GO:0003677;DNA binding;F|GO:0004812;aminoacyl-tRNA ligase activity;F|GO:0016874;ligase activity;F|GO:0015074;DNA integration;P|GO:0006412;translation;P|GO:0005737;cytoplasm;C|GO:0005524;ATP binding;F|GO:0009507;chloroplast;C|GO:0006418;tRNA aminoacylation for protein translation;P|GO:0004832;valine-tRNA ligase activity;F|GO:0000166;nucleotide binding;F|GO:00…	PO:0000230;inflorescence meristem;S|PO:0008019;leaf lamina base;S|PO:0020100;hypocotyl;S|PO:0020030;cotyledon;S|PO:0009052;pedicel;S|PO:0000013;cauline leaf;S|PO:0009009;embryo;S|PO:0009046;flower;S|PO:0000037;shoot apex;S|PO:0020091;male gametophyte;S|PO:0009006;shoot;S|PO:0020038;petiole;S|PO:0009029;stamen;S|PO:0009032;petal;S|PO:0006345;pollen tube;S|PO:0020137;leaf apex;S|PO:0009010;seed;S|P…
17	VIT_17s0000g09980	AT3G48430	GO:0044267	cellular protein metabolic process	1977	36	20.95	0.00046	REF6 (relative of early flowering 6)	REF6	vv30009Flower_development vv60038Jumonji	Development.Reproductive development.Flower development	Regulation overview.Regulation of gene expression.Regulation of transcription.Transcription factor.Jumonji family transcription factor							GO:0003676;nucleic acid binding;F|GO:0008270;zinc ion binding;F|GO:0048366;leaf development;P|GO:0005622;intracellular;C|GO:0005634;nucleus;C|GO:0009741;response to brassinosteroid stimulus;P|GO:0005515;protein binding;F|GO:0035067;negative regulation of histone acetylation;P|GO:0010228;vegetative to reproductive phase transition;P|GO:0033169;histone H3-K9 demethylation;P|GO:0009826;unidimensiona…	PO:0003011;root vascular system;S|PO:0000026;primary root tip;S|PO:0000005;cultured cell;S|PO:0000293;guard cell;S|PO:0020148;shoot apical meristem;S|PO:0000027;lateral root tip;S|PO:0020030;cotyledon;S|PO:0009025;leaf;S
17	VIT_18s0001g06310	AT1G78290	GO:0044267	cellular protein metabolic process	1977	36	20.95	0.00046	SnRK2-8	SNRK2C	vv30001ABA_signaling	Signaling.Hormone Signaling.ABA Signaling.ABA-mediated Signaling pathway	Signaling.Signaling pathway.Protein kinase							GO:0004672;protein kinase activity;F|GO:0004674;protein serine/threonine kinase activity;F|GO:0006970;response to osmotic stress;P|GO:0004713;protein tyrosine kinase activity;F|GO:0005524;ATP binding;F|GO:0016301;kinase activity;F|GO:0006468;protein amino acid phosphorylation;P|GO:0000166;nucleotide binding;F|GO:0016740;transferase activity;F	PO:0000230;inflorescence meristem;S|PO:0008019;leaf lamina base;S|PO:0000003;whole plant;S|PO:0020100;hypocotyl;S|PO:0020030;cotyledon;S|PO:0003011;root vascular system;S|PO:0000005;cultured cell;S|PO:0009052;pedicel;S|PO:0000013;cauline leaf;S|PO:0009009;embryo;S|PO:0009046;flower;S|PO:0000037;shoot apex;S|PO:0020091;male gametophyte;S|PO:0009006;shoot;S|PO:0020038;petiole;S|PO:0009029;stamen;S|…
17	VIT_18s0001g14530	AT5G64920	GO:0044267	cellular protein metabolic process	1977	36	20.95	0.00046	Ubiquitin-protein ligase CIP8 (COP1-interacting protein 8)	CIP8	vv24120Ubiquitin_mediated_proteolysis	Metabolism.Primary metabolism.Protein metabolism and modification.Proteolysis.cytoplasmic and nuclear protein degradation.Ubiquitin-mediated proteolysis								GO:0005515;protein binding;F|GO:0016874;ligase activity;F|GO:0019941;modification-dependent protein catabolic process;P|GO:0016567;protein ubiquitination;P|GO:0008270;zinc ion binding;F|GO:0046872;metal ion binding;F|GO:0005737;cytoplasm;C	PO:0000230;inflorescence meristem;S|PO:0008019;leaf lamina base;S|PO:0000084;sperm cell;S|PO:0020100;hypocotyl;S|PO:0020030;cotyledon;S|PO:0009052;pedicel;S|PO:0000013;cauline leaf;S|PO:0009009;embryo;S|PO:0009046;flower;S|PO:0000037;shoot apex;S|PO:0020091;male gametophyte;S|PO:0009006;shoot;S|PO:0020038;petiole;S|PO:0009029;stamen;S|PO:0009032;petal;S|PO:0006345;pollen tube;S|PO:0009031;sepal;S…
153	VIT_02s0025g02760	AT1G32850	GO:0006508	proteolysis	852	15	9.03	0.0352	Ubiquitin thiolesterase 4	E3_1_2_15	vv24120Ubiquitin_mediated_proteolysis	Metabolism.Primary metabolism.Protein metabolism and modification.Proteolysis.cytoplasmic and nuclear protein degradation.Ubiquitin-mediated proteolysis								GO:0006511;ubiquitin-dependent protein catabolic process;P|GO:0004221;ubiquitin thiolesterase activity;F|GO:0019941;modification-dependent protein catabolic process;P|GO:0008233;peptidase activity;F|GO:0008234;cysteine-type peptidase activity;F|GO:0016787;hydrolase activity;F	PO:0000230;inflorescence meristem;S|PO:0008019;leaf lamina base;S|PO:0020100;hypocotyl;S|PO:0000084;sperm cell;S|PO:0020030;cotyledon;S|PO:0009052;pedicel;S|PO:0000013;cauline leaf;S|PO:0009009;embryo;S|PO:0000037;shoot apex;S|PO:0009046;flower;S|PO:0009006;shoot;S|PO:0020091;male gametophyte;S|PO:0005679;epidermis;S|PO:0009032;petal;S|PO:0020038;petiole;S|PO:0009029;stamen;S|PO:0006345;pollen tu…
153	VIT_03s0038g02340	AT4G38600	GO:0006508	proteolysis	852	15	9.03	0.0352	HECT ubiquitin-protein ligase 3 (KAKTUS protein)	K10590	vv24120Ubiquitin_mediated_proteolysis	Metabolism.Primary metabolism.Protein metabolism and modification.Proteolysis.cytoplasmic and nuclear protein degradation.Ubiquitin-mediated proteolysis								GO:0005886;plasma membrane;C|GO:0006464;protein modification process;P|GO:0004842;ubiquitin-protein ligase activity;F|GO:0016874;ligase activity;F|GO:0019941;modification-dependent protein catabolic process;P|GO:0005622;intracellular;C|GO:0010091;trichome branching;P|GO:0016881;acid-amino acid ligase activity;F|GO:0042023;DNA endoreduplication;P|GO:0005488;binding;F	PO:0000230;inflorescence meristem;S|PO:0008019;leaf lamina base;S|PO:0020100;hypocotyl;S|PO:0000084;sperm cell;S|PO:0020030;cotyledon;S|PO:0009052;pedicel;S|PO:0000013;cauline leaf;S|PO:0009009;embryo;S|PO:0000037;shoot apex;S|PO:0009046;flower;S|PO:0020091;male gametophyte;S|PO:0009006;shoot;S|PO:0020038;petiole;S|PO:0009029;stamen;S|PO:0009032;petal;S|PO:0006345;pollen tube;S|PO:0000293;guard c…
153	VIT_04s0023g03020	AT4G36195	GO:0006508	proteolysis	852	15	9.03	0.0352	Serine carboxypeptidase S28			Metabolism.Primary metabolism.Protein metabolism and modification.Proteolysis.Peptidase-mediated proteolysis								GO:0005886;plasma membrane;C|GO:0008236;serine-type peptidase activity;F|GO:0005773;vacuole;C|GO:0006508;proteolysis;P|GO:0009505;plant-type cell wall;C|GO:0016787;hydrolase activity;F|GO:0004180;carboxypeptidase activity;F	PO:0000005;cultured cell;S|PO:0009047;stem;S|PO:0006345;pollen tube;S|PO:0000293;guard cell;S|PO:0009046;flower;S|PO:0020091;male gametophyte;S|PO:0001017;M germinated pollen stage;G|PO:0007616;4 anthesis;G|PO:0001016;L mature pollen stage;G
153	VIT_05s0020g01320	AT4G02570	GO:0006508	proteolysis	852	15	9.03	0.0352	Cullin 1C	K03347	vv24120Ubiquitin_mediated_proteolysis vv30003Auxin_signaling	Metabolism.Primary metabolism.Protein metabolism and modification.Proteolysis.cytoplasmic and nuclear protein degradation.Ubiquitin-mediated proteolysis	Signaling.Hormone Signaling.Auxin Signaling.Auxin-mediated Signaling pathway							GO:0031461;cullin-ring ubiquitin ligase complex;C|GO:0006511;ubiquitin-dependent protein catabolic process;P|GO:0031625;ubiquitin protein ligase binding;F	PO:0000230;inflorescence meristem;S|PO:0008019;leaf lamina base;S|PO:0020100;hypocotyl;S|PO:0000084;sperm cell;S|PO:0020030;cotyledon;S|PO:0009052;pedicel;S|PO:0000013;cauline leaf;S|PO:0009009;embryo;S|PO:0009046;flower;S|PO:0000037;shoot apex;S|PO:0009006;shoot;S|PO:0020091;male gametophyte;S|PO:0009032;petal;S|PO:0009029;stamen;S|PO:0020038;petiole;S|PO:0006345;pollen tube;S|PO:0009010;seed;S|…
153	VIT_05s0077g02310	AT4G15900	GO:0006508	proteolysis	852	15	9.03	0.0352	PP1/PP2A phosphatases pleiotropic regulator PRL1	K12862	vv23040Spliceosome vv50109Incompletely_characterized_transport_systems	Metabolism.Primary metabolism.Nucleobase, nucleoside, nucleotide, nucleic acid metabolism.Nucleic acid metabolism.RNA metabolism.RNA processing.mRNA processing.mRNA splicing	Transport overview.Incompletely characterized transport systems.Recognized transporters of unknown biochemical mechanism.Nuclear pore complex	Signaling.Signaling pathway						GO:0009749;response to glucose stimulus;P|GO:0009870;defense response signaling pathway, resistance gene-dependent;P|GO:0010204;defense response signaling pathway, resistance gene-independent;P|GO:0010154;fruit development;P|GO:0017163;basal transcription repressor activity;F|GO:0050832;defense response to fungus;P|GO:0005515;protein binding;F|GO:0010182;sugar mediated signaling;P|GO:0006508;prot…	PO:0000230;inflorescence meristem;S|PO:0008019;leaf lamina base;S|PO:0020100;hypocotyl;S|PO:0000084;sperm cell;S|PO:0020030;cotyledon;S|PO:0009052;pedicel;S|PO:0000013;cauline leaf;S|PO:0009009;embryo;S|PO:0000037;shoot apex;S|PO:0009046;flower;S|PO:0020091;male gametophyte;S|PO:0009006;shoot;S|PO:0020038;petiole;S|PO:0009029;stamen;S|PO:0009032;petal;S|PO:0006345;pollen tube;S|PO:0000293;guard c…
153	VIT_06s0004g05030	AT1G07510	GO:0006508	proteolysis	852	15	9.03	0.0352	FtsH protease that is localized to the mitochondrion	K03798	vv50133Primary_active_transporter_cat_A9_to_A18	Transport overview.Primary Active Transporters.P-P-bond hydrolysis-driven transporters.Endoplasmic Reticular Retrotranslocon	Cellular process.Cellular component organization and biogenesis.Organelle organization and biogenesis.Mitochondrion organization and biogenesis	Metabolism.Primary metabolism.Protein metabolism and modification.Proteolysis.Peptidase-mediated proteolysis.Metallopeptidase-mediated proteolysis						GO:0016021;integral to membrane;C|GO:0030163;protein catabolic process;P|GO:0016020;membrane;C|GO:0046872;metal ion binding;F|GO:0016787;hydrolase activity;F|GO:0008237;metallopeptidase activity;F|GO:0006508;proteolysis;P|GO:0005739;mitochondrion;C|GO:0009535;chloroplast thylakoid membrane;C|GO:0004222;metalloendopeptidase activity;F|GO:0008270;zinc ion binding;F|GO:0005524;ATP binding;F|GO:00057…	PO:0005052;callus;S|PO:0000230;inflorescence meristem;S|PO:0008019;leaf lamina base;S|PO:0000003;whole plant;S|PO:0020100;hypocotyl;S|PO:0000084;sperm cell;S|PO:0020030;cotyledon;S|PO:0009052;pedicel;S|PO:0000013;cauline leaf;S|PO:0009009;embryo;S|PO:0000037;shoot apex;S|PO:0009046;flower;S|PO:0009001;fruit;S|PO:0020091;male gametophyte;S|PO:0009006;shoot;S|PO:0005679;epidermis;S|PO:0020038;petio…
153	VIT_10s0003g03710	AT5G46210	GO:0006508	proteolysis	852	15	9.03	0.0352	Cullin-4	K10609	vv23420Nucleotide_excision_repair vv24120Ubiquitin_mediated_proteolysis	Metabolism.Primary metabolism.Nucleobase, nucleoside, nucleotide, nucleic acid metabolism.Nucleic acid metabolism.DNA metabolism.DNA recombination and repair.repair.Nucleotide excision repair	Metabolism.Primary metabolism.Protein metabolism and modification.Proteolysis.cytoplasmic and nuclear protein degradation.Ubiquitin-mediated proteolysis	Signaling.Hormone Signaling.Auxin Signaling.Auxin-mediated Signaling pathway						GO:0031461;cullin-ring ubiquitin ligase complex;C|GO:0006511;ubiquitin-dependent protein catabolic process;P|GO:0031625;ubiquitin protein ligase binding;F	PO:0008019;leaf lamina base;S|PO:0020100;hypocotyl;S|PO:0009062;gynoecium;S|PO:0000013;cauline leaf;S|PO:0009046;flower;S|PO:0020127;primary root;S|PO:0020091;male gametophyte;S|PO:0009001;fruit;S|PO:0009049;inflorescence;S|PO:0009032;petal;S|PO:0020038;petiole;S|PO:0009029;stamen;S|PO:0009031;sepal;S|PO:0009030;carpel;S|PO:0000025;root tip;S|PO:0000026;primary root tip;S|PO:0009005;root;S|PO:000…
153	VIT_10s0116g01210	AT1G11910	GO:0006508	proteolysis	852	15	9.03	0.0352	Aspartyl protease	E3_4_23_40		Metabolism.Primary metabolism.Protein metabolism and modification.Proteolysis.Peptidase-mediated proteolysis								GO:0004190;aspartic-type endopeptidase activity;F|GO:0006629;lipid metabolic process;P|GO:0006508;proteolysis;P|GO:0008233;peptidase activity;F|GO:0016787;hydrolase activity;F	PO:0000230;inflorescence meristem;S|PO:0008019;leaf lamina base;S|PO:0020100;hypocotyl;S|PO:0000084;sperm cell;S|PO:0020030;cotyledon;S|PO:0009052;pedicel;S|PO:0000013;cauline leaf;S|PO:0009009;embryo;S|PO:0000037;shoot apex;S|PO:0009046;flower;S|PO:0020091;male gametophyte;S|PO:0009006;shoot;S|PO:0020038;petiole;S|PO:0009029;stamen;S|PO:0009032;petal;S|PO:0006345;pollen tube;S|PO:0000293;guard c…
153	VIT_12s0059g01100	AT4G15420	GO:0006508	proteolysis	852	15	9.03	0.0352	PRLI-interacting factor K	PRLIINTK	vv60017C2H2	Regulation overview.Regulation of gene expression.Regulation of transcription.Transcription factor.C2H2 family transcription factor								GO:0006511;ubiquitin-dependent protein catabolic process;P|GO:0006508;proteolysis;P|GO:0008233;peptidase activity;F|GO:0008270;zinc ion binding;F|GO:0005622;intracellular;C	PO:0000230;inflorescence meristem;S|PO:0008019;leaf lamina base;S|PO:0020100;hypocotyl;S|PO:0020030;cotyledon;S|PO:0009052;pedicel;S|PO:0000013;cauline leaf;S|PO:0009009;embryo;S|PO:0009046;flower;S|PO:0000037;shoot apex;S|PO:0020091;male gametophyte;S|PO:0009006;shoot;S|PO:0020038;petiole;S|PO:0009029;stamen;S|PO:0009032;petal;S|PO:0006345;pollen tube;S|PO:0020137;leaf apex;S|PO:0009010;seed;S|P…
153	VIT_13s0084g00140	AT5G07040	GO:0006508	proteolysis	852	15	9.03	0.0352	Zinc finger (C3HC4-type ring finger)	ZFC3HC4_50	vv60078Other_zf-C3HC4	Regulation overview.Regulation of gene expression.Regulation of transcription.Transcription factor.Zinc finger C3HC4 family transcription factor								GO:0016021;integral to membrane;C|GO:0005515;protein binding;F|GO:0016020;membrane;C|GO:0019941;modification-dependent protein catabolic process;P|GO:0008270;zinc ion binding;F|GO:0046872;metal ion binding;F	PO:0008019;leaf lamina base;S|PO:0020100;hypocotyl;S|PO:0020030;cotyledon;S|PO:0009052;pedicel;S|PO:0000013;cauline leaf;S|PO:0009046;flower;S|PO:0000037;shoot apex;S|PO:0009009;embryo;S|PO:0020091;male gametophyte;S|PO:0009006;shoot;S|PO:0020038;petiole;S|PO:0009029;stamen;S|PO:0009032;petal;S|PO:0009010;seed;S|PO:0020137;leaf apex;S|PO:0009031;sepal;S|PO:0009030;carpel;S|PO:0009047;stem;S|PO:00…
153	VIT_14s0006g01570	AT3G03380	GO:0006508	proteolysis	852	15	9.03	0.0352	DegP protease	E3_4_21_107		Metabolism.Primary metabolism.Protein metabolism and modification.Proteolysis.Peptidase-mediated proteolysis								GO:0008236;serine-type peptidase activity;F|GO:0004252;serine-type endopeptidase activity;F|GO:0016787;hydrolase activity;F|GO:0005737;cytoplasm;C|GO:0003824;catalytic activity;F|GO:0005515;protein binding;F|GO:0006508;proteolysis;P|GO:0008233;peptidase activity;F	PO:0000230;inflorescence meristem;S|PO:0008019;leaf lamina base;S|PO:0020100;hypocotyl;S|PO:0000084;sperm cell;S|PO:0020030;cotyledon;S|PO:0009052;pedicel;S|PO:0000013;cauline leaf;S|PO:0009009;embryo;S|PO:0000037;shoot apex;S|PO:0009046;flower;S|PO:0020091;male gametophyte;S|PO:0009006;shoot;S|PO:0020038;petiole;S|PO:0009029;stamen;S|PO:0009032;petal;S|PO:0020137;leaf apex;S|PO:0009010;seed;S|PO…
153	VIT_14s0030g01240	AT3G62980	GO:0006508	proteolysis	852	15	9.03	0.0352	Transport inhibitor response 1 protein	TIR1	vv30003Auxin_signaling	Signaling.Hormone Signaling.Auxin Signaling.Auxin-mediated Signaling pathway								GO:0004842;ubiquitin-protein ligase activity;F|GO:0016036;cellular response to phosphate starvation;P|GO:0009734;auxin mediated signaling pathway;P|GO:0002237;response to molecule of bacterial origin;P|GO:0010311;lateral root formation;P|GO:0005515;protein binding;F|GO:0019941;modification-dependent protein catabolic process;P|GO:0010152;pollen maturation;P|GO:0019005;SCF ubiquitin ligase complex…	PO:0000230;inflorescence meristem;S|PO:0009067;filament;S|PO:0008019;leaf lamina base;S|PO:0020100;hypocotyl;S|PO:0020030;cotyledon;S|PO:0000005;cultured cell;S|PO:0009062;gynoecium;S|PO:0009052;pedicel;S|PO:0000013;cauline leaf;S|PO:0009009;embryo;S|PO:0000037;shoot apex;S|PO:0009046;flower;S|PO:0020091;male gametophyte;S|PO:0009006;shoot;S|PO:0020038;petiole;S|PO:0009029;stamen;S|PO:0009032;pet…
153	VIT_14s0060g02260	AT3G05530	GO:0006508	proteolysis	852	15	9.03	0.0352	Proteasome 26S AAA-ATPase subunit (RPT5a)	K03065	vv23050Proteasome	Metabolism.Primary metabolism.Protein metabolism and modification.Proteolysis.cytoplasmic and nuclear protein degradation.Ubiquitin-mediated proteolysis.Proteasome								GO:0009553;embryo sac development;P|GO:0030163;protein catabolic process;P|GO:0009555;pollen development;P|GO:0000502;proteasome complex;C|GO:0010498;proteasomal protein catabolic process;P|GO:0016787;hydrolase activity;F|GO:0005737;cytoplasm;C|GO:0005524;ATP binding;F|GO:0005634;nucleus;C|GO:0000166;nucleotide binding;F|GO:0017111;nucleoside-triphosphatase activity;F	PO:0008019;leaf lamina base;S|PO:0000059;root initial cell;S|PO:0020100;hypocotyl;S|PO:0000005;cultured cell;S|PO:0000013;cauline leaf;S|PO:0020148;shoot apical meristem;S|PO:0009046;flower;S|PO:0020091;male gametophyte;S|PO:0020038;petiole;S|PO:0009029;stamen;S|PO:0009032;petal;S|PO:0009031;sepal;S|PO:0009030;carpel;S|PO:0000025;root tip;S|PO:0009108;inflorescence apical meristem;S|PO:0009005;ro…
153	VIT_15s0046g00360	AT1G01300	GO:0006508	proteolysis	852	15	9.03	0.0352	Aspartyl protease	E3_4_23_x		Metabolism.Primary metabolism.Protein metabolism and modification.Proteolysis.Peptidase-mediated proteolysis								GO:0004190;aspartic-type endopeptidase activity;F|GO:0006508;proteolysis;P|GO:0009505;plant-type cell wall;C|GO:0016020;membrane;C|GO:0008233;peptidase activity;F|GO:0016787;hydrolase activity;F	PO:0000230;inflorescence meristem;S|PO:0008019;leaf lamina base;S|PO:0000084;sperm cell;S|PO:0020100;hypocotyl;S|PO:0020030;cotyledon;S|PO:0009052;pedicel;S|PO:0000013;cauline leaf;S|PO:0009009;embryo;S|PO:0009046;flower;S|PO:0000037;shoot apex;S|PO:0020091;male gametophyte;S|PO:0009006;shoot;S|PO:0020038;petiole;S|PO:0009029;stamen;S|PO:0009032;petal;S|PO:0009031;sepal;S|PO:0009010;seed;S|PO:002…
153	VIT_18s0001g14530	AT5G64920	GO:0006508	proteolysis	852	15	9.03	0.0352	Ubiquitin-protein ligase CIP8 (COP1-interacting protein 8)	CIP8	vv24120Ubiquitin_mediated_proteolysis	Metabolism.Primary metabolism.Protein metabolism and modification.Proteolysis.cytoplasmic and nuclear protein degradation.Ubiquitin-mediated proteolysis								GO:0005515;protein binding;F|GO:0016874;ligase activity;F|GO:0019941;modification-dependent protein catabolic process;P|GO:0016567;protein ubiquitination;P|GO:0008270;zinc ion binding;F|GO:0046872;metal ion binding;F|GO:0005737;cytoplasm;C	PO:0000230;inflorescence meristem;S|PO:0008019;leaf lamina base;S|PO:0000084;sperm cell;S|PO:0020100;hypocotyl;S|PO:0020030;cotyledon;S|PO:0009052;pedicel;S|PO:0000013;cauline leaf;S|PO:0009009;embryo;S|PO:0009046;flower;S|PO:0000037;shoot apex;S|PO:0020091;male gametophyte;S|PO:0009006;shoot;S|PO:0020038;petiole;S|PO:0009029;stamen;S|PO:0009032;petal;S|PO:0006345;pollen tube;S|PO:0009031;sepal;S…
19	VIT_01s0010g02910	AT1G67510	GO:0019538	protein metabolic process	2612	44	27.68	0.00047	ATP binding protein			Unknown								GO:0004672;protein kinase activity;F|GO:0004674;protein serine/threonine kinase activity;F|GO:0004713;protein tyrosine kinase activity;F|GO:0005524;ATP binding;F|GO:0004872;receptor activity;F|GO:0016491;oxidoreductase activity;F|GO:0016301;kinase activity;F|GO:0006468;protein amino acid phosphorylation;P|GO:0005515;protein binding;F|GO:0055114;oxidation reduction;P	PO:0000230;inflorescence meristem;S|PO:0008019;leaf lamina base;S|PO:0020100;hypocotyl;S|PO:0020030;cotyledon;S|PO:0009052;pedicel;S|PO:0000013;cauline leaf;S|PO:0009046;flower;S|PO:0000037;shoot apex;S|PO:0009009;embryo;S|PO:0020091;male gametophyte;S|PO:0009006;shoot;S|PO:0020038;petiole;S|PO:0009029;stamen;S|PO:0009032;petal;S|PO:0009010;seed;S|PO:0020137;leaf apex;S|PO:0009031;sepal;S|PO:0009…
19	VIT_01s0011g00680	AT3G02080	GO:0019538	protein metabolic process	2612	44	27.68	0.00047	Ribosomal protein S19 (RPS19A) 40S	K02966	vv23010Ribosome	Metabolism.Primary metabolism.Protein metabolism and modification.Protein synthesis.Ribosome								GO:0005622;intracellular;C|GO:0006412;translation;P|GO:0005840;ribosome;C|GO:0003735;structural constituent of ribosome;F	PO:0000230;inflorescence meristem;S|PO:0008019;leaf lamina base;S|PO:0000084;sperm cell;S|PO:0020100;hypocotyl;S|PO:0020030;cotyledon;S|PO:0009052;pedicel;S|PO:0000013;cauline leaf;S|PO:0009009;embryo;S|PO:0009046;flower;S|PO:0000037;shoot apex;S|PO:0020091;male gametophyte;S|PO:0009006;shoot;S|PO:0009001;fruit;S|PO:0020038;petiole;S|PO:0009029;stamen;S|PO:0009032;petal;S|PO:0000293;guard cell;S|…
19	VIT_01s0011g01490	AT2G35050	GO:0019538	protein metabolic process	2612	44	27.68	0.00047	Protein kinase			Signaling.Signaling pathway.Protein kinase								GO:0004672;protein kinase activity;F|GO:0004674;protein serine/threonine kinase activity;F|GO:0004715;non-membrane spanning protein tyrosine kinase activity;F|GO:0005829;cytosol;C|GO:0004713;protein tyrosine kinase activity;F|GO:0005524;ATP binding;F|GO:0016301;kinase activity;F|GO:0006468;protein amino acid phosphorylation;P|GO:0000166;nucleotide binding;F|GO:0016740;transferase activity;F	PO:0000230;inflorescence meristem;S|PO:0008019;leaf lamina base;S|PO:0020100;hypocotyl;S|PO:0020030;cotyledon;S|PO:0000005;cultured cell;S|PO:0009052;pedicel;S|PO:0000013;cauline leaf;S|PO:0009009;embryo;S|PO:0000037;shoot apex;S|PO:0009046;flower;S|PO:0009006;shoot;S|PO:0020091;male gametophyte;S|PO:0020038;petiole;S|PO:0009029;stamen;S|PO:0009032;petal;S|PO:0006345;pollen tube;S|PO:0000293;guar…
19	VIT_02s0025g00690	AT4G23650	GO:0019538	protein metabolic process	2612	44	27.68	0.00047	Calcium-dependent protein kinase 6 CDPK6	CDPK6	vv34626Plant-pathogen_interaction	Response to stimulus.Stress response.Biotic stress response.Plant-pathogen interaction	Signaling.Signaling pathway.Calcium sensors and Signaling	Signaling.Signaling pathway.Protein kinase						GO:0004672;protein kinase activity;F|GO:0004674;protein serine/threonine kinase activity;F|GO:0005509;calcium ion binding;F|GO:0004713;protein tyrosine kinase activity;F|GO:0005524;ATP binding;F|GO:0016301;kinase activity;F|GO:0006468;protein amino acid phosphorylation;P|GO:0004683;calmodulin-dependent protein kinase activity;F|GO:0000166;nucleotide binding;F|GO:0016773;phosphotransferase activit…	PO:0005052;callus;S|PO:0000230;inflorescence meristem;S|PO:0008019;leaf lamina base;S|PO:0000084;sperm cell;S|PO:0020100;hypocotyl;S|PO:0020030;cotyledon;S|PO:0004006;mesophyll cell;S|PO:0000005;cultured cell;S|PO:0009052;pedicel;S|PO:0000013;cauline leaf;S|PO:0000037;shoot apex;S|PO:0009009;embryo;S|PO:0009046;flower;S|PO:0020091;male gametophyte;S|PO:0009006;shoot;S|PO:0009032;petal;S|PO:000902…
19	VIT_02s0025g02760	AT1G32850	GO:0019538	protein metabolic process	2612	44	27.68	0.00047	Ubiquitin thiolesterase 4	E3_1_2_15	vv24120Ubiquitin_mediated_proteolysis	Metabolism.Primary metabolism.Protein metabolism and modification.Proteolysis.cytoplasmic and nuclear protein degradation.Ubiquitin-mediated proteolysis								GO:0006511;ubiquitin-dependent protein catabolic process;P|GO:0004221;ubiquitin thiolesterase activity;F|GO:0019941;modification-dependent protein catabolic process;P|GO:0008233;peptidase activity;F|GO:0008234;cysteine-type peptidase activity;F|GO:0016787;hydrolase activity;F	PO:0000230;inflorescence meristem;S|PO:0008019;leaf lamina base;S|PO:0020100;hypocotyl;S|PO:0000084;sperm cell;S|PO:0020030;cotyledon;S|PO:0009052;pedicel;S|PO:0000013;cauline leaf;S|PO:0009009;embryo;S|PO:0000037;shoot apex;S|PO:0009046;flower;S|PO:0009006;shoot;S|PO:0020091;male gametophyte;S|PO:0005679;epidermis;S|PO:0009032;petal;S|PO:0020038;petiole;S|PO:0009029;stamen;S|PO:0006345;pollen tu…
19	VIT_03s0038g02340	AT4G38600	GO:0019538	protein metabolic process	2612	44	27.68	0.00047	HECT ubiquitin-protein ligase 3 (KAKTUS protein)	K10590	vv24120Ubiquitin_mediated_proteolysis	Metabolism.Primary metabolism.Protein metabolism and modification.Proteolysis.cytoplasmic and nuclear protein degradation.Ubiquitin-mediated proteolysis								GO:0005886;plasma membrane;C|GO:0006464;protein modification process;P|GO:0004842;ubiquitin-protein ligase activity;F|GO:0016874;ligase activity;F|GO:0019941;modification-dependent protein catabolic process;P|GO:0005622;intracellular;C|GO:0010091;trichome branching;P|GO:0016881;acid-amino acid ligase activity;F|GO:0042023;DNA endoreduplication;P|GO:0005488;binding;F	PO:0000230;inflorescence meristem;S|PO:0008019;leaf lamina base;S|PO:0020100;hypocotyl;S|PO:0000084;sperm cell;S|PO:0020030;cotyledon;S|PO:0009052;pedicel;S|PO:0000013;cauline leaf;S|PO:0009009;embryo;S|PO:0000037;shoot apex;S|PO:0009046;flower;S|PO:0020091;male gametophyte;S|PO:0009006;shoot;S|PO:0020038;petiole;S|PO:0009029;stamen;S|PO:0009032;petal;S|PO:0006345;pollen tube;S|PO:0000293;guard c…
19	VIT_03s0063g02260	AT1G49340	GO:0019538	protein metabolic process	2612	44	27.68	0.00047	Phosphatidylinositol 4-kinase	K00888	vv10562Inositol_phosphate_metabolism vv34070Phosphatidylinositol_signaling_system	Metabolism.Primary metabolism.Carbohydrate metabolism.Monosaccharide metabolism.Inositol phosphate metabolism	Signaling.Signaling pathway.Phosphatidylinositol Signaling	Signaling.Signaling pathway.Protein kinase						GO:0005886;plasma membrane;C|GO:0004430;1-phosphatidylinositol 4-kinase activity;F|GO:0004428;inositol or phosphatidylinositol kinase activity;F|GO:0016301;kinase activity;F|GO:0006468;protein amino acid phosphorylation;P|GO:0048015;phosphoinositide-mediated signaling;P|GO:0016773;phosphotransferase activity, alcohol group as acceptor;F|GO:0005488;binding;F|GO:0046854;phosphoinositide phosphoryla…	PO:0006345;pollen tube;S|PO:0009046;flower;S|PO:0020091;male gametophyte;S|PO:0009006;shoot;S|PO:0001017;M germinated pollen stage;G|PO:0001016;L mature pollen stage;G
19	VIT_04s0008g06540	AT1G13950	GO:0019538	protein metabolic process	2612	44	27.68	0.00047	Translation initiation factor eIF-5A	K03263		Metabolism.Primary metabolism.Protein metabolism and modification.Protein synthesis.Translation.Translational initiation								GO:0006452;translational frameshifting;P|GO:0003723;RNA binding;F|GO:0003743;translation initiation factor activity;F|GO:0045901;positive regulation of translational elongation;P|GO:0043022;ribosome binding;F|GO:0008612;peptidyl-lysine modification to hypusine;P|GO:0003746;translation elongation factor activity;F|GO:0045905;positive regulation of translational termination;P	PO:0000230;inflorescence meristem;S|PO:0008019;leaf lamina base;S|PO:0000084;sperm cell;S|PO:0020100;hypocotyl;S|PO:0020030;cotyledon;S|PO:0000282;trichome;S|PO:0000005;cultured cell;S|PO:0009052;pedicel;S|PO:0000013;cauline leaf;S|PO:0009009;embryo;S|PO:0000037;shoot apex;S|PO:0009046;flower;S|PO:0009006;shoot;S|PO:0020091;male gametophyte;S|PO:0020038;petiole;S|PO:0009029;stamen;S|PO:0009032;pe…
19	VIT_04s0023g00930	AT3G59540	GO:0019538	protein metabolic process	2612	44	27.68	0.00047	Ribosomal protein L38 (RPL38B) 60S	K02923	vv23010Ribosome	Metabolism.Primary metabolism.Protein metabolism and modification.Protein synthesis.Ribosome								GO:0022625;cytosolic large ribosomal subunit;C|GO:0030529;ribonucleoprotein complex;C|GO:0022626;cytosolic ribosome;C|GO:0005622;intracellular;C|GO:0006412;translation;P|GO:0005840;ribosome;C|GO:0003735;structural constituent of ribosome;F	PO:0000230;inflorescence meristem;S|PO:0008019;leaf lamina base;S|PO:0020100;hypocotyl;S|PO:0020030;cotyledon;S|PO:0009052;pedicel;S|PO:0000013;cauline leaf;S|PO:0009009;embryo;S|PO:0009046;flower;S|PO:0000037;shoot apex;S|PO:0020091;male gametophyte;S|PO:0009006;shoot;S|PO:0020038;petiole;S|PO:0009029;stamen;S|PO:0009032;petal;S|PO:0009031;sepal;S|PO:0009010;seed;S|PO:0020137;leaf apex;S|PO:0009…
19	VIT_04s0023g02950	AT3G51120	GO:0019538	protein metabolic process	2612	44	27.68	0.00047	Zinc finger (CCCH-type) family protein	CCCHFAM_21	vv60018C3H	Regulation overview.Regulation of gene expression.Regulation of transcription.Transcription factor.C3H family transcription factor								GO:0003676;nucleic acid binding;F|GO:0003677;DNA binding;F|GO:0008270;zinc ion binding;F|GO:0046872;metal ion binding;F|GO:0005634;nucleus;C|GO:0006352;transcription initiation;P|GO:0004872;receptor activity;F|GO:0005515;protein binding;F|GO:0016570;histone modification;P	PO:0000230;inflorescence meristem;S|PO:0008019;leaf lamina base;S|PO:0020100;hypocotyl;S|PO:0020030;cotyledon;S|PO:0009052;pedicel;S|PO:0000013;cauline leaf;S|PO:0009009;embryo;S|PO:0009046;flower;S|PO:0000037;shoot apex;S|PO:0020091;male gametophyte;S|PO:0009006;shoot;S|PO:0020038;petiole;S|PO:0009029;stamen;S|PO:0009032;petal;S|PO:0009031;sepal;S|PO:0009010;seed;S|PO:0020137;leaf apex;S|PO:0009…
19	VIT_04s0023g03020	AT4G36195	GO:0019538	protein metabolic process	2612	44	27.68	0.00047	Serine carboxypeptidase S28			Metabolism.Primary metabolism.Protein metabolism and modification.Proteolysis.Peptidase-mediated proteolysis								GO:0005886;plasma membrane;C|GO:0008236;serine-type peptidase activity;F|GO:0005773;vacuole;C|GO:0006508;proteolysis;P|GO:0009505;plant-type cell wall;C|GO:0016787;hydrolase activity;F|GO:0004180;carboxypeptidase activity;F	PO:0000005;cultured cell;S|PO:0009047;stem;S|PO:0006345;pollen tube;S|PO:0000293;guard cell;S|PO:0009046;flower;S|PO:0020091;male gametophyte;S|PO:0001017;M germinated pollen stage;G|PO:0007616;4 anthesis;G|PO:0001016;L mature pollen stage;G
19	VIT_04s0023g03420	AT2G17890	GO:0019538	protein metabolic process	2612	44	27.68	0.00047	Alcium-dependent protein kinase 16 CPK16	K00908 CPK16		Signaling.Signaling pathway.Protein kinase								GO:0004672;protein kinase activity;F|GO:0004674;protein serine/threonine kinase activity;F|GO:0005509;calcium ion binding;F|GO:0004713;protein tyrosine kinase activity;F|GO:0005524;ATP binding;F|GO:0016301;kinase activity;F|GO:0006468;protein amino acid phosphorylation;P|GO:0004683;calmodulin-dependent protein kinase activity;F|GO:0000166;nucleotide binding;F|GO:0016740;transferase activity;F	PO:0000230;inflorescence meristem;S|PO:0008019;leaf lamina base;S|PO:0020100;hypocotyl;S|PO:0000084;sperm cell;S|PO:0020030;cotyledon;S|PO:0009052;pedicel;S|PO:0000013;cauline leaf;S|PO:0000037;shoot apex;S|PO:0009009;embryo;S|PO:0009046;flower;S|PO:0009006;shoot;S|PO:0020091;male gametophyte;S|PO:0020038;petiole;S|PO:0009032;petal;S|PO:0009029;stamen;S|PO:0006345;pollen tube;S|PO:0020137;leaf ap…
19	VIT_05s0020g01320	AT4G02570	GO:0019538	protein metabolic process	2612	44	27.68	0.00047	Cullin 1C	K03347	vv24120Ubiquitin_mediated_proteolysis vv30003Auxin_signaling	Metabolism.Primary metabolism.Protein metabolism and modification.Proteolysis.cytoplasmic and nuclear protein degradation.Ubiquitin-mediated proteolysis	Signaling.Hormone Signaling.Auxin Signaling.Auxin-mediated Signaling pathway							GO:0031461;cullin-ring ubiquitin ligase complex;C|GO:0006511;ubiquitin-dependent protein catabolic process;P|GO:0031625;ubiquitin protein ligase binding;F	PO:0000230;inflorescence meristem;S|PO:0008019;leaf lamina base;S|PO:0020100;hypocotyl;S|PO:0000084;sperm cell;S|PO:0020030;cotyledon;S|PO:0009052;pedicel;S|PO:0000013;cauline leaf;S|PO:0009009;embryo;S|PO:0009046;flower;S|PO:0000037;shoot apex;S|PO:0009006;shoot;S|PO:0020091;male gametophyte;S|PO:0009032;petal;S|PO:0009029;stamen;S|PO:0020038;petiole;S|PO:0006345;pollen tube;S|PO:0009010;seed;S|…
19	VIT_05s0077g00920	AT1G67890	GO:0019538	protein metabolic process	2612	44	27.68	0.00047	MAP3K delta-1 protein kinase			Signaling.Signaling pathway.Protein kinase.MAPK cascade								GO:0004672;protein kinase activity;F|GO:0004674;protein serine/threonine kinase activity;F|GO:0004709;MAP kinase kinase kinase activity;F|GO:0004713;protein tyrosine kinase activity;F|GO:0006355;regulation of transcription, DNA-dependent;P|GO:0005524;ATP binding;F|GO:0016301;kinase activity;F|GO:0006468;protein amino acid phosphorylation;P|GO:0004871;signal transducer activity;F|GO:0007165;signal…	PO:0000230;inflorescence meristem;S|PO:0008019;leaf lamina base;S|PO:0000084;sperm cell;S|PO:0020100;hypocotyl;S|PO:0020030;cotyledon;S|PO:0009052;pedicel;S|PO:0000013;cauline leaf;S|PO:0009009;embryo;S|PO:0009046;flower;S|PO:0000037;shoot apex;S|PO:0020091;male gametophyte;S|PO:0009006;shoot;S|PO:0020038;petiole;S|PO:0009029;stamen;S|PO:0009032;petal;S|PO:0009031;sepal;S|PO:0009010;seed;S|PO:002…
19	VIT_05s0077g02310	AT4G15900	GO:0019538	protein metabolic process	2612	44	27.68	0.00047	PP1/PP2A phosphatases pleiotropic regulator PRL1	K12862	vv23040Spliceosome vv50109Incompletely_characterized_transport_systems	Metabolism.Primary metabolism.Nucleobase, nucleoside, nucleotide, nucleic acid metabolism.Nucleic acid metabolism.RNA metabolism.RNA processing.mRNA processing.mRNA splicing	Transport overview.Incompletely characterized transport systems.Recognized transporters of unknown biochemical mechanism.Nuclear pore complex	Signaling.Signaling pathway						GO:0009749;response to glucose stimulus;P|GO:0009870;defense response signaling pathway, resistance gene-dependent;P|GO:0010204;defense response signaling pathway, resistance gene-independent;P|GO:0010154;fruit development;P|GO:0017163;basal transcription repressor activity;F|GO:0050832;defense response to fungus;P|GO:0005515;protein binding;F|GO:0010182;sugar mediated signaling;P|GO:0006508;prot…	PO:0000230;inflorescence meristem;S|PO:0008019;leaf lamina base;S|PO:0020100;hypocotyl;S|PO:0000084;sperm cell;S|PO:0020030;cotyledon;S|PO:0009052;pedicel;S|PO:0000013;cauline leaf;S|PO:0009009;embryo;S|PO:0000037;shoot apex;S|PO:0009046;flower;S|PO:0020091;male gametophyte;S|PO:0009006;shoot;S|PO:0020038;petiole;S|PO:0009029;stamen;S|PO:0009032;petal;S|PO:0006345;pollen tube;S|PO:0000293;guard c…
19	VIT_05s0102g00100	AT4G10320	GO:0019538	protein metabolic process	2612	44	27.68	0.00047	Isoleucyl-tRNA synthetase	E6_1_1_5	vv10290Valine_leucine_and_isoleucine_biosynthesis vv20970Aminoacyl-tRNA_biosynthesis	Metabolism.Primary metabolism.Amino acid metabolism.Valine, leucine, and isoleucine metabolism.Valine, leucine, and isoleucine biosynthesis	Metabolism.Primary metabolism.Nucleobase, nucleoside, nucleotide, nucleic acid metabolism.Nucleic acid metabolism.RNA metabolism.tRNA metabolism.tRNA processing	Metabolism.Primary metabolism.Protein metabolism and modification.Protein synthesis.Translation.Amino acid activation						GO:0004812;aminoacyl-tRNA ligase activity;F|GO:0016874;ligase activity;F|GO:0008270;zinc ion binding;F|GO:0006412;translation;P|GO:0005737;cytoplasm;C|GO:0005524;ATP binding;F|GO:0006418;tRNA aminoacylation for protein translation;P|GO:0004822;isoleucine-tRNA ligase activity;F|GO:0046686;response to cadmium ion;P|GO:0006428;isoleucyl-tRNA aminoacylation;P|GO:0000166;nucleotide binding;F	PO:0005679;epidermis;S|PO:0000005;cultured cell;S|PO:0006345;pollen tube;S|PO:0000293;guard cell;S|PO:0020091;male gametophyte;S|PO:0001017;M germinated pollen stage;G|PO:0001016;L mature pollen stage;G
19	VIT_05s0124g00250	AT2G31650	GO:0019538	protein metabolic process	2612	44	27.68	0.00047	Histone-lysine N-methyltransferase ATX1	E2_1_1_43ATX1_2	vv10300Lysine_biosynthesis vv60048PHD	Metabolism.Primary metabolism.Amino acid metabolism.Lysine metabolism	Regulation overview.Regulation of gene expression.Regulation of transcription.Transcription factor.PHD family transcription factor	Cellular process.Cellular component organization and biogenesis.Nucleus.Chromosome organization and biogenesis.Chromatin organization	Metabolism.Primary metabolism.Protein metabolism and modification.Protein modification.Protein methylation.Histone methylation	Regulation overview.Regulation of gene expression.Epigenetic regulation of gene expression				GO:0003676;nucleic acid binding;F|GO:0005886;plasma membrane;C|GO:0018024;histone-lysine N-methyltransferase activity;F|GO:0046872;metal ion binding;F|GO:0010314;phosphatidylinositol-5-phosphate binding;F|GO:0019992;diacylglycerol binding;F|GO:0051568;histone H3-K4 methylation;P|GO:0005515;protein binding;F|GO:0008168;methyltransferase activity;F|GO:0016568;chromatin modification;P|GO:0003677;DNA…	PO:0000230;inflorescence meristem;S|PO:0000018;ovule primordium;S|PO:0008019;leaf lamina base;S|PO:0020100;hypocotyl;S|PO:0000084;sperm cell;S|PO:0000019;gynoecium primordium;S|PO:0020030;cotyledon;S|PO:0000005;cultured cell;S|PO:0009052;pedicel;S|PO:0000021;petal primordium;S|PO:0000013;cauline leaf;S|PO:0009009;embryo;S|PO:0000037;shoot apex;S|PO:0009046;flower;S|PO:0020003;ovule;S|PO:0009006;s…
19	VIT_06s0004g00360	AT3G09630	GO:0019538	protein metabolic process	2612	44	27.68	0.00047	Ribosomal protein L4/L1 (RPL4A) 60S	K02926	vv23010Ribosome	Metabolism.Primary metabolism.Protein metabolism and modification.Protein synthesis.Ribosome								GO:0005622;intracellular;C|GO:0006412;translation;P|GO:0005840;ribosome;C|GO:0003735;structural constituent of ribosome;F	PO:0005052;callus;S|PO:0000230;inflorescence meristem;S|PO:0008019;leaf lamina base;S|PO:0020100;hypocotyl;S|PO:0000084;sperm cell;S|PO:0020030;cotyledon;S|PO:0000282;trichome;S|PO:0000005;cultured cell;S|PO:0009052;pedicel;S|PO:0000013;cauline leaf;S|PO:0009009;embryo;S|PO:0000037;shoot apex;S|PO:0009046;flower;S|PO:0020091;male gametophyte;S|PO:0009006;shoot;S|PO:0009032;petal;S|PO:0020038;peti…
19	VIT_06s0004g05030	AT1G07510	GO:0019538	protein metabolic process	2612	44	27.68	0.00047	FtsH protease that is localized to the mitochondrion	K03798	vv50133Primary_active_transporter_cat_A9_to_A18	Transport overview.Primary Active Transporters.P-P-bond hydrolysis-driven transporters.Endoplasmic Reticular Retrotranslocon	Cellular process.Cellular component organization and biogenesis.Organelle organization and biogenesis.Mitochondrion organization and biogenesis	Metabolism.Primary metabolism.Protein metabolism and modification.Proteolysis.Peptidase-mediated proteolysis.Metallopeptidase-mediated proteolysis						GO:0016021;integral to membrane;C|GO:0030163;protein catabolic process;P|GO:0016020;membrane;C|GO:0046872;metal ion binding;F|GO:0016787;hydrolase activity;F|GO:0008237;metallopeptidase activity;F|GO:0006508;proteolysis;P|GO:0005739;mitochondrion;C|GO:0009535;chloroplast thylakoid membrane;C|GO:0004222;metalloendopeptidase activity;F|GO:0008270;zinc ion binding;F|GO:0005524;ATP binding;F|GO:00057…	PO:0005052;callus;S|PO:0000230;inflorescence meristem;S|PO:0008019;leaf lamina base;S|PO:0000003;whole plant;S|PO:0020100;hypocotyl;S|PO:0000084;sperm cell;S|PO:0020030;cotyledon;S|PO:0009052;pedicel;S|PO:0000013;cauline leaf;S|PO:0009009;embryo;S|PO:0000037;shoot apex;S|PO:0009046;flower;S|PO:0009001;fruit;S|PO:0020091;male gametophyte;S|PO:0009006;shoot;S|PO:0005679;epidermis;S|PO:0020038;petio…
19	VIT_07s0005g02160	AT2G47110	GO:0019538	protein metabolic process	2612	44	27.68	0.00047	UBQ5 (ubiquitin 5)	K02977	vv23010Ribosome	Metabolism.Primary metabolism.Protein metabolism and modification.Protein synthesis.Ribosome	Metabolism.Primary metabolism.Protein metabolism and modification.Proteolysis.cytoplasmic and nuclear protein degradation.Ubiquitin-mediated proteolysis							GO:0005622;intracellular;C|GO:0006412;translation;P|GO:0005840;ribosome;C|GO:0003735;structural constituent of ribosome;F	PO:0000230;inflorescence meristem;S|PO:0008019;leaf lamina base;S|PO:0000003;whole plant;S|PO:0000084;sperm cell;S|PO:0020100;hypocotyl;S|PO:0020030;cotyledon;S|PO:0000282;trichome;S|PO:0000005;cultured cell;S|PO:0009052;pedicel;S|PO:0000013;cauline leaf;S|PO:0009009;embryo;S|PO:0009046;flower;S|PO:0000037;shoot apex;S|PO:0020091;male gametophyte;S|PO:0009006;shoot;S|PO:0020038;petiole;S|PO:00090…
19	VIT_08s0105g00390	AT3G51850	GO:0019538	protein metabolic process	2612	44	27.68	0.00047	Calcium-dependent protein kinase 13 CPK13	CPK13	vv34626Plant-pathogen_interaction	Response to stimulus.Stress response.Biotic stress response.Plant-pathogen interaction	Signaling.Signaling pathway.Calcium sensors and Signaling	Signaling.Signaling pathway.Protein kinase						GO:0005886;plasma membrane;C|GO:0004672;protein kinase activity;F|GO:0004674;protein serine/threonine kinase activity;F|GO:0031225;anchored to membrane;C|GO:0005509;calcium ion binding;F|GO:0004713;protein tyrosine kinase activity;F|GO:0016020;membrane;C|GO:0005524;ATP binding;F|GO:0016301;kinase activity;F|GO:0006468;protein amino acid phosphorylation;P|GO:0004683;calmodulin-dependent protein ki…	PO:0000230;inflorescence meristem;S|PO:0008019;leaf lamina base;S|PO:0000084;sperm cell;S|PO:0020100;hypocotyl;S|PO:0020030;cotyledon;S|PO:0000005;cultured cell;S|PO:0009052;pedicel;S|PO:0000013;cauline leaf;S|PO:0009009;embryo;S|PO:0009046;flower;S|PO:0000037;shoot apex;S|PO:0020091;male gametophyte;S|PO:0009006;shoot;S|PO:0020038;petiole;S|PO:0009029;stamen;S|PO:0009032;petal;S|PO:0009031;sepal…
19	VIT_09s0002g01460	AT5G35530	GO:0019538	protein metabolic process	2612	44	27.68	0.00047	Ribosomal protein S3 (RPS3A) 40S	K02985	vv23010Ribosome	Metabolism.Primary metabolism.Protein metabolism and modification.Protein synthesis.Ribosome								GO:0030529;ribonucleoprotein complex;C|GO:0015935;small ribosomal subunit;C|GO:0003723;RNA binding;F|GO:0005622;intracellular;C|GO:0006412;translation;P|GO:0005840;ribosome;C|GO:0003735;structural constituent of ribosome;F	PO:0000230;inflorescence meristem;S|PO:0008019;leaf lamina base;S|PO:0020100;hypocotyl;S|PO:0000084;sperm cell;S|PO:0020030;cotyledon;S|PO:0000005;cultured cell;S|PO:0009052;pedicel;S|PO:0000013;cauline leaf;S|PO:0009009;embryo;S|PO:0000037;shoot apex;S|PO:0009046;flower;S|PO:0020091;male gametophyte;S|PO:0009006;shoot;S|PO:0009032;petal;S|PO:0020038;petiole;S|PO:0009029;stamen;S|PO:0020137;leaf …
19	VIT_10s0003g02250	AT4G18040	GO:0019538	protein metabolic process	2612	44	27.68	0.00047	Translation initiation factor eIF-4E	K03259	vv23013RNA_transport vv34150mTOR_signaling_pathway	Signaling.Signaling pathway.TOR Signaling pathway	Metabolism.Primary metabolism.Protein metabolism and modification.Protein synthesis.Translation.Translational initiation	Transport overview.Macromolecule transport.RNA transport						GO:0006413;translational initiation;P|GO:0003723;RNA binding;F|GO:0005737;cytoplasm;C|GO:0006412;translation;P|GO:0003743;translation initiation factor activity;F	PO:0000230;inflorescence meristem;S|PO:0008019;leaf lamina base;S|PO:0020100;hypocotyl;S|PO:0000084;sperm cell;S|PO:0020030;cotyledon;S|PO:0000005;cultured cell;S|PO:0009052;pedicel;S|PO:0000013;cauline leaf;S|PO:0009009;embryo;S|PO:0000037;shoot apex;S|PO:0009046;flower;S|PO:0009006;shoot;S|PO:0020091;male gametophyte;S|PO:0020038;petiole;S|PO:0009029;stamen;S|PO:0009032;petal;S|PO:0006345;polle…
19	VIT_10s0003g03710	AT5G46210	GO:0019538	protein metabolic process	2612	44	27.68	0.00047	Cullin-4	K10609	vv23420Nucleotide_excision_repair vv24120Ubiquitin_mediated_proteolysis	Metabolism.Primary metabolism.Nucleobase, nucleoside, nucleotide, nucleic acid metabolism.Nucleic acid metabolism.DNA metabolism.DNA recombination and repair.repair.Nucleotide excision repair	Metabolism.Primary metabolism.Protein metabolism and modification.Proteolysis.cytoplasmic and nuclear protein degradation.Ubiquitin-mediated proteolysis	Signaling.Hormone Signaling.Auxin Signaling.Auxin-mediated Signaling pathway						GO:0031461;cullin-ring ubiquitin ligase complex;C|GO:0006511;ubiquitin-dependent protein catabolic process;P|GO:0031625;ubiquitin protein ligase binding;F	PO:0008019;leaf lamina base;S|PO:0020100;hypocotyl;S|PO:0009062;gynoecium;S|PO:0000013;cauline leaf;S|PO:0009046;flower;S|PO:0020127;primary root;S|PO:0020091;male gametophyte;S|PO:0009001;fruit;S|PO:0009049;inflorescence;S|PO:0009032;petal;S|PO:0020038;petiole;S|PO:0009029;stamen;S|PO:0009031;sepal;S|PO:0009030;carpel;S|PO:0000025;root tip;S|PO:0000026;primary root tip;S|PO:0009005;root;S|PO:000…
19	VIT_10s0116g01210	AT1G11910	GO:0019538	protein metabolic process	2612	44	27.68	0.00047	Aspartyl protease	E3_4_23_40		Metabolism.Primary metabolism.Protein metabolism and modification.Proteolysis.Peptidase-mediated proteolysis								GO:0004190;aspartic-type endopeptidase activity;F|GO:0006629;lipid metabolic process;P|GO:0006508;proteolysis;P|GO:0008233;peptidase activity;F|GO:0016787;hydrolase activity;F	PO:0000230;inflorescence meristem;S|PO:0008019;leaf lamina base;S|PO:0020100;hypocotyl;S|PO:0000084;sperm cell;S|PO:0020030;cotyledon;S|PO:0009052;pedicel;S|PO:0000013;cauline leaf;S|PO:0009009;embryo;S|PO:0000037;shoot apex;S|PO:0009046;flower;S|PO:0020091;male gametophyte;S|PO:0009006;shoot;S|PO:0020038;petiole;S|PO:0009029;stamen;S|PO:0009032;petal;S|PO:0006345;pollen tube;S|PO:0000293;guard c…
19	VIT_11s0016g02650	AT5G56710	GO:0019538	protein metabolic process	2612	44	27.68	0.00047	Ribosomal protein L31 (RPL31C) 60S	K02910	vv23010Ribosome	Metabolism.Primary metabolism.Protein metabolism and modification.Protein synthesis.Ribosome								GO:0005622;intracellular;C|GO:0006412;translation;P|GO:0005840;ribosome;C|GO:0003735;structural constituent of ribosome;F	PO:0000230;inflorescence meristem;S|PO:0008019;leaf lamina base;S|PO:0000084;sperm cell;S|PO:0020100;hypocotyl;S|PO:0020030;cotyledon;S|PO:0009052;pedicel;S|PO:0000013;cauline leaf;S|PO:0009009;embryo;S|PO:0009046;flower;S|PO:0000037;shoot apex;S|PO:0020091;male gametophyte;S|PO:0009006;shoot;S|PO:0020038;petiole;S|PO:0009029;stamen;S|PO:0009032;petal;S|PO:0009031;sepal;S|PO:0009010;seed;S|PO:002…
19	VIT_11s0016g02680	AT5G56680	GO:0019538	protein metabolic process	2612	44	27.68	0.00047	Asparaginyl-tRNA synthetase, cytoplasmic 3	E6_1_1_22	vv10252Alanine_and_aspartate_metabolism vv20970Aminoacyl-tRNA_biosynthesis	Metabolism.Primary metabolism.Amino acid metabolism.Alanine and aspartate metabolism	Metabolism.Primary metabolism.Nucleobase, nucleoside, nucleotide, nucleic acid metabolism.Nucleic acid metabolism.RNA metabolism.tRNA metabolism.tRNA processing	Metabolism.Primary metabolism.Protein metabolism and modification.Protein synthesis.Translation.Amino acid activation						GO:0003676;nucleic acid binding;F|GO:0004816;asparagine-tRNA ligase activity;F|GO:0004812;aminoacyl-tRNA ligase activity;F|GO:0006418;tRNA aminoacylation for protein translation;P|GO:0005739;mitochondrion;C|GO:0009793;embryonic development ending in seed dormancy;P|GO:0006422;aspartyl-tRNA aminoacylation;P|GO:0016874;ligase activity;F|GO:0006421;asparaginyl-tRNA aminoacylation;P|GO:0005524;ATP bi…	PO:0000230;inflorescence meristem;S|PO:0008019;leaf lamina base;S|PO:0020100;hypocotyl;S|PO:0000084;sperm cell;S|PO:0020030;cotyledon;S|PO:0000005;cultured cell;S|PO:0009052;pedicel;S|PO:0000013;cauline leaf;S|PO:0009009;embryo;S|PO:0000037;shoot apex;S|PO:0009046;flower;S|PO:0009006;shoot;S|PO:0020091;male gametophyte;S|PO:0020038;petiole;S|PO:0009029;stamen;S|PO:0009032;petal;S|PO:0006345;polle…
19	VIT_11s0016g03890	AT4G13250	GO:0019538	protein metabolic process	2612	44	27.68	0.00047	Short-chain dehydrogenase/reductase (SDR)			Metabolism.Cellular metabolism.Oxidation reduction.Alcohol dehydrogenase superfamily								GO:0047936;glucose 1-dehydrogenase activity;F|GO:0010304;PSII associated light-harvesting complex II catabolic process;P|GO:0008152;metabolic process;P|GO:0016491;oxidoreductase activity;F|GO:0003824;catalytic activity;F|GO:0009536;plastid;C|GO:0055114;oxidation reduction;P|GO:0015996;chlorophyll catabolic process;P|GO:0005488;binding;F|GO:0042170;plastid membrane;C	PO:0000230;inflorescence meristem;S|PO:0008019;leaf lamina base;S|PO:0020100;hypocotyl;S|PO:0020030;cotyledon;S|PO:0009052;pedicel;S|PO:0000013;cauline leaf;S|PO:0009009;embryo;S|PO:0009046;flower;S|PO:0000037;shoot apex;S|PO:0020091;male gametophyte;S|PO:0009006;shoot;S|PO:0020038;petiole;S|PO:0009029;stamen;S|PO:0009032;petal;S|PO:0009031;sepal;S|PO:0009010;seed;S|PO:0020137;leaf apex;S|PO:0009…
19	VIT_12s0028g03130	AT2G20580	GO:0019538	protein metabolic process	2612	44	27.68	0.00047	Proteasome 26S regulatory subunit S2 (RPN1)	K03028	vv23050Proteasome	Metabolism.Primary metabolism.Protein metabolism and modification.Proteolysis.cytoplasmic and nuclear protein degradation.Ubiquitin-mediated proteolysis.Proteasome								GO:0005886;plasma membrane;C|GO:0042176;regulation of protein catabolic process;P|GO:0030163;protein catabolic process;P|GO:0000502;proteasome complex;C|GO:0008540;proteasome regulatory particle, base subcomplex;C|GO:0051726;regulation of cell cycle;P|GO:0030234;enzyme regulator activity;F|GO:0005634;nucleus;C|GO:0005488;binding;F	PO:0000230;inflorescence meristem;S|PO:0000018;ovule primordium;S|PO:0008019;leaf lamina base;S|PO:0020100;hypocotyl;S|PO:0000084;sperm cell;S|PO:0020030;cotyledon;S|PO:0000005;cultured cell;S|PO:0009062;gynoecium;S|PO:0009052;pedicel;S|PO:0000013;cauline leaf;S|PO:0009009;embryo;S|PO:0000037;shoot apex;S|PO:0009046;flower;S|PO:0020091;male gametophyte;S|PO:0009006;shoot;S|PO:0009089;endosperm;S|…
19	VIT_12s0059g01100	AT4G15420	GO:0019538	protein metabolic process	2612	44	27.68	0.00047	PRLI-interacting factor K	PRLIINTK	vv60017C2H2	Regulation overview.Regulation of gene expression.Regulation of transcription.Transcription factor.C2H2 family transcription factor								GO:0006511;ubiquitin-dependent protein catabolic process;P|GO:0006508;proteolysis;P|GO:0008233;peptidase activity;F|GO:0008270;zinc ion binding;F|GO:0005622;intracellular;C	PO:0000230;inflorescence meristem;S|PO:0008019;leaf lamina base;S|PO:0020100;hypocotyl;S|PO:0020030;cotyledon;S|PO:0009052;pedicel;S|PO:0000013;cauline leaf;S|PO:0009009;embryo;S|PO:0009046;flower;S|PO:0000037;shoot apex;S|PO:0020091;male gametophyte;S|PO:0009006;shoot;S|PO:0020038;petiole;S|PO:0009029;stamen;S|PO:0009032;petal;S|PO:0006345;pollen tube;S|PO:0020137;leaf apex;S|PO:0009010;seed;S|P…
19	VIT_13s0064g00170	AT3G63490	GO:0019538	protein metabolic process	2612	44	27.68	0.00047	Ribosomal protein L1	K02863	vv23010Ribosome	Metabolism.Primary metabolism.Protein metabolism and modification.Protein synthesis.Ribosome								GO:0006396;RNA processing;P|GO:0030529;ribonucleoprotein complex;C|GO:0015934;large ribosomal subunit;C|GO:0003723;RNA binding;F|GO:0006412;translation;P|GO:0005622;intracellular;C|GO:0005840;ribosome;C|GO:0003735;structural constituent of ribosome;F	PO:0000230;inflorescence meristem;S|PO:0008019;leaf lamina base;S|PO:0020100;hypocotyl;S|PO:0020030;cotyledon;S|PO:0009052;pedicel;S|PO:0000013;cauline leaf;S|PO:0009009;embryo;S|PO:0009046;flower;S|PO:0000037;shoot apex;S|PO:0020091;male gametophyte;S|PO:0009001;fruit;S|PO:0009006;shoot;S|PO:0020038;petiole;S|PO:0009029;stamen;S|PO:0009032;petal;S|PO:0000293;guard cell;S|PO:0009031;sepal;S|PO:00…
19	VIT_13s0084g00140	AT5G07040	GO:0019538	protein metabolic process	2612	44	27.68	0.00047	Zinc finger (C3HC4-type ring finger)	ZFC3HC4_50	vv60078Other_zf-C3HC4	Regulation overview.Regulation of gene expression.Regulation of transcription.Transcription factor.Zinc finger C3HC4 family transcription factor								GO:0016021;integral to membrane;C|GO:0005515;protein binding;F|GO:0016020;membrane;C|GO:0019941;modification-dependent protein catabolic process;P|GO:0008270;zinc ion binding;F|GO:0046872;metal ion binding;F	PO:0008019;leaf lamina base;S|PO:0020100;hypocotyl;S|PO:0020030;cotyledon;S|PO:0009052;pedicel;S|PO:0000013;cauline leaf;S|PO:0009046;flower;S|PO:0000037;shoot apex;S|PO:0009009;embryo;S|PO:0020091;male gametophyte;S|PO:0009006;shoot;S|PO:0020038;petiole;S|PO:0009029;stamen;S|PO:0009032;petal;S|PO:0009010;seed;S|PO:0020137;leaf apex;S|PO:0009031;sepal;S|PO:0009030;carpel;S|PO:0009047;stem;S|PO:00…
19	VIT_14s0006g01570	AT3G03380	GO:0019538	protein metabolic process	2612	44	27.68	0.00047	DegP protease	E3_4_21_107		Metabolism.Primary metabolism.Protein metabolism and modification.Proteolysis.Peptidase-mediated proteolysis								GO:0008236;serine-type peptidase activity;F|GO:0004252;serine-type endopeptidase activity;F|GO:0016787;hydrolase activity;F|GO:0005737;cytoplasm;C|GO:0003824;catalytic activity;F|GO:0005515;protein binding;F|GO:0006508;proteolysis;P|GO:0008233;peptidase activity;F	PO:0000230;inflorescence meristem;S|PO:0008019;leaf lamina base;S|PO:0020100;hypocotyl;S|PO:0000084;sperm cell;S|PO:0020030;cotyledon;S|PO:0009052;pedicel;S|PO:0000013;cauline leaf;S|PO:0009009;embryo;S|PO:0000037;shoot apex;S|PO:0009046;flower;S|PO:0020091;male gametophyte;S|PO:0009006;shoot;S|PO:0020038;petiole;S|PO:0009029;stamen;S|PO:0009032;petal;S|PO:0020137;leaf apex;S|PO:0009010;seed;S|PO…
19	VIT_14s0030g01240	AT3G62980	GO:0019538	protein metabolic process	2612	44	27.68	0.00047	Transport inhibitor response 1 protein	TIR1	vv30003Auxin_signaling	Signaling.Hormone Signaling.Auxin Signaling.Auxin-mediated Signaling pathway								GO:0004842;ubiquitin-protein ligase activity;F|GO:0016036;cellular response to phosphate starvation;P|GO:0009734;auxin mediated signaling pathway;P|GO:0002237;response to molecule of bacterial origin;P|GO:0010311;lateral root formation;P|GO:0005515;protein binding;F|GO:0019941;modification-dependent protein catabolic process;P|GO:0010152;pollen maturation;P|GO:0019005;SCF ubiquitin ligase complex…	PO:0000230;inflorescence meristem;S|PO:0009067;filament;S|PO:0008019;leaf lamina base;S|PO:0020100;hypocotyl;S|PO:0020030;cotyledon;S|PO:0000005;cultured cell;S|PO:0009062;gynoecium;S|PO:0009052;pedicel;S|PO:0000013;cauline leaf;S|PO:0009009;embryo;S|PO:0000037;shoot apex;S|PO:0009046;flower;S|PO:0020091;male gametophyte;S|PO:0009006;shoot;S|PO:0020038;petiole;S|PO:0009029;stamen;S|PO:0009032;pet…
19	VIT_14s0060g02260	AT3G05530	GO:0019538	protein metabolic process	2612	44	27.68	0.00047	Proteasome 26S AAA-ATPase subunit (RPT5a)	K03065	vv23050Proteasome	Metabolism.Primary metabolism.Protein metabolism and modification.Proteolysis.cytoplasmic and nuclear protein degradation.Ubiquitin-mediated proteolysis.Proteasome								GO:0009553;embryo sac development;P|GO:0030163;protein catabolic process;P|GO:0009555;pollen development;P|GO:0000502;proteasome complex;C|GO:0010498;proteasomal protein catabolic process;P|GO:0016787;hydrolase activity;F|GO:0005737;cytoplasm;C|GO:0005524;ATP binding;F|GO:0005634;nucleus;C|GO:0000166;nucleotide binding;F|GO:0017111;nucleoside-triphosphatase activity;F	PO:0008019;leaf lamina base;S|PO:0000059;root initial cell;S|PO:0020100;hypocotyl;S|PO:0000005;cultured cell;S|PO:0000013;cauline leaf;S|PO:0020148;shoot apical meristem;S|PO:0009046;flower;S|PO:0020091;male gametophyte;S|PO:0020038;petiole;S|PO:0009029;stamen;S|PO:0009032;petal;S|PO:0009031;sepal;S|PO:0009030;carpel;S|PO:0000025;root tip;S|PO:0009108;inflorescence apical meristem;S|PO:0009005;ro…
19	VIT_14s0066g00220	AT4G20360	GO:0019538	protein metabolic process	2612	44	27.68	0.00047	Elongation factor EF-Tu RABE1B	K02358	vv34626Plant-pathogen_interaction	Response to stimulus.Stress response.Biotic stress response.Plant-pathogen interaction	Metabolism.Primary metabolism.Protein metabolism and modification.Protein synthesis.Translation.Translational elongation							GO:0006412;translation;P|GO:0005622;intracellular;C|GO:0009507;chloroplast;C|GO:0009536;plastid;C|GO:0005525;GTP binding;F|GO:0003924;GTPase activity;F|GO:0000166;nucleotide binding;F|GO:0003746;translation elongation factor activity;F|GO:0006414;translational elongation;P	PO:0005052;callus;S|PO:0000230;inflorescence meristem;S|PO:0008019;leaf lamina base;S|PO:0020100;hypocotyl;S|PO:0000084;sperm cell;S|PO:0020030;cotyledon;S|PO:0000005;cultured cell;S|PO:0009052;pedicel;S|PO:0000013;cauline leaf;S|PO:0009009;embryo;S|PO:0000037;shoot apex;S|PO:0009046;flower;S|PO:0020091;male gametophyte;S|PO:0009006;shoot;S|PO:0009032;petal;S|PO:0020038;petiole;S|PO:0009029;stame…
19	VIT_15s0021g02480	AT4G16720	GO:0019538	protein metabolic process	2612	44	27.68	0.00047	Ribosomal protein L15 e	K02877	vv23010Ribosome	Metabolism.Primary metabolism.Protein metabolism and modification.Protein synthesis.Ribosome								GO:0030529;ribonucleoprotein complex;C|GO:0005622;intracellular;C|GO:0006412;translation;P|GO:0005840;ribosome;C|GO:0003735;structural constituent of ribosome;F	PO:0000230;inflorescence meristem;S|PO:0008019;leaf lamina base;S|PO:0000084;sperm cell;S|PO:0020100;hypocotyl;S|PO:0020030;cotyledon;S|PO:0000005;cultured cell;S|PO:0009052;pedicel;S|PO:0000013;cauline leaf;S|PO:0009009;embryo;S|PO:0000037;shoot apex;S|PO:0009046;flower;S|PO:0020091;male gametophyte;S|PO:0009006;shoot;S|PO:0020038;petiole;S|PO:0009029;stamen;S|PO:0009032;petal;S|PO:0006345;polle…
19	VIT_15s0046g00360	AT1G01300	GO:0019538	protein metabolic process	2612	44	27.68	0.00047	Aspartyl protease	E3_4_23_x		Metabolism.Primary metabolism.Protein metabolism and modification.Proteolysis.Peptidase-mediated proteolysis								GO:0004190;aspartic-type endopeptidase activity;F|GO:0006508;proteolysis;P|GO:0009505;plant-type cell wall;C|GO:0016020;membrane;C|GO:0008233;peptidase activity;F|GO:0016787;hydrolase activity;F	PO:0000230;inflorescence meristem;S|PO:0008019;leaf lamina base;S|PO:0000084;sperm cell;S|PO:0020100;hypocotyl;S|PO:0020030;cotyledon;S|PO:0009052;pedicel;S|PO:0000013;cauline leaf;S|PO:0009009;embryo;S|PO:0009046;flower;S|PO:0000037;shoot apex;S|PO:0020091;male gametophyte;S|PO:0009006;shoot;S|PO:0020038;petiole;S|PO:0009029;stamen;S|PO:0009032;petal;S|PO:0009031;sepal;S|PO:0009010;seed;S|PO:002…
19	VIT_16s0039g00610	AT5G35980	GO:0019538	protein metabolic process	2612	44	27.68	0.00047	Serine/threonine-protein kinase ppk15			Signaling.Signaling pathway.Protein kinase								GO:0004672;protein kinase activity;F|GO:0004674;protein serine/threonine kinase activity;F|GO:0005829;cytosol;C|GO:0004713;protein tyrosine kinase activity;F|GO:0005524;ATP binding;F|GO:0016301;kinase activity;F|GO:0006468;protein amino acid phosphorylation;P|GO:0000166;nucleotide binding;F|GO:0016740;transferase activity;F	PO:0000230;inflorescence meristem;S|PO:0008019;leaf lamina base;S|PO:0020100;hypocotyl;S|PO:0000084;sperm cell;S|PO:0020030;cotyledon;S|PO:0000005;cultured cell;S|PO:0009052;pedicel;S|PO:0000013;cauline leaf;S|PO:0009009;embryo;S|PO:0000037;shoot apex;S|PO:0009046;flower;S|PO:0020091;male gametophyte;S|PO:0009006;shoot;S|PO:0020038;petiole;S|PO:0009029;stamen;S|PO:0009032;petal;S|PO:0006345;polle…
19	VIT_16s0050g00860		GO:0019538	protein metabolic process	2612	44	27.68	0.00047	Ribosomal protein L31	K02909	vv23010Ribosome	Metabolism.Primary metabolism.Protein metabolism and modification.Protein synthesis.Ribosome								GO:0030529;ribonucleoprotein complex;C|GO:0003723;RNA binding;F|GO:0019843;rRNA binding;F|GO:0006412;translation;P|GO:0005622;intracellular;C|GO:0005840;ribosome;C|GO:0009507;chloroplast;C|GO:0003735;structural constituent of ribosome;F|GO:0009536;plastid;C|GO:0009570;chloroplast stroma;C|GO:0009941;chloroplast envelope;C	PO:0000230;inflorescence meristem;S|PO:0008019;leaf lamina base;S|PO:0020100;hypocotyl;S|PO:0000084;sperm cell;S|PO:0020030;cotyledon;S|PO:0009052;pedicel;S|PO:0000013;cauline leaf;S|PO:0009009;embryo;S|PO:0000037;shoot apex;S|PO:0009046;flower;S|PO:0020091;male gametophyte;S|PO:0009006;shoot;S|PO:0020038;petiole;S|PO:0009029;stamen;S|PO:0009032;petal;S|PO:0020137;leaf apex;S|PO:0009010;seed;S|PO…
19	VIT_16s0100g00370	AT1G14610	GO:0019538	protein metabolic process	2612	44	27.68	0.00047	Valyl-tRNA synthetase	E6_1_1_9	vv10290Valine_leucine_and_isoleucine_biosynthesis vv20970Aminoacyl-tRNA_biosynthesis	Metabolism.Primary metabolism.Amino acid metabolism.Valine, leucine, and isoleucine metabolism.Valine, leucine, and isoleucine biosynthesis	Metabolism.Primary metabolism.Nucleobase, nucleoside, nucleotide, nucleic acid metabolism.Nucleic acid metabolism.RNA metabolism.tRNA metabolism.tRNA processing	Metabolism.Primary metabolism.Protein metabolism and modification.Protein synthesis.Translation.Amino acid activation						GO:0006438;valyl-tRNA aminoacylation;P|GO:0003677;DNA binding;F|GO:0004812;aminoacyl-tRNA ligase activity;F|GO:0016874;ligase activity;F|GO:0015074;DNA integration;P|GO:0006412;translation;P|GO:0005737;cytoplasm;C|GO:0005524;ATP binding;F|GO:0009507;chloroplast;C|GO:0006418;tRNA aminoacylation for protein translation;P|GO:0004832;valine-tRNA ligase activity;F|GO:0000166;nucleotide binding;F|GO:00…	PO:0000230;inflorescence meristem;S|PO:0008019;leaf lamina base;S|PO:0020100;hypocotyl;S|PO:0020030;cotyledon;S|PO:0009052;pedicel;S|PO:0000013;cauline leaf;S|PO:0009009;embryo;S|PO:0009046;flower;S|PO:0000037;shoot apex;S|PO:0020091;male gametophyte;S|PO:0009006;shoot;S|PO:0020038;petiole;S|PO:0009029;stamen;S|PO:0009032;petal;S|PO:0006345;pollen tube;S|PO:0020137;leaf apex;S|PO:0009010;seed;S|P…
19	VIT_17s0000g09980	AT3G48430	GO:0019538	protein metabolic process	2612	44	27.68	0.00047	REF6 (relative of early flowering 6)	REF6	vv30009Flower_development vv60038Jumonji	Development.Reproductive development.Flower development	Regulation overview.Regulation of gene expression.Regulation of transcription.Transcription factor.Jumonji family transcription factor							GO:0003676;nucleic acid binding;F|GO:0008270;zinc ion binding;F|GO:0048366;leaf development;P|GO:0005622;intracellular;C|GO:0005634;nucleus;C|GO:0009741;response to brassinosteroid stimulus;P|GO:0005515;protein binding;F|GO:0035067;negative regulation of histone acetylation;P|GO:0010228;vegetative to reproductive phase transition;P|GO:0033169;histone H3-K9 demethylation;P|GO:0009826;unidimensiona…	PO:0003011;root vascular system;S|PO:0000026;primary root tip;S|PO:0000005;cultured cell;S|PO:0000293;guard cell;S|PO:0020148;shoot apical meristem;S|PO:0000027;lateral root tip;S|PO:0020030;cotyledon;S|PO:0009025;leaf;S
19	VIT_18s0001g06310	AT1G78290	GO:0019538	protein metabolic process	2612	44	27.68	0.00047	SnRK2-8	SNRK2C	vv30001ABA_signaling	Signaling.Hormone Signaling.ABA Signaling.ABA-mediated Signaling pathway	Signaling.Signaling pathway.Protein kinase							GO:0004672;protein kinase activity;F|GO:0004674;protein serine/threonine kinase activity;F|GO:0006970;response to osmotic stress;P|GO:0004713;protein tyrosine kinase activity;F|GO:0005524;ATP binding;F|GO:0016301;kinase activity;F|GO:0006468;protein amino acid phosphorylation;P|GO:0000166;nucleotide binding;F|GO:0016740;transferase activity;F	PO:0000230;inflorescence meristem;S|PO:0008019;leaf lamina base;S|PO:0000003;whole plant;S|PO:0020100;hypocotyl;S|PO:0020030;cotyledon;S|PO:0003011;root vascular system;S|PO:0000005;cultured cell;S|PO:0009052;pedicel;S|PO:0000013;cauline leaf;S|PO:0009009;embryo;S|PO:0009046;flower;S|PO:0000037;shoot apex;S|PO:0020091;male gametophyte;S|PO:0009006;shoot;S|PO:0020038;petiole;S|PO:0009029;stamen;S|…
19	VIT_18s0001g14530	AT5G64920	GO:0019538	protein metabolic process	2612	44	27.68	0.00047	Ubiquitin-protein ligase CIP8 (COP1-interacting protein 8)	CIP8	vv24120Ubiquitin_mediated_proteolysis	Metabolism.Primary metabolism.Protein metabolism and modification.Proteolysis.cytoplasmic and nuclear protein degradation.Ubiquitin-mediated proteolysis								GO:0005515;protein binding;F|GO:0016874;ligase activity;F|GO:0019941;modification-dependent protein catabolic process;P|GO:0016567;protein ubiquitination;P|GO:0008270;zinc ion binding;F|GO:0046872;metal ion binding;F|GO:0005737;cytoplasm;C	PO:0000230;inflorescence meristem;S|PO:0008019;leaf lamina base;S|PO:0000084;sperm cell;S|PO:0020100;hypocotyl;S|PO:0020030;cotyledon;S|PO:0009052;pedicel;S|PO:0000013;cauline leaf;S|PO:0009009;embryo;S|PO:0009046;flower;S|PO:0000037;shoot apex;S|PO:0020091;male gametophyte;S|PO:0009006;shoot;S|PO:0020038;petiole;S|PO:0009029;stamen;S|PO:0009032;petal;S|PO:0006345;pollen tube;S|PO:0009031;sepal;S…
21	VIT_05s0020g00580	AT3G17340	GO:0046907	intracellular transport	220	9	2.33	0.00054	Protein transporter	PROTTRUNK	vv50109Incompletely_characterized_transport_systems	Transport overview.Incompletely characterized transport systems.Putative transport protein.Putative transport protein	Transport overview.Macromolecule transport.Protein transport							GO:0008565;protein transporter activity;F|GO:0000059;protein import into nucleus, docking;P|GO:0005643;nuclear pore;C|GO:0006886;intracellular protein transport;P|GO:0005488;binding;F|GO:0005737;cytoplasm;C|GO:0005634;nucleus;C	PO:0008019;leaf lamina base;S|PO:0020100;hypocotyl;S|PO:0020030;cotyledon;S|PO:0009052;pedicel;S|PO:0000013;cauline leaf;S|PO:0009046;flower;S|PO:0000037;shoot apex;S|PO:0009009;embryo;S|PO:0020091;male gametophyte;S|PO:0009006;shoot;S|PO:0020038;petiole;S|PO:0009029;stamen;S|PO:0009032;petal;S|PO:0009010;seed;S|PO:0009031;sepal;S|PO:0009030;carpel;S|PO:0009047;stem;S|PO:0009005;root;S|PO:0008034…
21	VIT_05s0062g00130	AT3G23660	GO:0046907	intracellular transport	220	9	2.33	0.00054	Protein transport protein Sec23A	K14006	vv24141Protein_processing_in_endoplasmic_reticulum vv50110Protein_coat	Transport overview.Macromolecule transport.Protein transport.Protein coat	Cellular process.Cellular transport.Protein trafficking.Vesicle-mediated trafficking	Metabolism.Primary metabolism.Protein metabolism and modification.Protein processing in endoplasmic reticulum						GO:0005515;protein binding;F|GO:0006810;transport;P|GO:0015031;protein transport;P|GO:0006886;intracellular protein transport;P|GO:0008270;zinc ion binding;F|GO:0006888;ER to Golgi vesicle-mediated transport;P|GO:0030127;COPII vesicle coat;C	PO:0000230;inflorescence meristem;S|PO:0008019;leaf lamina base;S|PO:0020100;hypocotyl;S|PO:0000084;sperm cell;S|PO:0020030;cotyledon;S|PO:0000005;cultured cell;S|PO:0009052;pedicel;S|PO:0000013;cauline leaf;S|PO:0009009;embryo;S|PO:0000037;shoot apex;S|PO:0009046;flower;S|PO:0020091;male gametophyte;S|PO:0009006;shoot;S|PO:0020038;petiole;S|PO:0009029;stamen;S|PO:0009032;petal;S|PO:0000293;guard…
21	VIT_05s0062g01180	AT2G31660	GO:0046907	intracellular transport	220	9	2.33	0.00054	Importin beta-2	K14293_2	vv23013RNA_transport vv50109Incompletely_characterized_transport_systems vv50112Nuclear_pore_complex	Transport overview.Incompletely characterized transport systems.Recognized transporters of unknown biochemical mechanism.Nuclear pore complex	Transport overview.Nucleocytoplasmic transport.Nuclear pore complex	Transport overview.Macromolecule transport.Protein transport.Protein import into nucleus	Transport overview.Nucleocytoplasmic transport	Transport overview.Macromolecule transport.RNA transport				GO:0006810;transport;P|GO:0008565;protein transporter activity;F|GO:0006886;intracellular protein transport;P|GO:0005737;cytoplasm;C|GO:0005634;nucleus;C|GO:0005215;transporter activity;F|GO:0005643;nuclear pore;C|GO:0000059;protein import into nucleus, docking;P|GO:0005488;binding;F	PO:0000230;inflorescence meristem;S|PO:0008019;leaf lamina base;S|PO:0000084;sperm cell;S|PO:0020100;hypocotyl;S|PO:0020030;cotyledon;S|PO:0009052;pedicel;S|PO:0000013;cauline leaf;S|PO:0009009;embryo;S|PO:0009046;flower;S|PO:0000037;shoot apex;S|PO:0020091;male gametophyte;S|PO:0009006;shoot;S|PO:0009001;fruit;S|PO:0020038;petiole;S|PO:0009029;stamen;S|PO:0009032;petal;S|PO:0000293;guard cell;S|…
[truncated: 428 more rows]

## Sheet: (c) Representative genes
Vv.ID	At.ID	Associated GO category	Functional.annotation	Functionnal.category	Note	Reference
VIT_17s0000g07160	AT5G61150	Response to abiotic stimulus, response to heat (vernalization response)	VIP4 (vernalization independence 4)	Development.Reproductive development.Flower development	Cold-independent regulator of flowering-time genes	Zhang and Nocker 2002
VIT_17s0000g09980	AT3G48430	Post-embryonic developmental, developmental process, hsitone modification	REF6 (relative of early flowering 6)	Development.Reproductive development.Flower development	regulating flowering time through histone modification at Flowering Locus C (FLC) chromatin and demethylate histone 3 lysin 27.	Noh et al., 2004; Lu et al., 2011
VIT_05s0124g00250	AT2G31650	Post-embryonic developmental, developmental process, hsitone modification	Histone-lysine N-methyltransferase ATX1	Metabolism.Primary metabolism.Amino acid metabolism.Lysine metabolism	An Arabidopsis homolog of trithorax factor regulating flower organogenesis through histone 3 lysine 4 trimethylation.	Pien et al., 2008; Choi et al., 2014
VIT_01s0011g02120	AT5G23150	Developmental process, regulation of timing of transition from vegetative to reproductive phase	HUA2 (enhancer of AG-4 2)	Development.Reproductive development.Flower development	Activate FLC expression and enhance AGMOUS function	Chen and Mayerowitz, 1999; Doyle et al., 2005
[truncated: 6 more rows]

## Sheet: REVIGO_scatterplot
GO.ID	description	frequency	plot_X	plot_Y	plot_size	log10 p-value	uniqueness	dispensability	representative	eliminated
[truncated: 87 more rows]

[truncated: 1 more sheets: GO_5W3H_intersection_uniqueID]
